# Supplementary material for: Identification of Photoperiod-Induced LncRNAs and mRNAs in Pituitary Pars Tuberalis of Sheep
Source: Front Vet Sci. 2021 Aug 3;8:644474. doi: 10.3389/fvets.2021.644474 (PMC8369575; doi:10.3389/fvets.2021.644474)
Supplement: Supplementary file 1 [file Data_Sheet_1.xls]

## Sheet: Table S1
Table S1 Details of primer sequences and expected product sizes of genes used for qRT-PCR
Genes and LncRNAs	Primer sequence(5′- 3′)	Product size(bp)
MSTRG.290436	F: CTTTGGTGAGGAGGCGATAGA	188
	R: GCTTGTATTCAGTGCTTGGTGG
MSTRG.22781	F: CCAGCCTGTACTTCACAGCA	62
	R:TCAGCCTGGGACACTTTTCT
MSTRG.177707	F: TCGTTTCTTCCCAGATTCGTC	103
	R:GTATTCCGGGATCTCATGGTG
EYA3	F: GGATCCTATGCCCAGAAGTATG	106
	R: CCACATCTTCCACATGCACC
TSHB	F: ACTGCCTAACCATCAACACC	50
	R: AGACAGGGCATATTTGGGAAGA
CHGA	F: TCCTCTCAATCCTGCGACAT	112
	R: CCATCCTCATAACTGCTGCG
GAPDH	F: GGTGATGCTGGTGCTGAG	181
	R: TGACAATCTTGAGGGTGTTG

## Sheet: Table S2
Table S2 Differentially expressed mRNAs between SP21 and LP7
Gene	SP21_normalize	LP7_normalize	FoldChange	Log2FoldChange	pval	padj	Up/Down	Significant	GeneName
ENSOARG00000014847	397.702	2300.1	0.172907	-2.53193	1.29136e-25	2.44038e-21	down	yes	ENSOARG00000014847
ENSOARG00000003071	2234.46	10332.1	0.216264	-2.20913	1.54969e-23	1.75713e-19	down	yes	EYA3
ENSOARG00000002985	3.29419	194.196	0.0169633	-5.88144	2.10303e-19	1.49034e-15	down	yes	ENSOARG00000002985
ENSOARG00000017954	2823.97	9677.67	0.291803	-1.77693	6.56441e-16	2.86274e-12	down	yes	ACSL4
ENSOARG00000015485	2.35566	111.814	0.0210678	-5.56882	6.33907e-13	1.89148e-09	down	yes	DQA
ENSOARG00000020015	631.56	1993.93	0.316742	-1.65862	2.54079e-12	6.54749e-09	down	yes	TMEM200A
ENSOARG00000014631	95.1558	469.425	0.202707	-2.30253	4.67305e-10	7.16025e-07	down	yes	JAK3
ENSOARG00000001502	5.17436	106.999	0.0483589	-4.37007	5.32266e-10	7.54395e-07	down	yes	ENSOARG00000001502
ENSOARG00000008250	5.64674	97.2516	0.0580632	-4.10623	1.24796e-09	1.60797e-06	down	yes	KLKB1
ENSOARG00000008195	1385.73	3404.59	0.407018	-1.29684	6.33487e-09	6.58441e-06	down	yes	CYP4V2
ENSOARG00000012944	35.7637	219.562	0.162887	-2.61806	1.76656e-08	1.56486e-05	down	yes	LRTM2
ENSOARG00000007190	10.3581	112.344	0.0921996	-3.4391	2.68678e-08	2.27346e-05	down	yes	ENSOARG00000007190
ENSOARG00000006942	101.619	682.987	0.148787	-2.74868	4.4048e-08	3.37461e-05	down	yes	ENSOARG00000006942
ENSOARG00000015052	6.59773	84.935	0.0776798	-3.68632	6.45044e-08	4.62905e-05	down	yes	AREG
ENSOARG00000014391	214.303	655.717	0.326823	-1.61342	1.10681e-07	7.05036e-05	down	yes	DDC
ENSOARG00000009753	216.913	776.101	0.279491	-1.83913	4.44048e-07	0.000242061	down	yes	ANOS1
ENSOARG00000019354	521.414	1570.21	0.332067	-1.59045	4.55323e-07	0.000245844	down	yes	SLC7A8
ENSOARG00000000747	51.3117	231.276	0.221864	-2.17225	1.97071e-06	0.000840039	down	yes	TNFRSF12A
ENSOARG00000015313	911.355	2040.72	0.446585	-1.16299	2.87531e-06	0.00116436	down	yes	SPOCK1
ENSOARG00000012630	428.338	1012.75	0.422946	-1.24145	3.19559e-06	0.00124087	down	yes	CDH6
ENSOARG00000004299	76.7953	312.934	0.245404	-2.02677	4.19439e-06	0.00159352	down	yes	ENSOARG00000004299
ENSOARG00000005121	202.879	560.217	0.362143	-1.46537	7.1186e-06	0.00251871	down	yes	AFAP1L1
ENSOARG00000016482	3.30354	237.743	0.0138954	-6.16925	9.4183e-06	0.00314805	down	yes	FAM189A1
ENSOARG00000019333	54.6153	215.122	0.253881	-1.97778	1.30545e-05	0.00397902	down	yes	COL2A1
ENSOARG00000023623	151.993	443.707	0.342552	-1.54561	1.38139e-05	0.00414366	down	yes	SNORD113
ENSOARG00000011413	27.2952	127.765	0.213635	-2.22678	1.61034e-05	0.00465792	down	yes	LRRC52
ENSOARG00000017607	56.9304	198.32	0.287064	-1.80056	2.89684e-05	0.00749911	down	yes	ELOVL3
ENSOARG00000007112	130.823	344.993	0.379205	-1.39895	6.82205e-05	0.0143576	down	yes	VMO1
ENSOARG00000012310	31.068	132.602	0.234294	-2.09361	7.45477e-05	0.0153362	down	yes	GIPC3
ENSOARG00000016098	3.29731	41.726	0.0790229	-3.66158	7.77762e-05	0.0156917	down	yes	OVAR-DRB3
ENSOARG00000010168	0.47238	23.7516	0.0198884	-5.65193	8.70257e-05	0.0171311	down	yes	ABCB5
ENSOARG00000019994	8.48725	111.149	0.0763591	-3.71106	9.44842e-05	0.0180966	down	yes	ENSOARG00000019994
ENSOARG00000006609	97.4179	279.523	0.348515	-1.52071	9.71249e-05	0.0184356	down	yes	INSIG1
ENSOARG00000016427	58.4255	195.235	0.299256	-1.74055	0.000119396	0.0209508	down	yes	STAC
ENSOARG00000007969	141.678	377.906	0.374903	-1.41541	0.000119924	0.0209508	down	yes	CNTN5
ENSOARG00000007475	123.315	343.816	0.358665	-1.47929	0.00012855	0.0220177	down	yes	ADAMTS18
ENSOARG00000018544	39.1015	140.567	0.278171	-1.84596	0.000130705	0.0223194	down	yes	RASD2
ENSOARG00000006460	1.8864	31.5735	0.0597464	-4.065	0.000147259	0.0241988	down	yes	NTRK1
ENSOARG00000013193	46.6534	214.323	0.217678	-2.19973	0.000161262	0.0259728	down	yes	CPZ
ENSOARG00000006078	153.056	392.99	0.389465	-1.36043	0.000193597	0.0299062	down	yes	COL27A1
ENSOARG00000006912	230.696	529.848	0.435401	-1.19958	0.000216357	0.0323493	down	yes	CLSTN2
ENSOARG00000008870	72.5937	483.945	0.150004	-2.73693	0.000260641	0.0373081	down	yes	GPR179
ENSOARG00000015446	3.76657	38.4596	0.0979358	-3.35202	0.000267608	0.0375532	down	yes	ADAMTS16
ENSOARG00000006431	10.3581	62.8879	0.164707	-2.60203	0.000332074	0.0445066	down	yes	INSRR
ENSOARG00000007594	333.87	705.039	0.473548	-1.07842	0.000339859	0.0451232	down	yes	MCF2L
ENSOARG00000020127	37.106	1103.8	0.0336166	-4.89468	0.000359641	0.0474166	down	yes	TSHB
ENSOARG00000006007	243.994	517.664	0.471337	-1.08517	0.000377249	0.0485502	down	yes	NGFR
ENSOARG00000007374	24.0321	94.6589	0.253882	-1.97777	0.000400787	0.0500481	down	yes	SPHK1
ENSOARG00000017477	1127.11	2287.86	0.492647	-1.02137	0.000414549	0.0509806	down	yes	CYP51A1
ENSOARG00000020503	326.709	667.487	0.489462	-1.03073	0.000513502	0.0589311	down	yes	COL4A4
ENSOARG00000005610	9.90127	78.93	0.125444	-2.99489	0.000537522	0.0604638	down	yes	SLC38A11
ENSOARG00000019515	14.5908	71.0737	0.205291	-2.28426	0.000731426	0.0758075	down	yes	PLB1
ENSOARG00000014031	7.07011	46.7649	0.151184	-2.72562	0.000754667	0.0773677	down	yes	PRIMA1
ENSOARG00000011081	215.776	594.997	0.362651	-1.46335	0.000768825	0.0779731	down	yes	ENSOARG00000011081
ENSOARG00000018081	0.469263	17.3332	0.0270731	-5.207	0.000777538	0.0784359	down	yes	BPIFC
ENSOARG00000024930	10.8242	54.7137	0.197834	-2.33764	0.000870643	0.0853146	down	yes	ENSOARG00000024930
ENSOARG00000005280	299.144	691.081	0.432864	-1.20801	0.00114219	0.103204	down	yes	ATP8B1
ENSOARG00000002874	65.9087	176.288	0.373869	-1.4194	0.00117984	0.105121	down	yes	ENSOARG00000002874
ENSOARG00000000589	0.469263	15.3333	0.0306042	-5.03013	0.00145914	0.121411	down	yes	ENSOARG00000000589
ENSOARG00000019031	16.0048	69.3818	0.230677	-2.11605	0.00168852	0.133185	down	yes	A4GALT
ENSOARG00000019253	79.5703	201.302	0.395279	-1.33906	0.00191428	0.142986	down	yes	CARD10
ENSOARG00000001479	128.927	297.822	0.4329	-1.20789	0.00213262	0.153008	down	yes	ENSOARG00000001479
ENSOARG00000001422	12.2632	163.78	0.0748758	-3.73936	0.00213482	0.153008	down	yes	SERPINI2
ENSOARG00000015421	87.9485	290.762	0.302476	-1.72511	0.00226176	0.158304	down	yes	MGAT4C
ENSOARG00000000068	15.0632	59.9348	0.251326	-1.99237	0.00241222	0.166573	down	yes	ENSOARG00000000068
ENSOARG00000002121	121.503	263.743	0.460688	-1.11814	0.0024184	0.166796	down	yes	ENSOARG00000002121
ENSOARG00000023924	4.2296	43.9453	0.096247	-3.37711	0.00248686	0.169864	down	yes	ENSOARG00000023924
ENSOARG00000022662	11.3028	53.1728	0.212568	-2.23401	0.00256633	0.172697	down	yes	MEG8_1
ENSOARG00000003982	168.473	362.891	0.464252	-1.10702	0.00257866	0.172993	down	yes	ENSOARG00000003982
ENSOARG00000010121	184.674	416.518	0.443376	-1.1734	0.00258629	0.17311	down	yes	SHROOM2
ENSOARG00000010999	3.7728	28.5696	0.132057	-2.92077	0.00270888	0.178234	down	yes	ENSOARG00000010999
ENSOARG00000021621	0.469263	13.9634	0.0336067	-4.89511	0.00287106	0.183505	down	yes	oar-mir-200a
ENSOARG00000021191	67.3913	227.755	0.295894	-1.75685	0.00292228	0.185524	down	yes	SLC8A3
ENSOARG00000021129	587.233	1287.59	0.456071	-1.13267	0.00295909	0.186623	down	yes	SIX1
ENSOARG00000006167	0.941642	16.1236	0.0584017	-4.09785	0.00299364	0.187307	down	yes	HORMAD2
ENSOARG00000018987	3.29107	26.4836	0.124269	-3.00847	0.00299992	0.187307	down	yes	TMEM250
ENSOARG00000015454	15.52	61.8086	0.251097	-1.99368	0.00364611	0.208586	down	yes	PPM1F
ENSOARG00000015899	104.09	228.452	0.455634	-1.13405	0.00374203	0.212375	down	yes	EFNB3
ENSOARG00000024519	16.0017	59.5637	0.268648	-1.89621	0.00378187	0.213262	down	yes	U6
ENSOARG00000016106	2.35255	21.1498	0.111232	-3.16835	0.00397652	0.221155	down	yes	OTOA
ENSOARG00000006153	19.2896	66.5695	0.289767	-1.78704	0.00410899	0.225291	down	yes	PDGFA
ENSOARG00000001827	31.0711	96.5428	0.321837	-1.6356	0.00411911	0.225317	down	yes	SLC25A29
ENSOARG00000016103	189.348	386.846	0.489466	-1.03072	0.00452499	0.240202	down	yes	GREB1
ENSOARG00000001078	16.4741	62.0736	0.265396	-1.91378	0.00478881	0.245003	down	yes	ENSOARG00000001078
ENSOARG00000018841	194.137	534.927	0.362923	-1.46226	0.00481126	0.245292	down	yes	ENSOARG00000018841
ENSOARG00000008399	99.3791	219.024	0.453736	-1.14008	0.00492258	0.248114	down	yes	CCDC69
ENSOARG00000000953	27.3076	81.6439	0.334473	-1.58004	0.00512378	0.253918	down	yes	ENSOARG00000000953
ENSOARG00000020309	597.422	1232.73	0.484635	-1.04503	0.00551893	0.265967	down	yes	DLL4
ENSOARG00000024298	63.1025	150.439	0.419456	-1.25341	0.00566807	0.269807	down	yes	SNORD113
ENSOARG00000019892	21.1698	70.6546	0.299624	-1.73878	0.00597318	0.278485	down	yes	C1orf122
ENSOARG00000023432	24.9488	80.1258	0.311371	-1.68329	0.00602088	0.279629	down	yes	ENSOARG00000023432
ENSOARG00000012521	292.653	924.217	0.316649	-1.65904	0.00620178	0.284925	down	yes	ANGPTL2
ENSOARG00000005662	0.47238	12.2266	0.0386355	-4.69393	0.00663524	0.29752	down	yes	ENSOARG00000005662
ENSOARG00000011993	32.4882	89.9827	0.36105	-1.46973	0.00670476	0.299774	down	yes	ADAMTS12
ENSOARG00000007526	443.506	1604.02	0.276496	-1.85467	0.00683809	0.303343	down	yes	GNRHR
ENSOARG00000001707	44.7265	113.127	0.395366	-1.33874	0.00694536	0.306165	down	yes	CCDC60
ENSOARG00000015539	48.4806	126.69	0.38267	-1.38583	0.00722133	0.312996	down	yes	ENSOARG00000015539
ENSOARG00000000618	124.457	3941.71	0.0315745	-4.9851	0.00751348	0.31868	down	yes	DCT
ENSOARG00000018069	13.1674	51.4767	0.255794	-1.96695	0.00754349	0.31868	down	yes	NDST4
ENSOARG00000009963	2.82181	21.7502	0.129737	-2.94634	0.00759107	0.319733	down	yes	ENSOARG00000009963
ENSOARG00000018985	5.17124	29.3441	0.176227	-2.50449	0.00790194	0.32594	down	yes	CRYBB3
ENSOARG00000022732	46.0844	194.173	0.237337	-2.07499	0.00813876	0.332189	down	yes	SCARNA21
ENSOARG00000013806	16.9589	59.3339	0.285822	-1.80681	0.00901776	0.35137	down	yes	ENSOARG00000013806
ENSOARG00000016491	29.2096	85.8357	0.340297	-1.55513	0.00973183	0.365118	down	yes	ENSOARG00000016491
ENSOARG00000019234	223.915	549.069	0.407807	-1.29404	0.0110126	0.384445	down	yes	MFNG
ENSOARG00000009868	41.3917	125.374	0.330145	-1.59883	0.0110579	0.384943	down	yes	ENSOARG00000009868
ENSOARG00000012324	38.135	100.206	0.380565	-1.39379	0.0112638	0.389613	down	yes	ENSOARG00000012324
ENSOARG00000003335	0.469263	10.2232	0.0459018	-4.44531	0.011417	0.392997	down	yes	PDE6C
ENSOARG00000013372	2.35255	17.5733	0.133871	-2.90109	0.0116231	0.396717	down	yes	CPN1
ENSOARG00000006852	6.13159	37.9695	0.161487	-2.63051	0.0118627	0.401571	down	yes	NEIL3
ENSOARG00000000094	66.3655	150.033	0.442339	-1.17678	0.0120125	0.404459	down	yes	DCLK3
ENSOARG00000000673	0.47238	10.5931	0.0445933	-4.48703	0.0120718	0.405306	down	yes	ENSOARG00000000673
ENSOARG00000017447	8.94093	36.2107	0.246914	-2.01792	0.0127579	0.415307	down	yes	PRSS12
ENSOARG00000012434	26.8321	72.9643	0.367743	-1.44323	0.0128061	0.415449	down	yes	FMO2
ENSOARG00000001401	83.7532	180.866	0.463067	-1.11071	0.0137809	0.43117	down	yes	EXD3
ENSOARG00000006314	40.4937	98.542	0.410929	-1.28304	0.0138733	0.432154	down	yes	SPRY3
ENSOARG00000014213	4.23583	23.6418	0.179167	-2.48062	0.0140367	0.436523	down	yes	KLK1
ENSOARG00000006989	177.846	358.344	0.496299	-1.01072	0.0143834	0.441732	down	yes	RBP1
ENSOARG00000006611	87.1284	181.24	0.480735	-1.05669	0.0144058	0.441941	down	yes	STPG1
ENSOARG00000023696	5.64674	26.5307	0.212838	-2.23217	0.0162435	0.462759	down	yes	ENSOARG00000023696
ENSOARG00000024121	28.268	78.2314	0.361338	-1.46858	0.0166931	0.467685	down	yes	SNORD113
ENSOARG00000002472	1.88017	14.7108	0.127809	-2.96794	0.0185101	0.487765	down	yes	MSMB
ENSOARG00000010633	110.266	241.998	0.455646	-1.13401	0.0198126	0.501294	down	yes	STAC2
ENSOARG00000012206	1.40779	54.8674	0.025658	-5.28445	0.0202622	0.506281	down	yes	CA5A
ENSOARG00000010189	18.3916	99.8856	0.184127	-2.44123	0.0208436	0.511774	down	yes	FAM3B
ENSOARG00000018108	75.3283	157.483	0.478327	-1.06393	0.0219993	0.521844	down	yes	MCRIP1
ENSOARG00000018559	1.40779	52.223	0.0269572	-5.21318	0.0220503	0.522128	down	yes	OTOS
ENSOARG00000009073	84.7852	177.237	0.478373	-1.06379	0.0221655	0.523596	down	yes	RASEF
ENSOARG00000014283	7.99305	29.8637	0.267651	-1.90158	0.022281	0.524548	down	yes	ENSOARG00000014283
ENSOARG00000010499	8.94093	31.9734	0.279637	-1.83837	0.0227113	0.530082	down	yes	ENSOARG00000010499
ENSOARG00000006551	0.47238	8.98165	0.0525939	-4.24896	0.023853	0.541622	down	yes	DSG1
ENSOARG00000025050	2.35566	15.4329	0.152639	-2.7118	0.0238553	0.541622	down	yes	SNORA57
ENSOARG00000004998	1.88328	13.6387	0.138084	-2.85639	0.0240996	0.544653	down	yes	KIF25
ENSOARG00000024580	1.8864	14.0893	0.133889	-2.90089	0.0244001	0.546814	down	yes	ENSOARG00000024580
ENSOARG00000001230	36.6929	84.837	0.432511	-1.20919	0.0245841	0.54976	down	yes	ENSOARG00000001230
ENSOARG00000004467	72.5501	152.076	0.477066	-1.06774	0.0250542	0.552883	down	yes	SCN7A
ENSOARG00000024185	0.469263	8.60441	0.0545375	-4.19661	0.0255809	0.555083	down	yes	ENSOARG00000024185
ENSOARG00000025058	1.8864	13.6968	0.137726	-2.86013	0.0262554	0.557908	down	yes	ENSOARG00000025058
ENSOARG00000000842	56.483	125.983	0.448339	-1.15734	0.0263118	0.558627	down	yes	MYO15A
ENSOARG00000022330	15.0725	44.3004	0.340235	-1.5554	0.0269248	0.566567	down	yes	MEG8_3
ENSOARG00000003299	10.8273	35.371	0.306107	-1.70789	0.0272146	0.569326	down	yes	SLC15A1
ENSOARG00000019361	16.4554	64.5539	0.254909	-1.97195	0.0277278	0.573435	down	yes	ENSOARG00000019361
ENSOARG00000021212	36.2735	82.9714	0.437181	-1.1937	0.0288875	0.578821	down	yes	SNORD113
ENSOARG00000020436	1816.32	5060.78	0.358901	-1.47834	0.0293398	0.580623	down	yes	SLCO1C1
ENSOARG00000015697	0.938525	19.744	0.0475348	-4.39487	0.0294582	0.580737	down	yes	LRTM1
ENSOARG00000018856	545.35	1468.37	0.371398	-1.42896	0.0295237	0.580737	down	yes	EZH2
ENSOARG00000013580	4.7051	20.5764	0.228664	-2.1287	0.0296085	0.580737	down	yes	CNGA3
ENSOARG00000023024	47.5265	107.598	0.441702	-1.17885	0.0304026	0.58306	down	yes	Metazoa_SRP
ENSOARG00000012622	18.3761	51.6649	0.355677	-1.49136	0.0304937	0.584244	down	yes	ENSOARG00000012622
ENSOARG00000024377	2.82493	15.9997	0.176561	-2.50176	0.0311334	0.588349	down	yes	ENSOARG00000024377
ENSOARG00000011783	9.89192	34.1829	0.289383	-1.78895	0.0332333	0.60253	down	yes	ENSOARG00000011783
ENSOARG00000024795	84.2038	192.175	0.438161	-1.19047	0.0333727	0.602947	down	yes	Metazoa_SRP
ENSOARG00000016633	50.8425	111.295	0.456826	-1.13028	0.033701	0.604762	down	yes	TMED2
ENSOARG00000013069	0.469263	7.9122	0.0593087	-4.07561	0.034118	0.607407	down	yes	SNAI3
ENSOARG00000007649	21.1636	57.5365	0.367829	-1.44289	0.0343023	0.608506	down	yes	SLC17A6
ENSOARG00000001548	26.3629	64.9579	0.405845	-1.301	0.0343066	0.608506	down	yes	CRYBB1
ENSOARG00000010851	51.7436	117.355	0.440915	-1.18143	0.0350462	0.614421	down	yes	C9orf16
ENSOARG00000019944	69.7813	221.966	0.314379	-1.66942	0.0364464	0.619366	down	yes	SYT6
ENSOARG00000002007	56.9927	114.407	0.49816	-1.00532	0.0365223	0.619366	down	yes	SIGLEC1
ENSOARG00000004481	21.6578	54.6781	0.396096	-1.33608	0.0373872	0.626375	down	yes	ENSOARG00000004481
ENSOARG00000008983	35.7793	79.6004	0.449486	-1.15365	0.0375483	0.627202	down	yes	ZNF404
ENSOARG00000016583	2.81869	18.3321	0.153758	-2.70127	0.0375788	0.627375	down	yes	ENSOARG00000016583
ENSOARG00000014801	42.4144	101.377	0.418385	-1.2571	0.0375851	0.627375	down	yes	CHMP4C
ENSOARG00000003349	5.65609	22.2986	0.253652	-1.97908	0.0380901	0.628499	down	yes	ENSOARG00000003349
ENSOARG00000023124	5.65297	22.2041	0.254591	-1.97375	0.0382948	0.628499	down	yes	ENSOARG00000023124
ENSOARG00000022898	1.88017	12.8365	0.14647	-2.77132	0.0385628	0.629422	down	yes	ENSOARG00000022898
ENSOARG00000024317	9.42266	31.3905	0.300176	-1.73612	0.0400911	0.637372	down	yes	ENSOARG00000024317
ENSOARG00000002354	10.3737	37.8391	0.274152	-1.86695	0.0406395	0.638991	down	yes	ZMAT4
ENSOARG00000004807	6.12535	23.6307	0.259212	-1.9478	0.0417356	0.642203	down	yes	ADGRE1
ENSOARG00000004017	2.35566	14.075	0.167365	-2.57893	0.0428711	0.642203	down	yes	ENSOARG00000004017
ENSOARG00000001232	7.99617	28.0583	0.284984	-1.81105	0.0430411	0.642203	down	yes	ENSOARG00000001232
ENSOARG00000014679	0.941642	9.27577	0.101516	-3.30022	0.0432165	0.642203	down	yes	ENSOARG00000014679
ENSOARG00000019585	5.64985	22.0536	0.256188	-1.96473	0.0436204	0.642203	down	yes	TOGARAM2
ENSOARG00000020474	5.64985	22.3739	0.25252	-1.98553	0.0447901	0.648346	down	yes	PLA2G4D
ENSOARG00000005292	47.5483	98.3059	0.483676	-1.04789	0.0449398	0.649485	down	yes	CPA5
ENSOARG00000012900	0.938525	15.4661	0.0606827	-4.04257	0.0450087	0.649725	down	yes	IGFBP1
ENSOARG00000006638	20.2438	50.1002	0.404065	-1.30734	0.0456147	0.65337	down	yes	PTH1R
ENSOARG00000019007	1.41714	31.3521	0.0452008	-4.46751	0.0458215	0.654512	down	yes	CRYBB2
ENSOARG00000021739	0.47238	7.35111	0.0642597	-3.95994	0.0467417	0.659854	down	yes	ENSOARG00000021739
ENSOARG00000011927	30.5925	71.0975	0.430289	-1.21662	0.0469897	0.659854	down	yes	EFCAB3
ENSOARG00000008811	27.7987	66.5103	0.417961	-1.25856	0.047612	0.662606	down	yes	PRSS8
ENSOARG00000016664	0.941642	9.01018	0.104509	-3.25831	0.0476757	0.662606	down	yes	FGG
ENSOARG00000001286	19.3146	47.8982	0.403242	-1.31028	0.0477303	0.662606	down	yes	ENSOARG00000001286
ENSOARG00000016684	28.215	76.3496	0.36955	-1.43616	0.0477412	0.662606	down	yes	SCEL
ENSOARG00000004661	8.48413	26.8795	0.315636	-1.66367	0.0490866	0.669763	down	yes	FAM19A2
ENSOARG00000002162	30.6174	67.7289	0.452058	-1.14542	0.0496953	0.673649	down	yes	ETNK2
ENSOARG00000012154	2772.7	5466.33	0.507232	-0.979281	2.34852e-06	0.00097186	down	no	SUB1
ENSOARG00000019508	862.248	1668.04	0.516922	-0.951983	5.32555e-05	0.0121254	down	no	SLC38A1
ENSOARG00000002194	2494.42	4477.18	0.55714	-0.843887	5.53315e-05	0.0124976	down	no	BHLHB9
ENSOARG00000007713	963.882	1802.1	0.534867	-0.902747	0.000105525	0.0194871	down	no	NAB2
ENSOARG00000015949	1695.11	3040.76	0.557462	-0.843055	0.000112883	0.0205118	down	no	ATRNL1
ENSOARG00000007545	2744.82	4722.89	0.581173	-0.782959	0.000170965	0.0271499	down	no	EML4
ENSOARG00000008478	962.557	1724.21	0.558259	-0.840994	0.000313746	0.0424516	down	no	SQLE
ENSOARG00000000465	1224.93	2146.97	0.570541	-0.809597	0.000382102	0.0487497	down	no	RELN
ENSOARG00000016126	1064.49	2093.61	0.508445	-0.975836	0.000498056	0.0577429	down	no	MSMO1
ENSOARG00000013009	1141.59	1961.48	0.582005	-0.780897	0.0006046	0.0660435	down	no	ATP8A2
ENSOARG00000016724	2379.03	3937.94	0.604131	-0.727067	0.000890476	0.0864448	down	no	HMGCR
ENSOARG00000006455	880.648	1515.93	0.580928	-0.78357	0.000948395	0.0908232	down	no	CPNE9
ENSOARG00000011320	390.604	772.379	0.505715	-0.983602	0.00101494	0.0952043	down	no	RPL12
ENSOARG00000019157	543.962	1001.87	0.542945	-0.881121	0.00152677	0.125082	down	no	SH3BP4
ENSOARG00000004505	1064.55	1769.35	0.601662	-0.732976	0.00158195	0.127939	down	no	ENSOARG00000004505
ENSOARG00000011014	556.57	1013.62	0.549092	-0.86488	0.00173519	0.13506	down	no	RGS4
ENSOARG00000004328	471.947	866.075	0.544926	-0.875868	0.00175754	0.135749	down	no	ELOVL6
ENSOARG00000020892	970.833	1596.74	0.608009	-0.717836	0.00213871	0.153041	down	no	SLC20A1
ENSOARG00000017189	271.171	540.469	0.501733	-0.995009	0.0025113	0.170712	down	no	FBN2
ENSOARG00000004847	1741.8	3041.85	0.57261	-0.804374	0.00265145	0.175811	down	no	PDE10A
ENSOARG00000013453	226.066	432.916	0.522193	-0.937345	0.00299431	0.187307	down	no	FGF9
ENSOARG00000003569	614.893	1037.4	0.592724	-0.754568	0.00305575	0.189253	down	no	KSR2
ENSOARG00000015988	1361.89	2150.36	0.633328	-0.658975	0.00317232	0.19297	down	no	FGD6
ENSOARG00000020525	414.376	740.432	0.559641	-0.837427	0.00350065	0.203135	down	no	COL4A3
ENSOARG00000009168	988.673	1941.52	0.509226	-0.973623	0.00467007	0.243097	down	no	PTPN5
ENSOARG00000016616	277.803	495.355	0.560817	-0.834398	0.00583484	0.273313	down	no	CPLX2
ENSOARG00000000327	734.628	1186.96	0.618914	-0.692189	0.00648656	0.2929	down	no	LAMA1
ENSOARG00000008539	167.656	319.027	0.525523	-0.928175	0.00738583	0.318422	down	no	GREB1L
ENSOARG00000007389	218.399	409.073	0.533887	-0.905394	0.00764682	0.321365	down	no	ENSOARG00000007389
ENSOARG00000020724	812.846	1329.01	0.611618	-0.709298	0.00774677	0.322691	down	no	MGP
ENSOARG00000012584	263.041	513.127	0.512624	-0.964027	0.00837162	0.338284	down	no	COL18A1
ENSOARG00000000803	422.185	700.807	0.602427	-0.731142	0.00847727	0.341094	down	no	MTCL1
ENSOARG00000003579	227.906	408.206	0.558309	-0.840863	0.00886994	0.348727	down	no	ENSOARG00000003579
ENSOARG00000008934	763.006	1205.58	0.632895	-0.659963	0.00901131	0.351361	down	no	TSPAN13
ENSOARG00000013732	2638.58	3837.37	0.6876	-0.540358	0.0095298	0.361871	down	no	ARHGAP18
ENSOARG00000007946	282.036	501.951	0.561879	-0.831668	0.00968991	0.365118	down	no	ZNF169
ENSOARG00000018118	525.468	839.527	0.625909	-0.675974	0.00987455	0.367226	down	no	OCIAD2
ENSOARG00000015522	302.718	511.105	0.592281	-0.755647	0.010942	0.384179	down	no	MPPED2
ENSOARG00000019171	452.339	733.396	0.616773	-0.697187	0.0116812	0.397982	down	no	KCTD17
ENSOARG00000004392	711.331	1097.36	0.648223	-0.625438	0.0122563	0.409456	down	no	TMEM181
ENSOARG00000006515	372.353	638.12	0.583515	-0.777157	0.0125001	0.412818	down	no	COL4A2
ENSOARG00000011332	457.838	742.406	0.616695	-0.697372	0.0130555	0.419978	down	no	ENSOARG00000011332
ENSOARG00000009672	1565.37	2292.32	0.682875	-0.550307	0.0133328	0.42346	down	no	NWD2
ENSOARG00000009812	2909.24	4239.03	0.686297	-0.543094	0.0133845	0.423892	down	no	FREM2
ENSOARG00000007293	196.813	363.982	0.540721	-0.887045	0.0141152	0.437765	down	no	ABCB9
ENSOARG00000011271	246.369	452.113	0.544928	-0.875864	0.0149637	0.447339	down	no	TMOD1
ENSOARG00000017944	280.585	487.244	0.57586	-0.796209	0.0150193	0.44768	down	no	ENSOARG00000017944
ENSOARG00000002397	167.056	313.052	0.533636	-0.906073	0.016822	0.469535	down	no	ABCB8
ENSOARG00000010703	430.299	683.161	0.629865	-0.666884	0.0174695	0.478221	down	no	ATP2C2
ENSOARG00000016115	143.111	263.409	0.543304	-0.880169	0.0176377	0.480737	down	no	SYT9
ENSOARG00000000668	195.921	349.055	0.56129	-0.833182	0.0177758	0.481268	down	no	ARRDC1
ENSOARG00000020795	736.966	1429.36	0.51559	-0.955703	0.0183201	0.487617	down	no	CIART
ENSOARG00000010765	1609.28	2302.38	0.698966	-0.516706	0.0194699	0.498742	down	no	UAP1
ENSOARG00000006176	154.917	276.598	0.560081	-0.836293	0.0199189	0.503013	down	no	DYRK3
ENSOARG00000001154	770.009	1146.2	0.671793	-0.573912	0.0201738	0.505657	down	no	EML1
ENSOARG00000011311	383.677	615.488	0.623371	-0.681837	0.0206025	0.508497	down	no	CLDN7
ENSOARG00000023986	857.33	1307.27	0.655814	-0.608641	0.0209659	0.513887	down	no	MEG3_2
ENSOARG00000003250	1394.86	1987.36	0.701868	-0.510729	0.0215611	0.520175	down	no	SCGN
ENSOARG00000010050	99.839	190.554	0.52394	-0.932528	0.0222046	0.524082	down	no	GALNT18
ENSOARG00000005621	121.531	233.17	0.521213	-0.940054	0.0225785	0.527853	down	no	SPRED3
ENSOARG00000006286	1023.74	1515.5	0.675512	-0.565947	0.0229789	0.532818	down	no	SGPL1
ENSOARG00000011950	706.213	1046.57	0.67479	-0.567489	0.0240022	0.543573	down	no	KIF16B
ENSOARG00000000514	273.875	465.488	0.588361	-0.765227	0.0248367	0.551345	down	no	KRBA1
ENSOARG00000016920	519.186	790.594	0.656705	-0.606683	0.0250735	0.552883	down	no	ENSOARG00000016920
ENSOARG00000016001	195.983	348.202	0.562843	-0.829195	0.0251017	0.552883	down	no	CA8
ENSOARG00000024508	677.979	1007.23	0.673111	-0.571085	0.0255227	0.555083	down	no	SNORD113
ENSOARG00000009040	257.923	429.462	0.600572	-0.735591	0.0258918	0.555083	down	no	ATOX1
ENSOARG00000007434	334.649	529.763	0.631696	-0.662697	0.0259203	0.555083	down	no	SUV39H2
ENSOARG00000003740	118.613	226.821	0.522936	-0.935295	0.0262086	0.55779	down	no	SUCNR1
ENSOARG00000020391	214.732	356.448	0.602422	-0.731155	0.027412	0.57051	down	no	AP1S3
ENSOARG00000005161	211.491	359.304	0.588612	-0.764611	0.0276102	0.572952	down	no	DNAH1
ENSOARG00000021170	601.739	1126.95	0.533954	-0.905213	0.0281426	0.575159	down	no	ARG2
ENSOARG00000012042	454.742	706.142	0.643981	-0.634911	0.0284389	0.576303	down	no	SZRD1
ENSOARG00000016538	99.4134	189.076	0.525786	-0.927453	0.0289378	0.57912	down	no	PTCHD1
ENSOARG00000019427	145.044	251.458	0.576813	-0.793825	0.0292533	0.580506	down	no	PPARA
ENSOARG00000001687	1199.49	1725.87	0.695005	-0.524904	0.0294932	0.580737	down	no	ARMCX3
ENSOARG00000007839	128.076	235.145	0.544668	-0.876551	0.0298941	0.581924	down	no	GEM
ENSOARG00000021028	911.299	1309.32	0.696008	-0.522825	0.030115	0.582063	down	no	CELF3
ENSOARG00000011185	151.198	270.391	0.55918	-0.838614	0.0307958	0.586269	down	no	AVPI1
ENSOARG00000013357	195.364	340.919	0.573052	-0.803261	0.0312316	0.589418	down	no	RAPGEFL1
ENSOARG00000006675	122.908	217.43	0.565275	-0.822974	0.0328942	0.60066	down	no	TDRD9
ENSOARG00000001590	594.574	899.815	0.660774	-0.597772	0.0332781	0.60253	down	no	RAI1
ENSOARG00000014344	247.236	409.644	0.603538	-0.728484	0.0335138	0.603062	down	no	SPATA2L
ENSOARG00000003419	1350.14	1886.77	0.715583	-0.482809	0.0338501	0.605382	down	no	STK32A
ENSOARG00000011248	1386.42	2260.51	0.613321	-0.705286	0.0339885	0.606327	down	no	AMPD3
ENSOARG00000013153	69423.9	112161	0.618969	-0.692061	0.0339982	0.606327	down	no	CGA
ENSOARG00000021604	309.738	500.226	0.619196	-0.691531	0.0343337	0.608655	down	no	NEAT1_1
ENSOARG00000007809	672.236	982.696	0.684074	-0.547777	0.0346471	0.610715	down	no	ARNTL
ENSOARG00000013410	815.196	1169.35	0.697133	-0.520494	0.0348801	0.612976	down	no	CPT1C
ENSOARG00000006478	1702.36	2346.59	0.725463	-0.463027	0.0352462	0.614554	down	no	KIAA1958
ENSOARG00000023140	80.922	161.346	0.501543	-0.995555	0.0356686	0.617781	down	no	SNORD113
ENSOARG00000008743	1204.5	1839.83	0.65468	-0.611138	0.0366472	0.619797	down	no	CNTN4
ENSOARG00000019074	2098.38	2873.78	0.73018	-0.453677	0.0393092	0.635329	down	no	NYNRIN
ENSOARG00000013262	191.663	313.942	0.610505	-0.711924	0.0395812	0.636861	down	no	ENSOARG00000013262
ENSOARG00000010514	462.163	705.112	0.655446	-0.609451	0.0396719	0.636861	down	no	GGT7
ENSOARG00000016559	1665.53	2461.18	0.676723	-0.563363	0.0398144	0.637172	down	no	ROBO2
ENSOARG00000009546	842.879	1193.24	0.706379	-0.501485	0.0399164	0.637172	down	no	ATG4C
ENSOARG00000010469	127.144	231.22	0.549882	-0.862807	0.0403035	0.638716	down	no	ATP6V0A4
ENSOARG00000008429	101.679	190.274	0.534381	-0.904059	0.0405612	0.638991	down	no	MRPL14
ENSOARG00000018520	844.463	1195.52	0.706356	-0.501533	0.0406008	0.638991	down	no	PRPSAP2
ENSOARG00000007512	133.325	239.53	0.55661	-0.845261	0.0406554	0.638991	down	no	ETNPPL
ENSOARG00000012681	224.158	355.097	0.631258	-0.663699	0.0413574	0.642202	down	no	ACSM5
ENSOARG00000017826	479.641	706.215	0.679171	-0.558153	0.0417076	0.642203	down	no	CAMKK1
ENSOARG00000015587	1675.64	2291.04	0.731388	-0.45129	0.042066	0.642203	down	no	ENSOARG00000015587
ENSOARG00000001967	107.764	198.169	0.543796	-0.878861	0.0421688	0.642203	down	no	PPP1R26
ENSOARG00000007807	75.7851	148.947	0.508806	-0.974811	0.042378	0.642203	down	no	ENSOARG00000007807
ENSOARG00000024261	106.959	209.941	0.509471	-0.972928	0.0432344	0.642203	down	no	SNORD113
ENSOARG00000015838	193.472	311.805	0.620489	-0.688522	0.0433098	0.642203	down	no	ENSOARG00000015838
ENSOARG00000016009	74.8653	146.561	0.510813	-0.969133	0.0435487	0.642203	down	no	STK32C
ENSOARG00000013295	274.941	426.771	0.644236	-0.634339	0.0440554	0.64455	down	no	SDK2
ENSOARG00000017639	468.138	820.063	0.570856	-0.808801	0.0454315	0.652468	down	no	LDLR
ENSOARG00000018778	113.939	203.098	0.561005	-0.833914	0.04553	0.652896	down	no	ENSOARG00000018778
ENSOARG00000013928	57.9219	113.41	0.510732	-0.96936	0.0455684	0.653201	down	no	MMP17
ENSOARG00000010074	191.504	328.723	0.58257	-0.779497	0.0461812	0.655932	down	no	EFHD2
ENSOARG00000010930	661.186	943.811	0.700549	-0.513442	0.0466415	0.659742	down	no	CDCP1
ENSOARG00000017585	541.671	786.654	0.688575	-0.538314	0.0472408	0.661463	down	no	ERO1A
ENSOARG00000007779	860.162	1334.14	0.64473	-0.633233	0.0477063	0.662606	down	no	MANF
ENSOARG00000006871	1377.04	1979.98	0.695483	-0.523913	0.0477635	0.662606	down	no	GPLD1
ENSOARG00000020253	512.282	741.806	0.690587	-0.534105	0.0480407	0.664123	down	no	LMLN
ENSOARG00000015322	251.222	473.292	0.530797	-0.913767	0.0492192	0.670473	down	no	SLC6A15
ENSOARG00000014358	404.652	664.83	0.608655	-0.716304	0.0496564	0.673646	down	no	PCDH18
ENSOARG00000019226	1327.94	1990.24	0.667227	-0.583751	0.0507065	0.67642	down	no	DCAF11
ENSOARG00000023036	1.41091	10.211	0.138175	-2.85543	0.05094	0.67642	down	no	ENSOARG00000023036
ENSOARG00000025059	324.232	507.941	0.638327	-0.647633	0.0520982	0.677898	down	no	SCARNA6
ENSOARG00000019783	59427	89160	0.666521	-0.585278	0.0524932	0.679762	down	no	SCG2
ENSOARG00000005185	704.634	989.001	0.712471	-0.489097	0.0527146	0.680785	down	no	SH3YL1
ENSOARG00000002793	4.70198	18.6942	0.251521	-1.99125	0.0529542	0.682003	down	no	CYP4F22
ENSOARG00000012678	812.422	1129.76	0.719112	-0.475711	0.0532	0.682678	down	no	ENSOARG00000012678
ENSOARG00000004595	28.268	66.2948	0.426398	-1.22973	0.0536315	0.685063	down	no	OXT
ENSOARG00000013156	2.3619	53.5043	0.0441441	-4.50164	0.0543413	0.688637	down	no	ENSOARG00000013156
ENSOARG00000020547	1091.28	1493.39	0.730741	-0.452567	0.0543564	0.688637	down	no	CHD1L
ENSOARG00000011063	33.4299	71.3452	0.468565	-1.09368	0.0543678	0.688637	down	no	STK31
ENSOARG00000017085	16.4865	43.0132	0.38329	-1.38349	0.0545201	0.689319	down	no	ENSOARG00000017085
ENSOARG00000005113	0.47238	6.64169	0.0711235	-3.81353	0.0551601	0.691026	down	no	ENSOARG00000005113
ENSOARG00000002291	0.469263	6.60969	0.0709962	-3.81611	0.0553658	0.691364	down	no	RETN
ENSOARG00000024879	8.93781	27.1451	0.329261	-1.6027	0.0553769	0.691364	down	no	uc_338
ENSOARG00000013019	75.4124	193.212	0.390309	-1.35731	0.0555262	0.69191	down	no	TRH
ENSOARG00000024829	2.35255	12.959	0.181538	-2.46166	0.0556796	0.692762	down	no	U1
ENSOARG00000018328	47.5483	94.0059	0.505801	-0.983359	0.0557895	0.693351	down	no	IQCH
ENSOARG00000010593	103.988	188.335	0.552143	-0.856886	0.055807	0.693351	down	no	CLDN9
ENSOARG00000001697	6.11912	22.0026	0.278109	-1.84628	0.0558315	0.693351	down	no	TMEM86B
ENSOARG00000015468	1739.73	2690.76	0.646557	-0.629151	0.0559934	0.694321	down	no	EPB41L1
ENSOARG00000008948	16.4554	50.1576	0.328073	-1.60791	0.056594	0.697732	down	no	KIF17
ENSOARG00000018857	292.935	456.352	0.641905	-0.639568	0.0571653	0.699521	down	no	SLC1A2
ENSOARG00000010625	435.893	635.301	0.686121	-0.543466	0.0572316	0.699521	down	no	ABCG1
ENSOARG00000004849	3.30042	14.6239	0.225688	-2.1476	0.0578113	0.70197	down	no	ENSOARG00000004849
ENSOARG00000006803	32.4758	71.6733	0.453108	-1.14207	0.0579959	0.703194	down	no	ENSOARG00000006803
ENSOARG00000004576	901.032	1251.89	0.719737	-0.474457	0.0581322	0.703911	down	no	CASZ1
ENSOARG00000002568	13.6367	35.9841	0.378964	-1.39987	0.0584406	0.704182	down	no	NATD1
ENSOARG00000001896	3127.98	4111.35	0.760817	-0.394378	0.0595385	0.710877	down	no	ATP6V0A1
ENSOARG00000007898	10.3737	35.0981	0.295562	-1.75847	0.0597026	0.711372	down	no	PRR19
ENSOARG00000023764	145.06	237.25	0.611422	-0.70976	0.0597902	0.711969	down	no	SNORD113
ENSOARG00000013027	2252.82	4673.85	0.482005	-1.05288	0.0598381	0.712108	down	no	NR1D1
ENSOARG00000008132	5454.35	7145.87	0.763287	-0.389703	0.0605465	0.712108	down	no	ITPR1
ENSOARG00000024893	4.7051	18.5251	0.253985	-1.97718	0.0614508	0.715417	down	no	oar-mir-374b
ENSOARG00000002161	550.323	784.746	0.701275	-0.511947	0.0615727	0.715605	down	no	ENSOARG00000002161
ENSOARG00000006918	79.5236	141.594	0.561632	-0.832303	0.0621341	0.718026	down	no	PIANP
ENSOARG00000019294	7.06699	23.7896	0.297062	-1.75116	0.0624344	0.718553	down	no	ABCA12
ENSOARG00000001734	115.884	192.982	0.600492	-0.735784	0.0626499	0.718937	down	no	ZC2HC1B
ENSOARG00000005949	109.206	183.905	0.593815	-0.751915	0.0627721	0.718937	down	no	TMC6
ENSOARG00000020451	2956.15	3869.73	0.763915	-0.388517	0.0631557	0.721076	down	no	PDE3A
ENSOARG00000011449	1547.28	2063.33	0.749893	-0.415243	0.063561	0.722338	down	no	PRLR
ENSOARG00000011436	1406.33	1920.52	0.732263	-0.449566	0.0635823	0.722338	down	no	MGAT5
ENSOARG00000022115	148.764	241.052	0.617146	-0.696317	0.063588	0.722338	down	no	SNORD113
ENSOARG00000016714	5.16189	127.098	0.0406134	-4.6219	0.0639391	0.723677	down	no	CCDC73
ENSOARG00000020331	3.76657	15.5416	0.242354	-2.04481	0.0641604	0.725024	down	no	SLFNL1
ENSOARG00000016359	35.7699	73.2208	0.488522	-1.03351	0.0653686	0.728554	down	no	ENSOARG00000016359
ENSOARG00000005828	1538.83	2043.62	0.752993	-0.409292	0.0658119	0.729905	down	no	ENSOARG00000005828
ENSOARG00000002960	1310.45	1781.11	0.73575	-0.442713	0.0659105	0.730015	down	no	STON2
ENSOARG00000019523	0.469263	6.34566	0.0739502	-3.7573	0.0659392	0.730108	down	no	ASPRV1
ENSOARG00000014307	525.151	764.773	0.686676	-0.542298	0.0661363	0.730605	down	no	TENM2
ENSOARG00000009230	2.82181	13.1736	0.214201	-2.22296	0.0662821	0.73119	down	no	DPT
ENSOARG00000014570	13.6585	35.6632	0.382986	-1.38464	0.066609	0.731985	down	no	SALL4
ENSOARG00000005446	165.576	322.75	0.513018	-0.96292	0.0666209	0.731985	down	no	NAIP
ENSOARG00000015818	505.609	720.845	0.701411	-0.511667	0.0666444	0.731985	down	no	LMO7
ENSOARG00000012717	964.816	1313.03	0.734799	-0.444578	0.0675422	0.734754	down	no	CLGN
ENSOARG00000024437	3.30042	14.3492	0.230008	-2.12025	0.067884	0.736246	down	no	SNORA31
ENSOARG00000023074	7.52691	23.5782	0.319232	-1.64732	0.0682287	0.737496	down	no	U1
ENSOARG00000011445	186.001	293.238	0.634301	-0.65676	0.0687116	0.739657	down	no	CDR2L
ENSOARG00000001387	607.428	841.004	0.722266	-0.469399	0.0691237	0.740466	down	no	ENSOARG00000001387
ENSOARG00000000900	6.60085	22.533	0.292941	-1.77132	0.0692981	0.740466	down	no	GCNT3
ENSOARG00000023104	16.4616	41.6982	0.39478	-1.34088	0.0699467	0.740466	down	no	ENSOARG00000023104
ENSOARG00000004331	420.532	602.453	0.698034	-0.518632	0.0700209	0.740614	down	no	SERAC1
ENSOARG00000000058	0.944759	10.9159	0.0865488	-3.53034	0.0703207	0.742168	down	no	ENSOARG00000000058
ENSOARG00000021200	217.691	375.394	0.579899	-0.786126	0.070368	0.742168	down	no	RGS6
ENSOARG00000008128	90.4444	160.03	0.565171	-0.823241	0.0704984	0.742755	down	no	ENSOARG00000008128
ENSOARG00000007287	100.383	221.252	0.453705	-1.14018	0.0705581	0.742961	down	no	ENSOARG00000007287
ENSOARG00000013344	169.589	265.372	0.639063	-0.64597	0.0714851	0.746925	down	no	ENSOARG00000013344
ENSOARG00000012750	15.0538	37.6675	0.39965	-1.32319	0.0721313	0.746925	down	no	MCRIP2
ENSOARG00000017691	192.123	295.02	0.651221	-0.618781	0.0725126	0.748227	down	no	ENO4
ENSOARG00000005200	146.383	231.4	0.632599	-0.660637	0.0725783	0.748342	down	no	CPA4
ENSOARG00000013641	3.29419	14.3239	0.229978	-2.12043	0.0726939	0.748342	down	no	MRPL57
ENSOARG00000017367	2.82493	12.8792	0.219341	-2.18875	0.0729285	0.748342	down	no	ENSOARG00000017367
ENSOARG00000016874	0.469263	6.20391	0.0756398	-3.72471	0.0730255	0.748342	down	no	ENSOARG00000016874
ENSOARG00000004639	736.205	1005.14	0.732439	-0.449219	0.0739909	0.749319	down	no	KLHL8
ENSOARG00000010855	197.776	303.858	0.650884	-0.619528	0.0748084	0.749319	down	no	KL
ENSOARG00000003901	170.931	264.085	0.647258	-0.627586	0.0752142	0.749319	down	no	ZNF19
ENSOARG00000008111	20.2562	46.1772	0.438663	-1.18882	0.0752177	0.749319	down	no	ENSOARG00000008111
ENSOARG00000011235	220.96	370.559	0.596288	-0.745918	0.0753667	0.749319	down	no	ENSOARG00000011235
ENSOARG00000002815	830.225	1125.96	0.737349	-0.43958	0.0757965	0.749319	down	no	PACS1
ENSOARG00000002908	11.7721	31.0638	0.378965	-1.39986	0.0773973	0.752468	down	no	RBFOX3
ENSOARG00000001169	0.469263	5.92319	0.0792247	-3.65791	0.0784806	0.757057	down	no	ENSOARG00000001169
ENSOARG00000013843	649.517	897.347	0.723818	-0.4663	0.0784933	0.757057	down	no	ENSOARG00000013843
ENSOARG00000003246	275.351	405.346	0.679299	-0.557881	0.078495	0.757057	down	no	IKBKB
ENSOARG00000018100	118.118	197.085	0.599328	-0.738581	0.0785594	0.757057	down	no	LIX1
ENSOARG00000007640	767.312	1089.26	0.704438	-0.505456	0.0787769	0.757763	down	no	PLEKHA6
ENSOARG00000015682	24.0072	51.7583	0.463833	-1.10832	0.0790245	0.758702	down	no	CYB5R2
ENSOARG00000004675	318.512	525.943	0.605602	-0.723558	0.0791829	0.759066	down	no	SCN9A
ENSOARG00000017917	192.956	292.691	0.659248	-0.601107	0.0797498	0.760871	down	no	GRIK4
ENSOARG00000018268	29.1847	62.2711	0.468672	-1.09335	0.0798217	0.760871	down	no	ENSOARG00000018268
ENSOARG00000023568	6.58215	21.0921	0.312068	-1.68007	0.0800804	0.761872	down	no	oar-mir-493
ENSOARG00000010732	44.251	84.8417	0.521571	-0.939065	0.0802906	0.762606	down	no	ITPRIPL2
ENSOARG00000010973	378.034	538.344	0.702216	-0.510014	0.0808877	0.764468	down	no	OSGIN2
ENSOARG00000001748	150.604	246.682	0.610516	-0.711899	0.0810204	0.765169	down	no	RASD1
ENSOARG00000003713	35.3474	77.3064	0.457238	-1.12898	0.0810662	0.765401	down	no	ACTN2
ENSOARG00000008851	6.12223	19.7102	0.310612	-1.68682	0.0817818	0.767743	down	no	DBF4B
ENSOARG00000021710	1.41091	8.96392	0.157398	-2.66751	0.0819696	0.76837	down	no	SNORD62
ENSOARG00000010162	1623.78	2126.84	0.76347	-0.389357	0.0821155	0.768975	down	no	SACM1L
ENSOARG00000024761	5.64362	18.7545	0.300921	-1.73255	0.0824299	0.769825	down	no	SNORD113
ENSOARG00000000928	55.5257	105.326	0.527182	-0.923627	0.0826677	0.770221	down	no	ECT2L
ENSOARG00000003936	83.9309	237.096	0.353995	-1.4982	0.082709	0.770221	down	no	CALB2
ENSOARG00000014445	91.3549	153.547	0.594962	-0.749131	0.0827862	0.77042	down	no	ORAI2
ENSOARG00000003454	15.0445	45.9289	0.32756	-1.61017	0.0828542	0.770583	down	no	ENSOARG00000003454
ENSOARG00000016673	19.2928	43.6937	0.441546	-1.17936	0.0828775	0.770637	down	no	ENSOARG00000016673
ENSOARG00000010682	271.746	397.476	0.68368	-0.548607	0.0834035	0.772109	down	no	PACSIN1
ENSOARG00000001603	65.4332	115.351	0.567255	-0.817931	0.0840688	0.77397	down	no	FABP3
ENSOARG00000019872	232.039	355.854	0.65206	-0.616923	0.0847846	0.776273	down	no	LPCAT4
ENSOARG00000000328	553.001	762.441	0.725304	-0.463342	0.08506	0.776273	down	no	TCEAL9
ENSOARG00000006096	115.697	264.374	0.437628	-1.19222	0.0852759	0.776273	down	no	WFDC2
ENSOARG00000024042	0.47238	5.84544	0.0808116	-3.62929	0.0852785	0.776273	down	no	ENSOARG00000024042
ENSOARG00000005908	58.2914	146.373	0.39824	-1.32829	0.085824	0.776273	down	no	ERCC6L
ENSOARG00000001297	40.9256	81.5286	0.501979	-0.994302	0.0864552	0.776768	down	no	NOXA1
ENSOARG00000016592	345.877	495.199	0.698461	-0.517748	0.0865358	0.777245	down	no	PRDX4
ENSOARG00000001404	0.469263	5.65397	0.082997	-3.5908	0.0867522	0.777992	down	no	ENSOARG00000001404
ENSOARG00000002081	1555.11	2041.28	0.761831	-0.392457	0.0873968	0.779791	down	no	MAST2
ENSOARG00000007270	330.613	469.877	0.703616	-0.507141	0.0874161	0.77984	down	no	LAMC3
ENSOARG00000002110	1944.27	2512.16	0.773946	-0.369696	0.0875961	0.780586	down	no	IFT80
ENSOARG00000012362	1322.57	1732.35	0.763451	-0.389392	0.0878301	0.781265	down	no	TC2N
ENSOARG00000016200	1075.91	1542.02	0.697725	-0.519269	0.0880988	0.782156	down	no	CACNA1D
ENSOARG00000014856	16.9527	38.749	0.4375	-1.19265	0.0881034	0.782156	down	no	ENSOARG00000014856
ENSOARG00000010282	69.7127	121.072	0.575796	-0.796371	0.0883237	0.783376	down	no	MED19
ENSOARG00000010266	1031.19	1366.17	0.754804	-0.405827	0.088403	0.783761	down	no	SPOPL
ENSOARG00000005985	74.3679	130.91	0.568082	-0.815828	0.0890324	0.785361	down	no	PAK4
ENSOARG00000008020	118.641	195.606	0.606528	-0.721353	0.0892752	0.786202	down	no	ERF
ENSOARG00000004023	85.6614	149.013	0.574858	-0.798723	0.0892942	0.786202	down	no	ENSOARG00000004023
ENSOARG00000003837	24.0134	52.3047	0.459107	-1.1231	0.0897687	0.787703	down	no	TMEM151A
ENSOARG00000005609	1.87705	28.0583	0.0668982	-3.90189	0.0899884	0.788274	down	no	ENSOARG00000005609
ENSOARG00000000034	0.469263	5.61886	0.0835157	-3.58181	0.090343	0.789401	down	no	ENSOARG00000000034
ENSOARG00000020691	217.786	384.746	0.566052	-0.820994	0.0905435	0.789842	down	no	TRIM9
ENSOARG00000003763	1193.85	1568.67	0.761056	-0.393925	0.0905692	0.789944	down	no	AGO2
ENSOARG00000021920	109.619	183.63	0.596954	-0.744309	0.091354	0.791675	down	no	ENSOARG00000021920
ENSOARG00000016175	12.72	32.5631	0.390625	-1.35614	0.092159	0.793905	down	no	ENSOARG00000016175
ENSOARG00000010272	173.616	274.917	0.631522	-0.663094	0.0921958	0.793905	down	no	DUSP4
ENSOARG00000014514	3553.71	5603.21	0.634227	-0.656928	0.0925705	0.795528	down	no	ENSOARG00000014514
ENSOARG00000004317	4.2296	15.5232	0.27247	-1.87583	0.0925861	0.795542	down	no	MINDY4B
ENSOARG00000022188	0.941642	7.12815	0.132102	-2.92028	0.0929564	0.796132	down	no	U6atac
ENSOARG00000009412	1.87705	26.9829	0.0695645	-3.84551	0.0930565	0.796319	down	no	FER1L6
ENSOARG00000019383	438.431	1010.15	0.434026	-1.20415	0.0932116	0.796536	down	no	2020-03-04
ENSOARG00000007356	61.6947	108.27	0.569823	-0.811415	0.0934964	0.797201	down	no	LRRC73
ENSOARG00000025001	6.116	19.2699	0.317387	-1.65569	0.0936056	0.797571	down	no	U6
ENSOARG00000001113	402.448	574.893	0.70004	-0.514492	0.0939227	0.797964	down	no	COL16A1
ENSOARG00000019442	108.264	179.889	0.601837	-0.732556	0.0940542	0.798545	down	no	CDPF1
ENSOARG00000002222	2.35878	10.9976	0.214481	-2.22108	0.0942551	0.79879	down	no	ENSOARG00000002222
ENSOARG00000016313	901.203	1253.6	0.718891	-0.476155	0.0946016	0.799172	down	no	ORMDL1
ENSOARG00000017827	118.193	189.526	0.623624	-0.681251	0.0950756	0.801137	down	no	AP5B1
ENSOARG00000011375	96.0974	159.014	0.604332	-0.726586	0.0954422	0.802737	down	no	ENSOARG00000011375
ENSOARG00000017384	15.5574	38.6216	0.402815	-1.31181	0.0954707	0.802737	down	no	ENSOARG00000017384
ENSOARG00000019718	89.8443	174.164	0.515861	-0.954944	0.0962943	0.803708	down	no	PRKAG3
ENSOARG00000008682	2095.29	3131.45	0.669113	-0.579679	0.0963647	0.803708	down	no	HMGCS1
ENSOARG00000006603	776.663	1060.67	0.73224	-0.449612	0.0970463	0.805305	down	no	PCBP4
ENSOARG00000012493	452.801	721.396	0.627673	-0.671915	0.0971616	0.805667	down	no	ENSOARG00000012493
ENSOARG00000014968	347.282	519.703	0.668232	-0.58158	0.0972288	0.805667	down	no	ELOVL2
ENSOARG00000004603	216.59	330.747	0.654852	-0.610758	0.0972464	0.805667	down	no	ENSOARG00000004603
ENSOARG00000012070	831.477	1106.18	0.751666	-0.411837	0.0974985	0.805825	down	no	CFAP69
ENSOARG00000004251	58.795	111.762	0.526074	-0.926662	0.0975354	0.805825	down	no	ENSOARG00000004251
ENSOARG00000003744	449.803	716.81	0.627506	-0.672298	0.0977184	0.80673	down	no	ENSOARG00000003744
ENSOARG00000003605	479.69	665.133	0.721195	-0.471539	0.0982227	0.807854	down	no	GPR137B
ENSOARG00000022958	91.7712	153.216	0.598966	-0.739455	0.0985095	0.808805	down	no	RMST_10
ENSOARG00000005487	7.05453	20.9016	0.337511	-1.56699	0.0986209	0.809357	down	no	ENSOARG00000005487
ENSOARG00000001633	2.81869	12.9741	0.217255	-2.20254	0.0995571	0.80997	down	no	ENSOARG00000001633
ENSOARG00000000737	613.45	827.749	0.741107	-0.432246	0.100142	0.811752	down	no	CCDC138
ENSOARG00000009145	80.9283	139.645	0.57953	-0.787044	0.100736	0.812475	down	no	B3GALT4
ENSOARG00000020469	11.7627	29.5459	0.398117	-1.32873	0.100758	0.812475	down	no	CLDN16
ENSOARG00000010083	837.536	1112.26	0.753005	-0.409269	0.101676	0.812475	down	no	SLC25A37
ENSOARG00000007561	1468.04	1892.03	0.775909	-0.366041	0.101947	0.812475	down	no	SNAP91
ENSOARG00000018765	1806.24	2308.42	0.782456	-0.353918	0.103093	0.812475	down	no	LRRC49
ENSOARG00000005421	686.947	1026.12	0.669463	-0.578924	0.103213	0.812475	down	no	NDRG1
ENSOARG00000023662	9.42266	25.1184	0.375129	-1.41454	0.103421	0.812475	down	no	oar-mir-3956
ENSOARG00000006481	2465.36	3130.38	0.78756	-0.344537	0.103938	0.812475	down	no	TMEM30A
ENSOARG00000015721	369.434	514.825	0.717591	-0.478766	0.104617	0.813367	down	no	B3GAT3
ENSOARG00000019992	237.589	403.919	0.588208	-0.765602	0.104871	0.81394	down	no	ARSA
ENSOARG00000003263	3808.16	4884.89	0.77958	-0.35923	0.104973	0.81412	down	no	FAM129A
ENSOARG00000007065	26.8321	54.252	0.494583	-1.01571	0.105094	0.814177	down	no	MAP1LC3C
ENSOARG00000008208	20.2126	64.1548	0.315059	-1.6663	0.105295	0.814177	down	no	CR2
ENSOARG00000002052	487.052	680.936	0.715268	-0.483444	0.106092	0.815322	down	no	IPP
ENSOARG00000009363	404.953	557.145	0.726836	-0.460298	0.106387	0.815585	down	no	GLRX2
ENSOARG00000013332	123.28	196.806	0.626407	-0.674828	0.106459	0.815603	down	no	LONRF2
ENSOARG00000020926	838.133	1105.23	0.758335	-0.399093	0.107361	0.81781	down	no	CDC42SE1
ENSOARG00000017530	350.129	486.928	0.719056	-0.475824	0.10747	0.81797	down	no	GNPNAT1
ENSOARG00000013026	329.662	461.084	0.714972	-0.484041	0.108041	0.818946	down	no	ENSOARG00000013026
ENSOARG00000005000	3.28796	16.0733	0.20456	-2.2894	0.108253	0.818946	down	no	ENSOARG00000005000
ENSOARG00000015628	1084.56	1414.63	0.766676	-0.383312	0.108506	0.819809	down	no	DUSP6
ENSOARG00000006121	39.5583	73.7973	0.53604	-0.899586	0.109291	0.819809	down	no	N4BP3
ENSOARG00000013092	6.11288	18.2577	0.334812	-1.57858	0.109727	0.8214	down	no	ENSOARG00000013092
ENSOARG00000005731	57.8876	103.858	0.557371	-0.84329	0.110007	0.821944	down	no	CRB3
ENSOARG00000011702	493.195	685.809	0.719143	-0.475649	0.110459	0.822793	down	no	CLIP2
ENSOARG00000020053	203.926	308.031	0.662032	-0.595028	0.111121	0.824025	down	no	ENSOARG00000020053
ENSOARG00000006287	54.662	99.3083	0.550428	-0.861375	0.111326	0.824371	down	no	BSPRY
ENSOARG00000013510	7.07011	20.1033	0.351689	-1.50763	0.111586	0.824956	down	no	ADGRD2
ENSOARG00000015870	51.809	90.3742	0.573272	-0.802707	0.11171	0.82506	down	no	PAH
ENSOARG00000012839	219.337	318.747	0.688124	-0.539259	0.111878	0.825932	down	no	PM20D2
ENSOARG00000020590	207.071	309.633	0.668762	-0.580436	0.112831	0.829022	down	no	FAM131A
ENSOARG00000019968	2200.49	4323.78	0.508926	-0.974471	0.113661	0.831135	down	no	ENSOARG00000019968
ENSOARG00000023474	68.7243	116.631	0.589244	-0.763062	0.114107	0.83214	down	no	ENSOARG00000023474
ENSOARG00000015577	239.053	340.167	0.702751	-0.508914	0.115343	0.835352	down	no	TMEM167A
ENSOARG00000014178	23.5411	48.045	0.48998	-1.02921	0.11541	0.835441	down	no	ABCA10
ENSOARG00000021050	15.9705	59.6614	0.267686	-1.90139	0.115458	0.835441	down	no	ENSOARG00000021050
ENSOARG00000000611	48.0362	87.8578	0.54675	-0.871047	0.115497	0.835441	down	no	LDB3
ENSOARG00000001583	4.70821	15.3049	0.307628	-1.70074	0.115657	0.835916	down	no	HPRT1
ENSOARG00000000863	0.47238	5.18783	0.0910554	-3.45711	0.115807	0.836171	down	no	ENSOARG00000000863
ENSOARG00000006626	51.3242	89.5298	0.573264	-0.802729	0.116343	0.836581	down	no	IRF7
ENSOARG00000012071	11.7596	29.4005	0.39998	-1.322	0.116553	0.836958	down	no	ENSOARG00000012071
ENSOARG00000023436	0.47238	5.09183	0.092772	-3.43017	0.116647	0.836958	down	no	ENSOARG00000023436
ENSOARG00000002277	0.469263	5.09183	0.0921599	-3.43972	0.116665	0.836958	down	no	ENSOARG00000002277
ENSOARG00000024948	0.469263	5.09028	0.092188	-3.43928	0.116679	0.836958	down	no	U6
ENSOARG00000006674	20.7442	49.2957	0.420812	-1.24875	0.116716	0.836958	down	no	GLI1
ENSOARG00000023300	0.469263	5.06139	0.0927142	-3.43107	0.116932	0.837296	down	no	ENSOARG00000023300
ENSOARG00000003898	449.335	613.875	0.731965	-0.450154	0.117083	0.83768	down	no	SH3PXD2B
ENSOARG00000015220	348.539	495.336	0.703641	-0.507089	0.117382	0.838583	down	no	PPFIA2
ENSOARG00000022369	8.48102	22.3639	0.379228	-1.39886	0.117613	0.838583	down	no	U6
ENSOARG00000011007	110.601	179.651	0.615644	-0.699832	0.117936	0.838839	down	no	PLA2G7
ENSOARG00000019210	1.41402	7.91117	0.178737	-2.48409	0.118039	0.838912	down	no	ENSOARG00000019210
ENSOARG00000016768	270.771	380.615	0.711402	-0.491263	0.118459	0.840239	down	no	SCNN1B
ENSOARG00000011401	554.096	737.128	0.751696	-0.41178	0.118548	0.840629	down	no	RXRG
ENSOARG00000002176	1849.07	2410.55	0.767074	-0.382562	0.119925	0.844353	down	no	DNAJC3
ENSOARG00000009539	0.469263	4.96021	0.0946055	-3.40193	0.120145	0.844979	down	no	ENSOARG00000009539
ENSOARG00000012671	3.75722	19.441	0.193262	-2.37137	0.12046	0.845182	down	no	ENSOARG00000012671
ENSOARG00000005511	20.2188	48.6234	0.415825	-1.26595	0.120474	0.845182	down	no	ENSOARG00000005511
ENSOARG00000008882	806.071	1078.41	0.747463	-0.419927	0.121011	0.845182	down	no	TNKS1BP1
ENSOARG00000013613	1435.44	1827.71	0.785374	-0.348549	0.121804	0.845182	down	no	ZDHHC20
ENSOARG00000020410	66.8847	110.585	0.604825	-0.72541	0.12182	0.845182	down	no	ZMYND12
ENSOARG00000003330	26.3909	51.3249	0.514193	-0.959617	0.121829	0.845182	down	no	ST8SIA5
ENSOARG00000013093	2.81558	35.1858	0.0800203	-3.64349	0.12187	0.845182	down	no	TMEM252
ENSOARG00000014749	0.469263	4.92925	0.0951997	-3.3929	0.122168	0.845182	down	no	ALDH8A1
ENSOARG00000020653	230.687	328.463	0.702322	-0.509796	0.122603	0.845182	down	no	MCF2L2
ENSOARG00000021755	10.8211	26.417	0.409627	-1.28762	0.122909	0.845182	down	no	7SK
ENSOARG00000001747	261.639	369.494	0.708103	-0.49797	0.123306	0.845182	down	no	SGSH
ENSOARG00000005354	271.497	410.234	0.661811	-0.595509	0.123362	0.845182	down	no	SCAND1
ENSOARG00000015658	112.969	178.795	0.631837	-0.662377	0.123405	0.845182	down	no	KCNH8
ENSOARG00000017092	9.91686	97.2256	0.101998	-3.29338	0.123494	0.845182	down	no	NPHS2
ENSOARG00000016567	16.9433	36.4937	0.46428	-1.10693	0.124058	0.846111	down	no	ZSWIM2
ENSOARG00000004231	113.491	177.412	0.639705	-0.644521	0.124315	0.846149	down	no	LRRC3B
ENSOARG00000024934	52.7756	90.8724	0.580766	-0.783971	0.124455	0.846149	down	no	SNORD113
ENSOARG00000019692	36.2423	68.5899	0.528391	-0.920321	0.124468	0.846149	down	no	MLC1
ENSOARG00000006133	3.76657	13.1783	0.285816	-1.80684	0.124534	0.846149	down	no	TNFRSF4
ENSOARG00000013385	99.839	155.618	0.641564	-0.640336	0.125195	0.846296	down	no	ENSOARG00000013385
ENSOARG00000004200	63.0838	106.161	0.594229	-0.750909	0.125427	0.846296	down	no	HCN3
ENSOARG00000021974	0.938525	8.22613	0.114091	-3.13175	0.125962	0.846696	down	no	SNORA17
ENSOARG00000013447	27.7987	53.5637	0.518984	-0.946237	0.126802	0.848479	down	no	SYCE1
ENSOARG00000003511	8.01799	25.9479	0.309004	-1.6943	0.127333	0.849479	down	no	CHRNA6
ENSOARG00000007488	1.8864	8.67593	0.217429	-2.20138	0.127464	0.850071	down	no	SPTA1
ENSOARG00000015135	1220.29	1557.77	0.78336	-0.352253	0.127681	0.850071	down	no	GLRX3
ENSOARG00000018480	96.9674	153.996	0.629675	-0.667322	0.127691	0.850071	down	no	FAM83G
ENSOARG00000008283	4.23895	13.9241	0.304432	-1.71581	0.12774	0.850273	down	no	F11
ENSOARG00000017864	39.1109	70.6786	0.553363	-0.853703	0.127752	0.850273	down	no	ADGRA1
ENSOARG00000024858	0.938525	8.27483	0.113419	-3.14026	0.128328	0.850814	down	no	ENSOARG00000024858
ENSOARG00000007396	1929.6	2495.51	0.773231	-0.371029	0.130065	0.855229	down	no	ENSOARG00000007396
ENSOARG00000014605	64.5103	107.584	0.599628	-0.737861	0.130344	0.855945	down	no	ENSOARG00000014605
ENSOARG00000005725	209.964	301.942	0.695379	-0.524128	0.130461	0.855945	down	no	RPA3
ENSOARG00000014809	409.418	553.193	0.7401	-0.434207	0.130511	0.855945	down	no	ASRGL1
ENSOARG00000016444	549.966	728.191	0.75525	-0.404974	0.131114	0.856465	down	no	ENSOARG00000016444
ENSOARG00000010139	280.709	389.064	0.721498	-0.470933	0.131216	0.856533	down	no	WASF1
ENSOARG00000014780	407.401	623.597	0.653308	-0.614165	0.131788	0.857608	down	no	KIAA1324L
ENSOARG00000014180	10.8273	25.9271	0.417606	-1.25978	0.132068	0.857623	down	no	SHISA3
ENSOARG00000004435	2.82493	10.7422	0.262975	-1.927	0.132074	0.857623	down	no	ENSOARG00000004435
ENSOARG00000004384	758.858	987.448	0.768504	-0.379875	0.132107	0.857623	down	no	RPS6KA1
ENSOARG00000004142	101.788	175.318	0.580591	-0.784406	0.132296	0.858238	down	no	ENSOARG00000004142
ENSOARG00000006281	60.7656	103.962	0.584498	-0.774731	0.132459	0.858425	down	no	BAD
ENSOARG00000023649	0.47238	4.95217	0.0953885	-3.39004	0.132941	0.859182	down	no	ACA64
ENSOARG00000020627	3436.83	4274.74	0.803986	-0.314757	0.133011	0.859448	down	no	SOS2
ENSOARG00000001669	183.418	318.75	0.575429	-0.797291	0.133226	0.859781	down	no	ENSOARG00000001669
ENSOARG00000005135	2.82493	10.5853	0.266873	-1.90578	0.133232	0.859781	down	no	ENSOARG00000005135
ENSOARG00000024066	87.1253	142.678	0.610642	-0.711602	0.133314	0.859824	down	no	SNORD113
ENSOARG00000023159	799.706	1053.04	0.759423	-0.397025	0.133619	0.859824	down	no	snoU2_19
ENSOARG00000007608	26.366	51.2942	0.514015	-0.960117	0.133977	0.859824	down	no	QRICH2
ENSOARG00000024520	13.6585	30.8291	0.443038	-1.1745	0.13405	0.859824	down	no	SNORA18
ENSOARG00000020232	21.6484	44.0546	0.4914	-1.02503	0.134095	0.859824	down	no	MYRFL
ENSOARG00000013422	24.4734	48.3944	0.505707	-0.983627	0.134371	0.859824	down	no	NR5A1
ENSOARG00000000303	13.6429	30.6486	0.44514	-1.16767	0.134981	0.859824	down	no	ENSOARG00000000303
ENSOARG00000016382	2400.27	3011.39	0.797064	-0.327233	0.135181	0.859824	down	no	MAP9
ENSOARG00000019291	42.3895	75.8307	0.559002	-0.839075	0.135184	0.859824	down	no	PRR5
ENSOARG00000000069	35.7263	98.6631	0.362104	-1.46552	0.135251	0.859824	down	no	TIGD5
ENSOARG00000023941	2112.82	3555.86	0.594179	-0.75103	0.135579	0.859824	down	no	Metazoa_SRP
ENSOARG00000016722	54.1179	92.0917	0.587653	-0.766963	0.135593	0.859824	down	no	OAF
ENSOARG00000010451	180.298	260.447	0.692263	-0.530607	0.135685	0.859824	down	no	ENSOARG00000010451
ENSOARG00000007260	48.571	121.307	0.400398	-1.32049	0.136127	0.859824	down	no	ENSOARG00000007260
ENSOARG00000016205	184.487	270.102	0.683028	-0.549982	0.136508	0.859824	down	no	LPCAT1
ENSOARG00000018837	0.469263	4.6967	0.0999134	-3.32318	0.136597	0.859824	down	no	RGSL1
ENSOARG00000010828	0.47238	4.66833	0.101188	-3.30489	0.136826	0.859824	down	no	ENSOARG00000010828
ENSOARG00000019614	0.47238	4.6647	0.101267	-3.30376	0.136858	0.859824	down	no	ENSOARG00000019614
ENSOARG00000022843	0.944759	7.75584	0.121813	-3.03726	0.137178	0.859824	down	no	U6
ENSOARG00000015862	1.88328	8.5846	0.219379	-2.1885	0.137527	0.859824	down	no	SLC9A3
ENSOARG00000001326	933.991	1198.76	0.77913	-0.360064	0.137569	0.859824	down	no	ATP6AP2
ENSOARG00000001006	1317.59	1666	0.790865	-0.338496	0.13779	0.859824	down	no	ZBTB1
ENSOARG00000023064	11.3059	27.2052	0.415581	-1.2668	0.137894	0.859824	down	no	SNORD74
ENSOARG00000013150	5034.06	6306.68	0.798212	-0.325157	0.138056	0.859824	down	no	AES
ENSOARG00000011170	5.17124	15.6833	0.329728	-1.60065	0.138468	0.859824	down	no	ENSOARG00000011170
ENSOARG00000014891	5.65609	16.449	0.343856	-1.54012	0.138536	0.859824	down	no	APLN
ENSOARG00000021941	31.1241	81.6407	0.381232	-1.39126	0.139202	0.859824	down	no	SNORD113
ENSOARG00000004235	0.941642	6.10999	0.154115	-2.69792	0.13983	0.859824	down	no	ENSOARG00000004235
ENSOARG00000000296	56.4798	96.5971	0.584695	-0.774244	0.139943	0.859824	down	no	ENTPD2
ENSOARG00000001381	636.929	830.491	0.766931	-0.382831	0.139998	0.859824	down	no	PSEN2
ENSOARG00000021720	0.938525	7.97776	0.117643	-3.08752	0.140107	0.859824	down	no	ENSOARG00000021720
ENSOARG00000023415	0.941642	6.07903	0.1549	-2.69059	0.140142	0.859824	down	no	ENSOARG00000023415
ENSOARG00000021709	1.88017	8.6013	0.218591	-2.19369	0.140181	0.859824	down	no	ENSOARG00000021709
ENSOARG00000021470	3.76345	12.739	0.295428	-1.75912	0.140296	0.859824	down	no	ST7-OT4_4
ENSOARG00000013693	121.963	186.586	0.653656	-0.613397	0.140439	0.859824	down	no	ENSOARG00000013693
ENSOARG00000019742	164.352	239.777	0.685439	-0.544901	0.140448	0.859824	down	no	MXD1
ENSOARG00000012306	815.766	1047.52	0.778762	-0.360745	0.140542	0.859824	down	no	FAM118B
ENSOARG00000005839	9.41954	23.3802	0.402885	-1.31156	0.141108	0.859824	down	no	LGALS4
ENSOARG00000024284	3.76345	12.58	0.299161	-1.741	0.141391	0.859824	down	no	7SK
ENSOARG00000016994	51.7716	90.3024	0.573314	-0.802603	0.141463	0.859824	down	no	SMPD4
ENSOARG00000016462	1.8864	8.37886	0.225138	-2.15112	0.141975	0.859824	down	no	ENSOARG00000016462
ENSOARG00000012949	180.189	287.117	0.627579	-0.672131	0.142126	0.859824	down	no	C9orf135
ENSOARG00000016375	541.31	714.781	0.757309	-0.401045	0.142334	0.859824	down	no	ENSOARG00000016375
ENSOARG00000019328	118.218	184.531	0.640641	-0.642412	0.142705	0.859824	down	no	EFS
ENSOARG00000001291	371.345	498.471	0.744968	-0.424749	0.143093	0.859824	down	no	TMEM35A
ENSOARG00000021106	1.41091	7.26211	0.194283	-2.36377	0.143342	0.859824	down	no	SLC35F4
ENSOARG00000006062	9.87322	23.8144	0.414591	-1.27024	0.143395	0.859824	down	no	GATD1
ENSOARG00000005861	9.87634	23.7834	0.415262	-1.26791	0.143516	0.859824	down	no	ENSOARG00000005861
ENSOARG00000012075	693.542	999.685	0.693761	-0.52749	0.143785	0.859824	down	no	CDON
ENSOARG00000024497	2.34943	9.52761	0.246592	-2.0198	0.143926	0.859824	down	no	ENSOARG00000024497
ENSOARG00000002174	87.1035	136.446	0.638372	-0.647531	0.144066	0.859824	down	no	ENSOARG00000002174
ENSOARG00000001888	146.775	236.106	0.621648	-0.685829	0.144453	0.859824	down	no	ADAM32
ENSOARG00000024400	2.35255	9.4285	0.249514	-2.0028	0.144711	0.860247	down	no	ACA64
ENSOARG00000013052	8.94716	22.104	0.404776	-1.30481	0.144864	0.86075	down	no	GLI2
ENSOARG00000013230	10.3581	25.4018	0.40777	-1.29417	0.14502	0.861082	down	no	PNPLA1
ENSOARG00000005418	7.06388	19.1192	0.369465	-1.43649	0.145336	0.861546	down	no	ENSOARG00000005418
ENSOARG00000019883	1.41402	7.44555	0.189915	-2.39657	0.145355	0.861546	down	no	ENSOARG00000019883
ENSOARG00000016079	10.3705	24.696	0.419928	-1.25178	0.146136	0.861546	down	no	ENSOARG00000016079
ENSOARG00000011317	22.1395	43.7687	0.50583	-0.983275	0.146292	0.861546	down	no	CCDC180
ENSOARG00000010800	2340.4	3082.34	0.759294	-0.39727	0.146738	0.861546	down	no	PRDX2
ENSOARG00000006540	0.941642	5.94689	0.158342	-2.65888	0.147041	0.861546	down	no	OR51E1
ENSOARG00000004724	205.598	319.273	0.643957	-0.634965	0.147303	0.861546	down	no	ENSOARG00000004724
ENSOARG00000009425	487.92	660.643	0.738554	-0.437225	0.147641	0.861546	down	no	GRIA1
ENSOARG00000010824	1361.77	1708.37	0.797118	-0.327135	0.14783	0.861546	down	no	SPCS2
ENSOARG00000012497	128.598	190.675	0.674437	-0.568243	0.147963	0.861546	down	no	PGPEP1
ENSOARG00000004996	121.972	182.412	0.668664	-0.580647	0.148353	0.862258	down	no	CCDC102B
ENSOARG00000000776	56.9772	96.046	0.593228	-0.753341	0.148487	0.862287	down	no	NRK
ENSOARG00000000966	132.271	195.573	0.676326	-0.56421	0.148937	0.863116	down	no	LIN52
ENSOARG00000013942	33.4174	60.3029	0.554159	-0.851628	0.14919	0.864121	down	no	SPATA1
ENSOARG00000017087	268.321	372.444	0.720434	-0.473061	0.149788	0.865462	down	no	TBCA
ENSOARG00000009340	139.335	204.22	0.682279	-0.551566	0.149805	0.865477	down	no	TMEM86A
ENSOARG00000011517	687.212	901.239	0.762519	-0.391154	0.150225	0.86649	down	no	GTF2IRD1
ENSOARG00000012706	1.41091	7.25407	0.194498	-2.36217	0.150262	0.86661	down	no	GPR142
ENSOARG00000010201	688.313	892.544	0.771181	-0.37486	0.150479	0.866844	down	no	ZDHHC5
ENSOARG00000021767	415.759	567.131	0.73309	-0.447937	0.150738	0.867332	down	no	MIAT_exon5_3
ENSOARG00000022905	2.81869	10.7737	0.261628	-1.93441	0.150754	0.867332	down	no	ENSOARG00000022905
ENSOARG00000023155	1.41091	7.12971	0.197891	-2.33722	0.151425	0.868991	down	no	ENSOARG00000023155
ENSOARG00000010176	24.9551	47.462	0.525791	-0.927439	0.151601	0.869471	down	no	MAT1A
ENSOARG00000005941	1226.13	1557.69	0.787148	-0.345293	0.151764	0.870051	down	no	TNC
ENSOARG00000010231	410.293	1280.42	0.320437	-1.64189	0.152008	0.870671	down	no	MX2
ENSOARG00000001112	32.4726	59.6005	0.544838	-0.8761	0.152283	0.87113	down	no	SMIM26
ENSOARG00000025068	15.0569	32.2939	0.466247	-1.10083	0.152822	0.872499	down	no	oar-mir-370
ENSOARG00000017584	3.75722	18.6461	0.201502	-2.31114	0.152863	0.872602	down	no	ENSOARG00000017584
ENSOARG00000024340	1243.71	2189.04	0.568151	-0.815654	0.152898	0.872602	down	no	Metazoa_SRP
ENSOARG00000002790	542.045	709.372	0.764119	-0.38813	0.153236	0.873422	down	no	SLIT3
ENSOARG00000012209	108.345	168.658	0.642395	-0.638468	0.153347	0.873653	down	no	ENSOARG00000012209
ENSOARG00000012752	14.5845	30.8891	0.472158	-1.08266	0.153656	0.873788	down	no	ENSOARG00000012752
ENSOARG00000020536	20.7068	41.4142	0.499993	-1.00002	0.154049	0.874486	down	no	VAMP5
ENSOARG00000016326	601.109	781.645	0.769031	-0.378887	0.154237	0.874589	down	no	OSGEPL1
ENSOARG00000005622	42.3303	77.171	0.548526	-0.866369	0.154693	0.876035	down	no	ENSOARG00000005622
ENSOARG00000013723	171.376	244.888	0.699812	-0.51496	0.154826	0.876474	down	no	CBFA2T3
ENSOARG00000014235	100.743	153.771	0.655149	-0.610104	0.155368	0.877366	down	no	ADARB2
ENSOARG00000022661	8.0024	19.8783	0.40257	-1.31269	0.156165	0.87913	down	no	SNORD16
ENSOARG00000014819	10.3674	23.8265	0.43512	-1.20051	0.156165	0.87913	down	no	ENSOARG00000014819
ENSOARG00000024102	1.8864	8.40023	0.224566	-2.15479	0.157174	0.880136	down	no	oar-mir-431
ENSOARG00000000248	194.97	274.717	0.709712	-0.494694	0.157207	0.880136	down	no	SLC6A6
ENSOARG00000013934	2598.39	3778.88	0.687608	-0.540342	0.157415	0.880136	down	no	FREM1
ENSOARG00000000883	91.3518	141.167	0.647119	-0.627896	0.157438	0.880136	down	no	CACNG7
ENSOARG00000024716	0.469263	4.56118	0.102882	-3.28094	0.157468	0.880136	down	no	ENSOARG00000024716
ENSOARG00000010591	42.3739	73.1304	0.57943	-0.787294	0.158018	0.880136	down	no	ENSOARG00000010591
ENSOARG00000000746	2.34943	9.35543	0.25113	-1.99349	0.158151	0.880136	down	no	ENSOARG00000000746
ENSOARG00000008718	18.8328	38.7592	0.485893	-1.04129	0.158174	0.880136	down	no	ENSOARG00000008718
ENSOARG00000008838	28.6624	101.258	0.283065	-1.8208	0.158178	0.880136	down	no	CNTN6
ENSOARG00000001890	0.469263	4.4657	0.105082	-3.25042	0.158326	0.880136	down	no	ENSOARG00000001890
ENSOARG00000023430	0.47238	4.43215	0.10658	-3.22999	0.158593	0.880136	down	no	7SK
ENSOARG00000005927	76.245	122.164	0.62412	-0.680105	0.158658	0.880136	down	no	MRPS12
ENSOARG00000012446	23.5473	46.1013	0.510773	-0.969245	0.1587	0.880136	down	no	ENSOARG00000012446
ENSOARG00000012927	101.184	156.486	0.646606	-0.629041	0.158863	0.880136	down	no	DKKL1
ENSOARG00000007806	14.5845	31.0911	0.469091	-1.09206	0.158956	0.880136	down	no	ANKRD37
ENSOARG00000008729	1396.84	1742.38	0.801682	-0.318898	0.159875	0.880717	down	no	ZNF131
ENSOARG00000020809	4.2483	20.0729	0.211644	-2.24029	0.160011	0.880717	down	no	CHRND
ENSOARG00000007632	40.9599	69.9746	0.585354	-0.77262	0.160348	0.880942	down	no	PBX4
ENSOARG00000004193	0.941642	5.751	0.163735	-2.61056	0.160478	0.881101	down	no	ENSOARG00000004193
ENSOARG00000002525	1826.81	2269.3	0.805014	-0.312914	0.160986	0.881473	down	no	MAPK8IP1
ENSOARG00000023716	0.938525	7.31859	0.128239	-2.9631	0.161276	0.882009	down	no	oar-let-7a
ENSOARG00000009430	463.14	670.143	0.691106	-0.53302	0.161304	0.882009	down	no	RPH3A
ENSOARG00000006666	425.548	561.866	0.757382	-0.400907	0.161625	0.882009	down	no	MTMR14
ENSOARG00000015918	92.7409	145.793	0.636115	-0.652642	0.162053	0.882174	down	no	ENSOARG00000015918
ENSOARG00000015788	6200.1	7566.07	0.81946	-0.287254	0.162114	0.882174	down	no	SLF2
ENSOARG00000025006	8.94093	21.5765	0.414384	-1.27096	0.162352	0.882588	down	no	SNORA11
ENSOARG00000013577	0.469263	4.27267	0.109829	-3.18667	0.162615	0.883397	down	no	CA13
ENSOARG00000023575	85.7393	132.354	0.647805	-0.626369	0.162779	0.883628	down	no	SNORD113
ENSOARG00000008205	143.543	211.591	0.678396	-0.5598	0.163615	0.885245	down	no	IGSF8
ENSOARG00000000222	2.34631	21.1458	0.110959	-3.17191	0.163859	0.885606	down	no	ENSOARG00000000222
ENSOARG00000013527	34.3715	60.9729	0.563718	-0.826955	0.164481	0.88689	down	no	ADCY1
ENSOARG00000008377	24029.7	30189.7	0.795958	-0.329235	0.164674	0.887233	down	no	FNDC3A
ENSOARG00000015068	29.2034	53.2942	0.547966	-0.867843	0.164988	0.887978	down	no	SLC10A5
ENSOARG00000013565	1181	1479.32	0.798339	-0.324926	0.165319	0.888436	down	no	ARF4
ENSOARG00000002255	1.87705	16.8758	0.111228	-3.16841	0.165476	0.888477	down	no	ENSOARG00000002255
ENSOARG00000008133	46.6471	80.7066	0.577985	-0.790897	0.165595	0.888688	down	no	HTR2A
ENSOARG00000003758	375.594	506.994	0.740824	-0.432797	0.166382	0.890878	down	no	CHPF2
ENSOARG00000020307	1026.3	1290.48	0.795287	-0.330453	0.166401	0.890878	down	no	TFRC
ENSOARG00000013914	41.9421	73.9904	0.566858	-0.818941	0.167025	0.891945	down	no	FAM196A
ENSOARG00000003500	10.818	24.8833	0.434749	-1.20175	0.167105	0.89206	down	no	ENSOARG00000003500
ENSOARG00000015512	74.8715	118.904	0.62968	-0.66731	0.167472	0.892381	down	no	ENSOARG00000015512
ENSOARG00000017516	3.76345	11.8868	0.316609	-1.65923	0.168334	0.892988	down	no	MROH8
ENSOARG00000012490	1522.28	1898.55	0.801814	-0.31866	0.168394	0.893035	down	no	ENSOARG00000012490
ENSOARG00000004619	41.7831	279.661	0.149406	-2.74269	0.168466	0.893272	down	no	TAC1
ENSOARG00000019931	1067.54	1335.62	0.799283	-0.323222	0.169068	0.894872	down	no	C1D
ENSOARG00000016510	2551.29	3122.21	0.817144	-0.291338	0.169304	0.895197	down	no	ENSOARG00000016510
ENSOARG00000017545	1.41402	6.98952	0.202306	-2.30539	0.169306	0.895197	down	no	ENSOARG00000017545
ENSOARG00000017012	219.319	302.576	0.724838	-0.464269	0.169396	0.895197	down	no	GCLM
ENSOARG00000002321	2.81558	26.0793	0.107962	-3.2114	0.169717	0.895197	down	no	ENSOARG00000002321
ENSOARG00000019778	9.8888	22.758	0.43452	-1.2025	0.169892	0.895197	down	no	ENSOARG00000019778
ENSOARG00000009552	17.4157	34.4681	0.505271	-0.984871	0.169979	0.895197	down	no	ENSOARG00000009552
ENSOARG00000013802	4095.81	4979.75	0.822493	-0.281925	0.170037	0.895197	down	no	ENSOARG00000013802
ENSOARG00000019375	265.646	371.127	0.715783	-0.482407	0.171915	0.898825	down	no	HDAC7
ENSOARG00000011403	22.6088	42.4474	0.532631	-0.908793	0.172218	0.89928	down	no	ENSOARG00000011403
ENSOARG00000020116	25.8656	49.5914	0.521573	-0.939059	0.172249	0.89928	down	no	BMF
ENSOARG00000010057	1671.02	2439.78	0.684908	-0.546017	0.172346	0.89928	down	no	LRP1B
ENSOARG00000007923	20.2251	39.9202	0.506637	-0.980975	0.172785	0.899972	down	no	ACBD7
ENSOARG00000019823	8017.08	9747.88	0.822444	-0.282011	0.173028	0.899972	down	no	GFPT1
ENSOARG00000004977	430.647	569.017	0.756827	-0.401965	0.173719	0.900329	down	no	RUVBL1
ENSOARG00000013353	146.605	255.653	0.573451	-0.802259	0.174261	0.900962	down	no	ENSOARG00000013353
ENSOARG00000024498	1.88328	7.91324	0.237992	-2.07102	0.174997	0.900962	down	no	SNORA57
ENSOARG00000016198	1.88328	7.84873	0.239948	-2.05921	0.175581	0.900962	down	no	C1orf146
ENSOARG00000012625	1104.16	1378.91	0.80075	-0.320577	0.176064	0.900962	down	no	PITPNM1
ENSOARG00000022947	1.41402	6.69946	0.211065	-2.24424	0.176454	0.900962	down	no	U4
ENSOARG00000007892	10.8304	23.7269	0.456462	-1.13143	0.177414	0.900962	down	no	ENSOARG00000007892
ENSOARG00000016086	16.9496	34.1264	0.49667	-1.00964	0.177436	0.900962	down	no	GFRA3
ENSOARG00000016060	26.3691	49.2985	0.534886	-0.902696	0.177483	0.900962	down	no	TMEM129
ENSOARG00000009673	2423.47	2968.58	0.816376	-0.292694	0.17766	0.900962	down	no	FMR1
ENSOARG00000016859	9.40396	21.4833	0.437733	-1.19188	0.177772	0.900962	down	no	AXDND1
ENSOARG00000011181	33.4112	59.113	0.565208	-0.823145	0.177996	0.900962	down	no	ENSOARG00000011181
ENSOARG00000013213	273.552	369.807	0.739716	-0.434957	0.178172	0.900962	down	no	DUSP10
ENSOARG00000002832	18.3823	37.0503	0.496145	-1.01117	0.178771	0.900962	down	no	ENSOARG00000002832
ENSOARG00000018019	5.18059	14.3822	0.360208	-1.4731	0.17913	0.900962	down	no	NR0B1
ENSOARG00000020849	1.40779	10.4147	0.135174	-2.88711	0.179435	0.901179	down	no	HORMAD1
ENSOARG00000016347	1315.9	1633.67	0.805485	-0.31207	0.179453	0.901179	down	no	RAP1GDS1
ENSOARG00000011780	1449.37	1792.03	0.808783	-0.306176	0.180131	0.901847	down	no	ACTR3
ENSOARG00000010704	90.432	135.372	0.668024	-0.582029	0.18014	0.901847	down	no	ADRA2A
ENSOARG00000000294	666.664	847.777	0.786368	-0.346724	0.180427	0.901893	down	no	CACUL1
ENSOARG00000014295	26.7916	62.6745	0.427472	-1.2261	0.181134	0.90242	down	no	MUC15
ENSOARG00000017551	16.0048	31.771	0.503755	-0.989206	0.181135	0.90242	down	no	SSTR1
ENSOARG00000015534	3.28796	12.876	0.255355	-1.96943	0.181195	0.90252	down	no	ATP6AP1L
ENSOARG00000005101	456.631	590.513	0.773279	-0.37094	0.181243	0.902598	down	no	CHML
ENSOARG00000015733	40.4844	68.225	0.593396	-0.752934	0.181312	0.902598	down	no	ENSOARG00000015733
ENSOARG00000006568	246.244	332.491	0.740605	-0.433224	0.181329	0.902598	down	no	SUSD1
ENSOARG00000013973	238.68	325.548	0.733164	-0.447793	0.181436	0.902598	down	no	NACAD
ENSOARG00000015232	29.6508	52.911	0.560391	-0.835495	0.181624	0.902683	down	no	MZT1
ENSOARG00000022170	3.76657	11.7507	0.320539	-1.64143	0.181882	0.902881	down	no	SNORA48
ENSOARG00000022835	8.49037	23.9408	0.35464	-1.49557	0.182367	0.904012	down	no	oar-mir-487a
ENSOARG00000022934	2.34943	8.67956	0.270685	-1.88531	0.182477	0.904061	down	no	SCARNA18
ENSOARG00000004544	603.797	773.519	0.780585	-0.357372	0.182836	0.904354	down	no	VAT1
ENSOARG00000012857	1264.2	1562.27	0.809206	-0.30542	0.183714	0.904832	down	no	PTPN4
ENSOARG00000015999	342.586	450.842	0.759881	-0.396155	0.183908	0.904832	down	no	IMMP1L
ENSOARG00000013818	10.8211	24.0662	0.449639	-1.15316	0.183937	0.904832	down	no	ENSOARG00000013818
ENSOARG00000014316	1988.45	2459.51	0.808473	-0.306729	0.184274	0.904832	down	no	FOCAD
ENSOARG00000021955	220.018	316.451	0.695269	-0.524357	0.18517	0.904832	down	no	SNORD113
ENSOARG00000001407	0.47238	4.07471	0.11593	-3.10868	0.185176	0.904832	down	no	ENSOARG00000001407
ENSOARG00000001875	0.469263	4.07419	0.115179	-3.11805	0.185196	0.904832	down	no	CARD14
ENSOARG00000000936	0.47238	4.07108	0.116033	-3.10739	0.185204	0.904832	down	no	LMOD2
ENSOARG00000010946	0.47238	4.00968	0.11781	-3.08547	0.185666	0.905186	down	no	COMP
ENSOARG00000024405	18.836	36.3273	0.518508	-0.947563	0.18575	0.905186	down	no	SNORD113
ENSOARG00000008607	102.176	150.82	0.677469	-0.561773	0.186108	0.905186	down	no	BTBD6
ENSOARG00000012464	12.7044	27.0834	0.469084	-1.09208	0.186144	0.905186	down	no	GPR139
ENSOARG00000018833	0.47238	3.94464	0.119752	-3.06188	0.186145	0.905186	down	no	ENSOARG00000018833
ENSOARG00000000492	1.8864	7.59066	0.248516	-2.00859	0.186362	0.905413	down	no	NLRP12
ENSOARG00000005719	476.981	612.924	0.778206	-0.361776	0.186375	0.905413	down	no	CDK7
ENSOARG00000001097	8.94404	20.25	0.441682	-1.17892	0.186674	0.905687	down	no	ENSOARG00000001097
ENSOARG00000015100	264.474	363.452	0.727671	-0.458641	0.186783	0.905687	down	no	ANGPT1
ENSOARG00000022618	4.7051	13.2025	0.356379	-1.48852	0.186843	0.905687	down	no	snoU6-53
ENSOARG00000024349	73.4543	112.837	0.650979	-0.619316	0.186873	0.905687	down	no	uc_338
ENSOARG00000020368	821.886	1027.8	0.799652	-0.322556	0.186949	0.905687	down	no	YEATS4
ENSOARG00000020171	77.2116	118.891	0.649434	-0.622746	0.187617	0.907093	down	no	SLC22A15
ENSOARG00000020851	2318.75	2819.37	0.822435	-0.282026	0.187634	0.907099	down	no	ENSOARG00000020851
ENSOARG00000018864	35.3163	60.1523	0.587115	-0.768286	0.188453	0.907126	down	no	ENSOARG00000018864
ENSOARG00000010484	4577.64	5620.03	0.814522	-0.295974	0.188498	0.907126	down	no	ENSOARG00000010484
ENSOARG00000011896	95.625	141.255	0.676966	-0.562845	0.18887	0.907126	down	no	ENSOARG00000011896
ENSOARG00000010538	20.2562	38.0183	0.532801	-0.90833	0.189164	0.907126	down	no	KCNG4
ENSOARG00000011541	5.6405	14.5635	0.387304	-1.36846	0.189322	0.907126	down	no	MELK
ENSOARG00000024267	9.87322	22.0416	0.447937	-1.15863	0.190119	0.908351	down	no	SNORD113
ENSOARG00000010904	603.972	768.931	0.78547	-0.348372	0.190409	0.908807	down	no	BICDL1
ENSOARG00000002297	12.7356	35.5403	0.358342	-1.48059	0.190983	0.909685	down	no	CHST1
ENSOARG00000015354	901.646	1129.07	0.798575	-0.324501	0.191478	0.910482	down	no	LRP5
ENSOARG00000003523	1330.43	1718.87	0.774012	-0.369572	0.191639	0.910482	down	no	ENSOARG00000003523
ENSOARG00000021569	267.054	359.006	0.74387	-0.426878	0.192147	0.911037	down	no	SNORD113
ENSOARG00000003394	837.148	1062.27	0.788073	-0.343599	0.192304	0.911105	down	no	AHDC1
ENSOARG00000014249	23.9885	43.917	0.546223	-0.872438	0.193188	0.911513	down	no	ENSOARG00000014249
ENSOARG00000022605	1.41402	6.40654	0.220715	-2.17974	0.193841	0.911905	down	no	ENSOARG00000022605
ENSOARG00000016696	8.94404	20.4628	0.437088	-1.19401	0.194041	0.911905	down	no	ENSOARG00000016696
ENSOARG00000011804	18.836	35.7422	0.526995	-0.924139	0.194113	0.911905	down	no	FANCB
ENSOARG00000007109	148.77	209.592	0.709808	-0.4945	0.194161	0.911905	down	no	ELOVL4
ENSOARG00000021961	5.17124	14.1827	0.364616	-1.45555	0.194267	0.912023	down	no	U6
ENSOARG00000004750	936.199	1453.31	0.644185	-0.634453	0.194306	0.912053	down	no	LHX3
ENSOARG00000017169	22.1177	41.4142	0.534061	-0.904924	0.194725	0.912243	down	no	SYNGR3
ENSOARG00000024494	19963.9	25330.5	0.788137	-0.343482	0.194731	0.912243	down	no	MALAT1
ENSOARG00000003228	29.1784	52.258	0.558353	-0.84075	0.194934	0.912661	down	no	SLC2A6
ENSOARG00000022155	11.2935	24.666	0.457855	-1.12704	0.195233	0.91329	down	no	oar-mir-379
ENSOARG00000007754	761.857	952.296	0.800021	-0.321889	0.19563	0.91329	down	no	SNX25
ENSOARG00000001975	2.34943	8.73033	0.269111	-1.89373	0.195753	0.91329	down	no	ENSOARG00000001975
ENSOARG00000004827	69.259	108.982	0.635509	-0.654016	0.196043	0.91329	down	no	MC3R
ENSOARG00000000817	650.871	832.209	0.782101	-0.354573	0.196274	0.913688	down	no	CALY
ENSOARG00000014696	109.181	159.126	0.686127	-0.543453	0.196539	0.913807	down	no	IGLON5
ENSOARG00000001344	16.4865	33.0652	0.498606	-1.00403	0.196607	0.913807	down	no	ENSOARG00000001344
ENSOARG00000006528	8.01175	19.0384	0.420822	-1.24872	0.196863	0.914002	down	no	LAG3
ENSOARG00000023257	6.58526	16.4799	0.399592	-1.3234	0.197065	0.914002	down	no	oar-mir-154a
ENSOARG00000004119	300.797	399.23	0.753442	-0.408431	0.198008	0.914583	down	no	MYCBPAP
ENSOARG00000020950	2321.32	2816.96	0.824051	-0.279195	0.198146	0.914583	down	no	GNB5
ENSOARG00000015924	73.4855	111.009	0.661977	-0.595147	0.19857	0.914583	down	no	ENSOARG00000015924
ENSOARG00000017123	150.576	218.04	0.690586	-0.534107	0.198813	0.914583	down	no	ENSOARG00000017123
ENSOARG00000016511	1.41091	6.3147	0.223432	-2.16209	0.199411	0.914583	down	no	ENSOARG00000016511
ENSOARG00000010206	168.085	232.951	0.721545	-0.470838	0.200134	0.914583	down	no	MCTP2
ENSOARG00000012122	404.474	523.049	0.773301	-0.370898	0.200176	0.914583	down	no	CISD2
ENSOARG00000006979	112.518	166.084	0.677479	-0.561752	0.200216	0.914583	down	no	RHBDF2
ENSOARG00000003086	3.7728	11.1636	0.337956	-1.56509	0.2003	0.914583	down	no	KCNK10
ENSOARG00000020889	907.654	1144.43	0.793104	-0.334418	0.200352	0.914583	down	no	ENSOARG00000020889
ENSOARG00000006590	12.2414	26.3301	0.464918	-1.10495	0.200459	0.914583	down	no	WNT9A
ENSOARG00000014596	17.4157	33.0563	0.52685	-0.924537	0.200714	0.914583	down	no	TMEM74
ENSOARG00000008518	1213.7	1494.68	0.812012	-0.300427	0.200838	0.914583	down	no	HOOK1
ENSOARG00000018410	55.507	89.4607	0.620463	-0.688583	0.200917	0.914583	down	no	RTN4R
ENSOARG00000012542	669.762	844.03	0.793529	-0.333646	0.201069	0.914583	down	no	ENSOARG00000012542
ENSOARG00000021572	4.71133	12.9385	0.364133	-1.45746	0.201436	0.914583	down	no	SNORA55
ENSOARG00000004377	38.1692	63.8353	0.597933	-0.741944	0.201579	0.914583	down	no	ENSOARG00000004377
ENSOARG00000006919	2812.86	3491.22	0.805695	-0.311694	0.201817	0.914583	down	no	KIF2A
ENSOARG00000013848	0.938525	6.04755	0.155191	-2.68788	0.202254	0.914583	down	no	C14orf132
ENSOARG00000014034	2177.99	2638.12	0.825586	-0.276509	0.202267	0.914583	down	no	DNAJB14
ENSOARG00000007283	889.239	1101.65	0.807185	-0.309028	0.202371	0.914583	down	no	FSD1L
ENSOARG00000001692	217.967	295.926	0.736557	-0.44113	0.20254	0.914583	down	no	RGS22
ENSOARG00000006299	1.8864	7.32559	0.257508	-1.95731	0.202613	0.914583	down	no	ENSOARG00000006299
ENSOARG00000013161	13.1892	27.8007	0.474421	-1.07576	0.202715	0.914583	down	no	MMP11
ENSOARG00000014689	1.88328	7.27041	0.259034	-1.94879	0.203068	0.914583	down	no	TPSB2
ENSOARG00000004976	5091.93	7665.99	0.664223	-0.590261	0.203193	0.914583	down	no	ENSOARG00000004976
ENSOARG00000012806	99.4726	192.498	0.516747	-0.95247	0.203364	0.914583	down	no	CDH12
ENSOARG00000009805	7.06699	16.9203	0.417663	-1.25959	0.20342	0.914583	down	no	ENSOARG00000009805
ENSOARG00000002064	7.06388	17.2369	0.409811	-1.28697	0.20357	0.914583	down	no	ENSOARG00000002064
ENSOARG00000001588	126.721	180.673	0.701385	-0.511721	0.203636	0.914583	down	no	ENSOARG00000001588
ENSOARG00000012346	135.519	193.318	0.701014	-0.512484	0.203663	0.914583	down	no	ARMC12
ENSOARG00000024783	0.938525	5.92267	0.158463	-2.65778	0.203762	0.914583	down	no	U6
ENSOARG00000000155	49.8883	78.9429	0.631955	-0.662107	0.204417	0.91469	down	no	CPM
ENSOARG00000011082	123.433	177.815	0.694164	-0.526652	0.204571	0.91491	down	no	GABBR2
ENSOARG00000005176	119.579	176.109	0.679007	-0.558501	0.204644	0.914998	down	no	LRFN3
ENSOARG00000000228	16.9651	32.9604	0.514713	-0.95816	0.204667	0.914998	down	no	ENSOARG00000000228
ENSOARG00000008846	88.5144	131.503	0.673096	-0.571115	0.204681	0.914998	down	no	C6orf47
ENSOARG00000002224	319.736	418.175	0.764599	-0.387224	0.204943	0.915498	down	no	OGDHL
ENSOARG00000016209	455.63	584.707	0.779246	-0.359849	0.205033	0.915498	down	no	GLMN
ENSOARG00000005625	21.2166	43.5917	0.486711	-1.03886	0.20606	0.916433	down	no	GRIN2A
ENSOARG00000024163	3.29731	10.0846	0.326966	-1.61279	0.207419	0.916433	down	no	U6
ENSOARG00000014082	6.10665	20.7196	0.294728	-1.76254	0.207524	0.916433	down	no	ENPP3
ENSOARG00000009452	25.8905	45.2742	0.571859	-0.806268	0.207971	0.916433	down	no	EFCAB5
ENSOARG00000014693	75.7664	116.207	0.651993	-0.617072	0.208265	0.916433	down	no	INCENP
ENSOARG00000009375	4.23272	11.8894	0.356009	-1.49002	0.20968	0.916433	down	no	ENSOARG00000009375
ENSOARG00000008696	950.148	1170.91	0.811459	-0.301409	0.210655	0.916932	down	no	GOPC
ENSOARG00000019811	0.941642	5.05724	0.186197	-2.4251	0.210831	0.91707	down	no	RSPO1
ENSOARG00000003945	3149.21	3788.87	0.831175	-0.266776	0.211034	0.91707	down	no	ENSOARG00000003945
ENSOARG00000016631	0.941642	5.02576	0.187363	-2.41609	0.211179	0.91707	down	no	HRH2
ENSOARG00000001547	0.941642	5.02991	0.187209	-2.41728	0.212293	0.91707	down	no	ENSOARG00000001547
ENSOARG00000010831	7.99305	18.2041	0.439081	-1.18744	0.212295	0.91707	down	no	ENSOARG00000010831
ENSOARG00000002639	470.79	613.372	0.767544	-0.381679	0.212323	0.91707	down	no	PIK3C2B
ENSOARG00000020383	94.0707	148.867	0.631912	-0.662204	0.212746	0.91707	down	no	BDH1
ENSOARG00000000311	61.1974	96.4748	0.634335	-0.656682	0.212913	0.91707	down	no	ENSOARG00000000311
ENSOARG00000005153	76.3853	164.07	0.465566	-1.10294	0.21302	0.91707	down	no	TBX20
ENSOARG00000005748	25.8749	45.5165	0.568474	-0.814835	0.213119	0.91707	down	no	MYOM2
ENSOARG00000010256	70.6232	105.969	0.666449	-0.585434	0.213181	0.91707	down	no	DYDC1
ENSOARG00000020259	1583.5	2380.66	0.665154	-0.588239	0.213443	0.91707	down	no	ENSOARG00000020259
ENSOARG00000012226	78.0784	126.127	0.619047	-0.691879	0.213843	0.91707	down	no	BCAT2
ENSOARG00000005478	233.9	319.795	0.731405	-0.451257	0.214306	0.91707	down	no	GIPC1
ENSOARG00000007999	48.9374	77.1394	0.634401	-0.656532	0.21437	0.91707	down	no	CCDC96
ENSOARG00000004263	426.924	549.496	0.776937	-0.36413	0.214551	0.91707	down	no	ZDHHC14
ENSOARG00000007559	10.3581	22.0772	0.469175	-1.0918	0.214592	0.91707	down	no	PODNL1
ENSOARG00000004431	21.1854	39.2808	0.539332	-0.890755	0.214632	0.91707	down	no	XIRP2
ENSOARG00000016889	249.976	338.74	0.737959	-0.438388	0.214845	0.91707	down	no	TSC22D4
ENSOARG00000006983	26.8415	46.0741	0.582572	-0.779491	0.215481	0.91707	down	no	LRGUK
ENSOARG00000019276	0.47238	3.80861	0.12403	-3.01124	0.21573	0.91707	down	no	SLC9C1
ENSOARG00000009371	15157.8	18270.7	0.829621	-0.269476	0.215752	0.91707	down	no	ATP1B1
ENSOARG00000022449	0.47238	3.74409	0.126167	-2.9866	0.216152	0.91707	down	no	ENSOARG00000022449
ENSOARG00000001999	0.469263	3.74409	0.125334	-2.99615	0.216165	0.91707	down	no	ENSOARG00000001999
ENSOARG00000023375	0.469263	3.74357	0.125352	-2.99595	0.216169	0.91707	down	no	U6
ENSOARG00000005745	2.34943	8.24231	0.285045	-1.81074	0.216316	0.91707	down	no	C1QTNF12
ENSOARG00000018260	306.922	402.703	0.762155	-0.391843	0.216391	0.91707	down	no	ST8SIA4
ENSOARG00000001656	4.70198	12.7689	0.368237	-1.44129	0.216475	0.91707	down	no	TMEM52
ENSOARG00000020528	0.469263	3.68217	0.127442	-2.97209	0.216557	0.91707	down	no	AHSG
ENSOARG00000021990	0.47238	3.64861	0.129468	-2.94933	0.216751	0.91707	down	no	ACEA_U3
ENSOARG00000006837	7.07323	16.5928	0.426283	-1.23012	0.216907	0.91707	down	no	ENSOARG00000006837
ENSOARG00000006114	2.34943	8.3383	0.281764	-1.82744	0.217013	0.91707	down	no	KIF12
ENSOARG00000004892	18.3636	34.2295	0.536484	-0.898394	0.217098	0.91707	down	no	TSPAN4
ENSOARG00000008153	47.051	75.5326	0.622923	-0.682875	0.217199	0.91707	down	no	FAM84B
ENSOARG00000023322	2.35255	8.11691	0.289833	-1.78671	0.217486	0.91707	down	no	ENSOARG00000023322
ENSOARG00000016529	159.103	219.62	0.724447	-0.465048	0.217649	0.91707	down	no	LIPT1
ENSOARG00000009639	1.8864	7.34955	0.256669	-1.96202	0.217714	0.91707	down	no	ENSOARG00000009639
ENSOARG00000006815	168.1	230.299	0.729921	-0.454188	0.217859	0.91707	down	no	LHFPL4
ENSOARG00000004650	494.822	624.723	0.792067	-0.336306	0.21885	0.917688	down	no	SCOC
ENSOARG00000016710	1.41402	6.07436	0.232785	-2.10293	0.219028	0.91777	down	no	GJB1
ENSOARG00000008955	248.428	343.579	0.723061	-0.467811	0.219072	0.91777	down	no	TM2D1
ENSOARG00000004148	717.019	891.571	0.804219	-0.314339	0.219294	0.917931	down	no	ENSOARG00000004148
ENSOARG00000004168	728.638	903.86	0.80614	-0.310897	0.219581	0.918307	down	no	DPY19L3
ENSOARG00000000607	104.476	150.775	0.692922	-0.529234	0.220021	0.918894	down	no	ENSOARG00000000607
ENSOARG00000023516	24.029	42.4388	0.566204	-0.820606	0.220221	0.919048	down	no	SNORA36
ENSOARG00000015928	15.5511	30.1457	0.515865	-0.954935	0.220302	0.919048	down	no	ENSOARG00000015928
ENSOARG00000006883	375.103	492.154	0.762165	-0.391825	0.220395	0.919048	down	no	VSIR
ENSOARG00000000426	1.41091	5.95156	0.237065	-2.07665	0.220484	0.919111	down	no	RPS29
ENSOARG00000016595	55.1344	86.1389	0.640064	-0.643712	0.220637	0.919618	down	no	ENSOARG00000016595
ENSOARG00000015257	65.0357	110.306	0.589595	-0.762203	0.220687	0.919618	down	no	CRB1
ENSOARG00000017497	181.495	297.923	0.609202	-0.715007	0.220746	0.919663	down	no	KLHL29
ENSOARG00000019043	8.01799	20.4279	0.392502	-1.34923	0.221141	0.920292	down	no	ENSOARG00000019043
ENSOARG00000010051	14.5658	38.6503	0.376863	-1.40789	0.221465	0.920504	down	no	ENSOARG00000010051
ENSOARG00000021865	25.903	46.1947	0.560735	-0.834609	0.221903	0.921044	down	no	ENSOARG00000021865
ENSOARG00000020224	36.2205	60.8559	0.595185	-0.74859	0.22238	0.921749	down	no	COL9A2
ENSOARG00000004915	87.1315	126.737	0.687498	-0.540572	0.222412	0.921749	down	no	TM4SF18
ENSOARG00000004741	392.161	505.956	0.77509	-0.367565	0.223417	0.922921	down	no	LRRTM3
ENSOARG00000008019	914.006	1126.54	0.811341	-0.301619	0.223488	0.922946	down	no	NMT2
ENSOARG00000003902	270.68	354.895	0.762705	-0.390802	0.223568	0.923026	down	no	ENSOARG00000003902
ENSOARG00000000536	683.032	852.189	0.801503	-0.31922	0.22358	0.923026	down	no	AGPAT1
ENSOARG00000000277	0.944759	5.87589	0.160786	-2.63679	0.224833	0.924862	down	no	HTR3B
ENSOARG00000007378	80.9813	119.757	0.676211	-0.564454	0.225771	0.925698	down	no	ENPP6
ENSOARG00000000444	3.30042	9.85253	0.334983	-1.57784	0.225916	0.92592	down	no	ENSOARG00000000444
ENSOARG00000019677	182.632	246.64	0.740479	-0.433469	0.226165	0.92592	down	no	ENSOARG00000019677
ENSOARG00000000150	4.24207	11.6883	0.362933	-1.46223	0.226221	0.925991	down	no	ENSOARG00000000150
ENSOARG00000023004	3.29731	9.81793	0.335845	-1.57413	0.226249	0.925991	down	no	U6
ENSOARG00000003241	18.3511	33.7147	0.544306	-0.87751	0.226535	0.925991	down	no	CACFD1
ENSOARG00000024732	6.6102	35.2189	0.187689	-2.41358	0.22654	0.925991	down	no	U6
ENSOARG00000009605	201.161	271.491	0.740947	-0.432558	0.226704	0.926022	down	no	ENSOARG00000009605
ENSOARG00000020131	127.526	179.144	0.711859	-0.490336	0.226708	0.926022	down	no	TSPAN2
ENSOARG00000007364	37.1871	61.7358	0.602359	-0.731305	0.226761	0.926022	down	no	ZMYND15
ENSOARG00000010512	338.463	436.126	0.776066	-0.365748	0.227018	0.926057	down	no	SGCD
ENSOARG00000023121	538.286	751.69	0.716101	-0.481765	0.22726	0.926446	down	no	Telomerase-vert
ENSOARG00000019214	359.99	463.748	0.776261	-0.365386	0.227339	0.926446	down	no	EFCAB6
ENSOARG00000001602	2506.6	3008.94	0.833049	-0.263527	0.227367	0.926446	down	no	CLOCK
ENSOARG00000015221	13.1986	25.7942	0.511688	-0.966664	0.227403	0.926446	down	no	ENSOARG00000015221
ENSOARG00000006256	761.235	939.196	0.810518	-0.303083	0.227473	0.926446	down	no	RSRP1
ENSOARG00000004038	5.18371	12.9491	0.400314	-1.3208	0.22758	0.926569	down	no	F2
ENSOARG00000002447	17.4001	32.8038	0.53043	-0.914765	0.227835	0.92694	down	no	ENSOARG00000002447
ENSOARG00000010885	1089.95	1332.86	0.817749	-0.29027	0.228039	0.927117	down	no	PHLDB1
ENSOARG00000009320	1255.77	1524.1	0.823939	-0.27939	0.228457	0.92765	down	no	MMADHC
ENSOARG00000016872	33.408	55.6028	0.600833	-0.734963	0.228823	0.928187	down	no	LRRC75A
ENSOARG00000011692	70.2568	153.788	0.456843	-1.13023	0.229156	0.928761	down	no	LOXL4
ENSOARG00000016095	89.9222	131.162	0.685581	-0.544602	0.229381	0.929013	down	no	ENSOARG00000016095
ENSOARG00000016992	12.2414	25.1064	0.487579	-1.03629	0.229524	0.929257	down	no	KRT15
ENSOARG00000005081	4.7051	12.4268	0.378626	-1.40115	0.230035	0.930184	down	no	ENSOARG00000005081
ENSOARG00000006427	301.718	595.62	0.506562	-0.981189	0.230547	0.930447	down	no	PLXNA4
ENSOARG00000005301	540.13	679.753	0.794598	-0.331703	0.230747	0.931086	down	no	HLF
ENSOARG00000006230	143.192	196.074	0.730296	-0.453448	0.230837	0.931194	down	no	KIAA0319
ENSOARG00000019312	72.0029	107.618	0.669059	-0.579794	0.231436	0.932205	down	no	PHF21B
ENSOARG00000004698	339.833	440.529	0.771421	-0.374409	0.231558	0.932445	down	no	TECPR2
ENSOARG00000017410	2471.07	2951.83	0.837132	-0.256472	0.23192	0.932936	down	no	EIF1
ENSOARG00000017822	8.94093	19.5097	0.458281	-1.12569	0.232116	0.93333	down	no	ENSOARG00000017822
ENSOARG00000010546	2008.38	2405.86	0.834788	-0.260518	0.232352	0.933594	down	no	MTMR4
ENSOARG00000000823	800.209	981.239	0.815508	-0.294228	0.233584	0.936284	down	no	ERI3
ENSOARG00000008904	934.772	1141.11	0.819177	-0.287754	0.233733	0.936467	down	no	ENSOARG00000008904
ENSOARG00000002887	169.471	229.984	0.73688	-0.440498	0.23439	0.937482	down	no	SLC45A4
ENSOARG00000002360	35.745	60.7632	0.588267	-0.765457	0.234516	0.937482	down	no	HPSE
ENSOARG00000009678	1703.8	2050.57	0.830888	-0.267275	0.235081	0.938264	down	no	TUSC3
ENSOARG00000018658	2939.88	3499.53	0.840078	-0.251405	0.235495	0.938561	down	no	GPRASP2
ENSOARG00000007675	92.3028	135.39	0.681753	-0.55268	0.235543	0.938561	down	no	RELT
ENSOARG00000007837	234.64	347.541	0.675144	-0.566732	0.236114	0.93912	down	no	ENSOARG00000007837
ENSOARG00000009527	145.479	204.295	0.712102	-0.489844	0.236155	0.939137	down	no	ENSOARG00000009527
ENSOARG00000023563	7.99305	17.9242	0.445936	-1.16509	0.237079	0.940826	down	no	SNORD116
ENSOARG00000002935	88.5331	130.031	0.680862	-0.554566	0.237911	0.942228	down	no	ENSOARG00000002935
ENSOARG00000018462	61.6823	92.5213	0.666682	-0.58493	0.238382	0.942724	down	no	ENSOARG00000018462
ENSOARG00000018728	41.9234	67.1389	0.624427	-0.679395	0.23841	0.942724	down	no	ENSOARG00000018728
ENSOARG00000000394	30.6018	51.068	0.599237	-0.738801	0.238451	0.942724	down	no	CCDC102A
ENSOARG00000003582	205.144	288.615	0.710788	-0.492509	0.238498	0.942724	down	no	AP5Z1
ENSOARG00000002961	3.76345	10.3827	0.362475	-1.46405	0.238507	0.942724	down	no	ENSOARG00000002961
ENSOARG00000008642	8.01175	17.6718	0.453363	-1.14126	0.238577	0.942811	down	no	ENSOARG00000008642
ENSOARG00000004113	6.12847	14.5887	0.420082	-1.25126	0.239199	0.943012	down	no	AVPR1A
ENSOARG00000017524	2463.22	2925.95	0.841853	-0.24836	0.239926	0.943012	down	no	ENSOARG00000017524
ENSOARG00000018761	318.203	410.948	0.774315	-0.369008	0.240099	0.943012	down	no	EFNA5
ENSOARG00000018486	549.127	684.89	0.801774	-0.318732	0.240413	0.943236	down	no	PIWIL3
ENSOARG00000022019	0.941642	4.82521	0.195151	-2.35734	0.240473	0.943275	down	no	SNORD103
ENSOARG00000010980	1748.93	2089.23	0.837119	-0.256495	0.240509	0.943296	down	no	LMBRD2
ENSOARG00000018554	8.92223	37.0949	0.240524	-2.05574	0.240617	0.943296	down	no	ENSOARG00000018554
ENSOARG00000016004	663.276	822.495	0.80642	-0.310397	0.240645	0.943296	down	no	MCC
ENSOARG00000007022	0.941642	4.79425	0.196411	-2.34805	0.240818	0.943296	down	no	ENSOARG00000007022
ENSOARG00000006595	432.507	590.785	0.732089	-0.44991	0.240956	0.94343	down	no	DSCAML1
ENSOARG00000009869	103.562	147.315	0.702995	-0.508413	0.241218	0.943468	down	no	LRRC69
ENSOARG00000009204	2.82804	8.7126	0.324593	-1.6233	0.241448	0.943761	down	no	HIST1H3A
ENSOARG00000016517	10.3394	26.0453	0.396977	-1.33287	0.241463	0.943761	down	no	NUBP2
ENSOARG00000023817	2.35566	7.69081	0.306296	-1.707	0.241523	0.94382	down	no	U6
ENSOARG00000021672	0.941642	4.72973	0.19909	-2.32851	0.241533	0.94382	down	no	SNORA51
ENSOARG00000009793	0.941642	4.70033	0.200336	-2.31951	0.241857	0.944222	down	no	AHSP
ENSOARG00000009832	372.194	506.2	0.735269	-0.443655	0.242202	0.944884	down	no	KIAA1456
ENSOARG00000015349	3.76969	10.2541	0.367625	-1.44369	0.242209	0.944884	down	no	MS4A8
ENSOARG00000011315	630.353	779.789	0.808364	-0.306922	0.24225	0.944884	down	no	SPEF2
ENSOARG00000012926	26.3753	44.7917	0.588844	-0.764043	0.242453	0.945035	down	no	EFCAB1
ENSOARG00000021897	5.17748	12.9054	0.401185	-1.31766	0.242655	0.945358	down	no	Y_RNA
ENSOARG00000008408	852.049	1044	0.816136	-0.293119	0.243119	0.946145	down	no	MAN1A1
ENSOARG00000016744	19.787	35.6559	0.554942	-0.849591	0.24312	0.946145	down	no	NOS2
ENSOARG00000008396	6.58526	15.5305	0.424023	-1.23779	0.243126	0.946145	down	no	NUDT14
ENSOARG00000011616	494.454	726.263	0.68082	-0.554654	0.243174	0.946145	down	no	ENSOARG00000011616
ENSOARG00000010490	2023.2	2449.33	0.826023	-0.275745	0.243191	0.946146	down	no	ENSOARG00000010490
ENSOARG00000006117	11.7783	23.4879	0.501464	-0.995783	0.243803	0.947063	down	no	SLC41A3
ENSOARG00000020433	296.287	449.201	0.659587	-0.600365	0.244082	0.947072	down	no	ATP13A4
ENSOARG00000015028	643.736	792.087	0.812708	-0.299191	0.244292	0.94731	down	no	DNAH9
ENSOARG00000008455	1480.49	1777.61	0.832854	-0.263865	0.244505	0.947637	down	no	ESCO1
ENSOARG00000005743	264.064	340.907	0.774591	-0.368493	0.244987	0.947658	down	no	MRPS36
ENSOARG00000021835	3.29419	9.6819	0.340242	-1.55537	0.245568	0.947658	down	no	U6
ENSOARG00000000967	1.88328	6.73665	0.279558	-1.83878	0.245578	0.947658	down	no	OLA1
ENSOARG00000009491	24.9208	46.4629	0.53636	-0.898727	0.245849	0.947658	down	no	DTHD1
ENSOARG00000019821	1.41091	5.87692	0.240075	-2.05844	0.245906	0.947658	down	no	ENSOARG00000019821
ENSOARG00000020712	1.41091	5.84389	0.241433	-2.05031	0.2463	0.947747	down	no	ERP27
ENSOARG00000010357	0.944759	5.2955	0.178408	-2.48675	0.246549	0.947747	down	no	PIWIL2
ENSOARG00000014561	566.596	717.976	0.789157	-0.341615	0.246603	0.947747	down	no	MICALL1
ENSOARG00000003422	172.615	259.212	0.665923	-0.586572	0.246886	0.947918	down	no	SMPD3
ENSOARG00000006711	4.23583	11.1678	0.379291	-1.39862	0.246939	0.947918	down	no	DIO1
ENSOARG00000005595	1.41402	5.77937	0.244667	-2.03111	0.247046	0.947918	down	no	CBX1
ENSOARG00000005711	218.852	289.456	0.756081	-0.403387	0.247235	0.948148	down	no	COL13A1
ENSOARG00000023233	1.41091	5.75048	0.245354	-2.02706	0.247415	0.948149	down	no	oar-mir-410
ENSOARG00000017989	63.6216	98.6396	0.644991	-0.632649	0.247466	0.948149	down	no	ENSOARG00000017989
ENSOARG00000005379	311.45	433.471	0.718503	-0.476934	0.24772	0.948149	down	no	RAB25
ENSOARG00000017485	973.835	1184.65	0.822046	-0.282708	0.247782	0.948149	down	no	NRP1
ENSOARG00000008981	1.41091	5.71589	0.246839	-2.01836	0.247826	0.948149	down	no	ENSOARG00000008981
ENSOARG00000000458	739.668	909.188	0.813548	-0.2977	0.247904	0.948149	down	no	SFMBT1
ENSOARG00000014297	13.6367	26.4815	0.514951	-0.957492	0.247937	0.948149	down	no	ENSOARG00000014297
ENSOARG00000013593	29.6446	48.9112	0.606091	-0.722395	0.248008	0.948149	down	no	ENSOARG00000013593
ENSOARG00000014506	0.47238	3.31747	0.142392	-2.81207	0.248117	0.948149	down	no	ENSOARG00000014506
ENSOARG00000016021	4.23583	11.0119	0.384659	-1.37835	0.248292	0.948246	down	no	KLHL34
ENSOARG00000012928	21771.5	29702.1	0.732995	-0.448125	0.248318	0.948246	down	no	HSPA5
ENSOARG00000017758	68.7898	100.867	0.681985	-0.552188	0.248785	0.948962	down	no	RASL12
ENSOARG00000020694	131.348	183.516	0.715731	-0.482511	0.248805	0.948962	down	no	ENSOARG00000020694
ENSOARG00000021077	317.912	407.184	0.780758	-0.357053	0.24895	0.949158	down	no	S100A10
ENSOARG00000015079	9.86699	26.9196	0.366535	-1.44798	0.249288	0.949574	down	no	ENSOARG00000015079
ENSOARG00000018821	119.026	171.932	0.692285	-0.530562	0.249332	0.949574	down	no	ENSOARG00000018821
ENSOARG00000014279	26.8041	50.1511	0.534467	-0.903828	0.249775	0.949904	down	no	RHO
ENSOARG00000008097	16.934	31.749	0.533371	-0.906789	0.250224	0.95024	down	no	ENSOARG00000008097
ENSOARG00000008147	7.53002	16.6196	0.45308	-1.14216	0.250277	0.95024	down	no	SCN4B
ENSOARG00000022309	96.0912	140.54	0.68373	-0.548502	0.250425	0.95024	down	no	SNORD113
ENSOARG00000017311	1.41714	8.63382	0.164138	-2.60702	0.250641	0.95024	down	no	DFNB59
ENSOARG00000011373	890.242	1110	0.80202	-0.31829	0.250762	0.95024	down	no	MIDN
ENSOARG00000020343	500.795	624.209	0.802288	-0.317809	0.250833	0.95024	down	no	RECQL
ENSOARG00000023320	3.29419	9.52865	0.345714	-1.53235	0.251314	0.95024	down	no	ENSOARG00000023320
ENSOARG00000019346	37.6532	59.5899	0.631873	-0.662293	0.251474	0.95024	down	no	MREG
ENSOARG00000015551	216.481	286.795	0.754829	-0.405778	0.252008	0.95024	down	no	MAP1S
ENSOARG00000021580	0.469263	3.50946	0.133714	-2.90278	0.252075	0.95024	down	no	ENSOARG00000021580
ENSOARG00000021234	1.41714	8.69729	0.16294	-2.61759	0.252346	0.95024	down	no	ENSOARG00000021234
ENSOARG00000021825	0.47238	3.44702	0.13704	-2.86733	0.252591	0.95024	down	no	ENSOARG00000021825
ENSOARG00000013386	19.7963	35.2397	0.561762	-0.831968	0.252661	0.95024	down	no	ADM5
ENSOARG00000013972	1345.68	1616.28	0.832576	-0.264346	0.252672	0.95024	down	no	ABCA5
ENSOARG00000005776	16.4741	30.2209	0.545122	-0.87535	0.252708	0.95024	down	no	COX19
ENSOARG00000021540	0.469263	3.41606	0.13737	-2.86387	0.252748	0.95024	down	no	U2
ENSOARG00000019149	808.349	985.376	0.820345	-0.285697	0.252799	0.95024	down	no	ENSOARG00000019149
ENSOARG00000002587	0.469263	3.3851	0.138626	-2.85073	0.252892	0.95024	down	no	CLEC4G
ENSOARG00000002239	0.47238	3.34999	0.141009	-2.82614	0.253043	0.95024	down	no	MC5R
ENSOARG00000017649	397.177	500.943	0.792858	-0.334866	0.253071	0.95024	down	no	CCNG2
ENSOARG00000009233	21.176	37.1149	0.570553	-0.809567	0.253117	0.95024	down	no	CEACAM16
ENSOARG00000003765	176.519	237.841	0.742173	-0.430173	0.253259	0.95024	down	no	GAS2L1
ENSOARG00000001320	0.47238	3.2891	0.14362	-2.79968	0.253312	0.95024	down	no	NXPE2
ENSOARG00000003470	1062.7	1283.17	0.828185	-0.271976	0.253674	0.95024	down	no	KIF3B
ENSOARG00000024393	250.818	326.949	0.767149	-0.382421	0.253831	0.95024	down	no	MEG8_2
ENSOARG00000003418	3061.32	3618.3	0.846066	-0.241158	0.254192	0.950285	down	no	PTK2
ENSOARG00000002232	29.1878	48.4097	0.602933	-0.729929	0.254375	0.950285	down	no	TERB1
ENSOARG00000016273	471.269	587.387	0.802314	-0.317762	0.254563	0.950285	down	no	HIBCH
ENSOARG00000008830	8.92846	22.4827	0.397126	-1.33233	0.254671	0.950285	down	no	C1orf87
ENSOARG00000010394	310.46	426.407	0.728082	-0.457826	0.254679	0.950285	down	no	LEPR
ENSOARG00000020212	146.887	202.189	0.726482	-0.461001	0.254778	0.950285	down	no	DISP2
ENSOARG00000012341	369.012	468.06	0.788385	-0.343029	0.255279	0.950285	down	no	EBP
ENSOARG00000023801	5.64985	13.5708	0.416323	-1.26422	0.255484	0.950285	down	no	ENSOARG00000023801
ENSOARG00000000200	22.6275	41.1256	0.550205	-0.86196	0.255627	0.950285	down	no	SSTR2
ENSOARG00000007280	245.312	322.382	0.760935	-0.394155	0.256229	0.950285	down	no	ENSOARG00000007280
ENSOARG00000011947	293.451	376.59	0.779232	-0.359876	0.256545	0.950285	down	no	AFAP1
ENSOARG00000010016	50.8518	77.3052	0.657806	-0.604267	0.256916	0.951121	down	no	GPR143
ENSOARG00000016010	548.073	678.716	0.807515	-0.308439	0.257068	0.951249	down	no	ENSOARG00000016010
ENSOARG00000016846	255.974	342.472	0.747431	-0.419988	0.257122	0.951249	down	no	SV2C
ENSOARG00000016762	53.1857	82.3596	0.645774	-0.6309	0.257409	0.951693	down	no	ENSOARG00000016762
ENSOARG00000019693	27.3388	47.8613	0.571209	-0.807909	0.257646	0.952009	down	no	ENSOARG00000019693
ENSOARG00000021125	579.548	726.463	0.797767	-0.32596	0.257883	0.952455	down	no	DHRS7
ENSOARG00000023000	12.2445	23.7215	0.516177	-0.954063	0.257929	0.952562	down	no	U6
ENSOARG00000015372	934.917	1136.03	0.822966	-0.281096	0.258325	0.95274	down	no	RGS9
ENSOARG00000010998	890.771	1134.59	0.785102	-0.349048	0.258366	0.95274	down	no	COL15A1
ENSOARG00000008313	117.655	161.704	0.7276	-0.458783	0.258554	0.95274	down	no	LPAR6
ENSOARG00000020457	235.482	305.067	0.771905	-0.373505	0.258767	0.95274	down	no	C1orf50
ENSOARG00000008575	879.792	1064.52	0.826467	-0.274972	0.25887	0.95274	down	no	TRAPPC6B
ENSOARG00000012328	7.51444	27.0792	0.277498	-1.84945	0.260119	0.95274	down	no	MARCO
ENSOARG00000015725	333.41	421.122	0.791718	-0.336941	0.260178	0.95274	down	no	CAMK2B
ENSOARG00000006584	1479.09	1785.35	0.82846	-0.271495	0.260414	0.95274	down	no	UGCG
ENSOARG00000023117	7.07011	15.8239	0.4468	-1.1623	0.261083	0.95274	down	no	ENSOARG00000023117
ENSOARG00000003401	83.2746	119.349	0.697742	-0.519234	0.261763	0.95274	down	no	ENSOARG00000003401
ENSOARG00000000991	58.332	87.1018	0.669699	-0.578416	0.262659	0.95274	down	no	AKAP5
ENSOARG00000020219	540.726	666.94	0.810756	-0.30266	0.26314	0.95274	down	no	IVD
ENSOARG00000022329	5.17436	12.3235	0.419877	-1.25196	0.263231	0.95274	down	no	SNORD27
ENSOARG00000013340	42.3957	64.9022	0.653225	-0.614349	0.263557	0.95274	down	no	CCL26
ENSOARG00000013734	123.874	168.331	0.735899	-0.442421	0.263893	0.95274	down	no	DDIT4L
ENSOARG00000007955	181.731	241.425	0.752743	-0.409771	0.26399	0.95274	down	no	TPD52L1
ENSOARG00000012054	248.513	327.557	0.758685	-0.398427	0.26402	0.95274	down	no	SSBP4
ENSOARG00000016935	345.67	437.7	0.789742	-0.340547	0.26438	0.95274	down	no	BCAR3
ENSOARG00000006993	14.1215	26.6313	0.530261	-0.915225	0.264399	0.95274	down	no	RASSF7
ENSOARG00000013985	300.518	391.81	0.766999	-0.382703	0.264493	0.95274	down	no	ENSOARG00000013985
ENSOARG00000001110	8.95963	18.9897	0.471816	-1.0837	0.264985	0.95274	down	no	SBK1
ENSOARG00000004506	145.448	200.094	0.726896	-0.460178	0.265044	0.95274	down	no	ENSOARG00000004506
ENSOARG00000002883	1.88952	10.9703	0.172239	-2.53751	0.265135	0.95274	down	no	ENSOARG00000002883
ENSOARG00000015994	23.1123	55.7325	0.414701	-1.26986	0.26524	0.95274	down	no	GAL
ENSOARG00000005092	48.4619	75.0699	0.645556	-0.631385	0.265463	0.95274	down	no	ASPHD1
ENSOARG00000000533	2.35255	7.49077	0.314059	-1.67089	0.265782	0.95274	down	no	ENSOARG00000000533
ENSOARG00000001856	2.34943	7.45618	0.315098	-1.66613	0.266147	0.952969	down	no	ENSOARG00000001856
ENSOARG00000001057	601.612	849.874	0.707883	-0.498416	0.266151	0.952969	down	no	TMEM43
ENSOARG00000007006	1051.97	1263.35	0.832683	-0.264161	0.266187	0.952969	down	no	LRRC1
ENSOARG00000020085	396.017	568.374	0.696754	-0.521279	0.266629	0.952969	down	no	ENSOARG00000020085
ENSOARG00000011466	2.34943	7.3953	0.317693	-1.6543	0.266755	0.952969	down	no	NEK2
ENSOARG00000019753	30.117	49.8292	0.604404	-0.726414	0.266771	0.952969	down	no	CDK5R2
ENSOARG00000004699	4.23583	10.9001	0.388605	-1.36362	0.266956	0.952969	down	no	CCDC83
ENSOARG00000009796	20.2438	35.5383	0.569632	-0.811897	0.267171	0.953201	down	no	KLC3
ENSOARG00000003288	3512.77	4299.21	0.817073	-0.291463	0.267258	0.953201	down	no	MAOB
ENSOARG00000015112	4.23272	10.8428	0.39037	-1.35709	0.267483	0.953201	down	no	MYBPC1
ENSOARG00000002737	0.944759	5.05672	0.186832	-2.42018	0.267532	0.953201	down	no	ENSOARG00000002737
ENSOARG00000016689	3346.49	3973.99	0.8421	-0.247937	0.267648	0.953247	down	no	ENSOARG00000016689
ENSOARG00000002538	104.582	145.916	0.716724	-0.48051	0.267686	0.953247	down	no	TBC1D16
ENSOARG00000009028	4.2296	10.8046	0.391462	-1.35305	0.267841	0.953336	down	no	MKRN3
ENSOARG00000009026	8.49037	20.6321	0.411512	-1.28099	0.268063	0.953466	down	no	TMEM215
ENSOARG00000011151	0.944759	5.09287	0.185506	-2.43046	0.26816	0.953503	down	no	NRIP2
ENSOARG00000001137	4.71445	11.5967	0.406533	-1.29855	0.268174	0.953503	down	no	ENSOARG00000001137
ENSOARG00000015952	218.912	283.892	0.771109	-0.374993	0.26842	0.953693	down	no	NDUFA12
ENSOARG00000009655	118.171	162.635	0.726603	-0.460761	0.268503	0.953693	down	no	E2F3
ENSOARG00000001206	144.391	218.633	0.660427	-0.598528	0.268567	0.953761	down	no	ENSOARG00000001206
ENSOARG00000023215	38.11	59.94	0.635803	-0.653349	0.268668	0.953785	down	no	U6
ENSOARG00000016771	36.2579	58.2908	0.622018	-0.684973	0.269742	0.954928	down	no	ENSOARG00000016771
ENSOARG00000013223	22.6244	38.5272	0.587231	-0.768001	0.270244	0.955827	down	no	ENSOARG00000013223
ENSOARG00000001067	3.29419	9.16447	0.359452	-1.47613	0.270284	0.955908	down	no	ENSOARG00000001067
ENSOARG00000014271	1649.3	1946.92	0.847135	-0.239336	0.270408	0.955909	down	no	MOXD1
ENSOARG00000012743	447.258	556.341	0.803928	-0.314861	0.270591	0.955909	down	no	RNF6
ENSOARG00000018280	7.04829	17.9694	0.392238	-1.3502	0.270591	0.955909	down	no	SLCO4C1
ENSOARG00000010213	38.135	59.2304	0.643842	-0.635222	0.270629	0.955909	down	no	MYOM1
ENSOARG00000019852	838.174	1012.28	0.828003	-0.272292	0.270784	0.955909	down	no	INTS13
ENSOARG00000024430	13.1986	24.9904	0.528145	-0.920993	0.270908	0.955909	down	no	ENSOARG00000024430
ENSOARG00000015040	0.944759	5.24923	0.17998	-2.47409	0.270925	0.955909	down	no	ENSOARG00000015040
ENSOARG00000020093	3.29419	9.13558	0.360589	-1.47157	0.270988	0.955954	down	no	UBE2N
ENSOARG00000006383	103.093	145.714	0.7075	-0.499199	0.271065	0.956045	down	no	TTLL10
ENSOARG00000013654	340.843	430.174	0.792338	-0.335813	0.271183	0.956061	down	no	SCML2
ENSOARG00000005090	226.933	293.239	0.773884	-0.36981	0.2713	0.956179	down	no	ENSOARG00000005090
ENSOARG00000020816	1255.72	1499.52	0.837412	-0.255991	0.271361	0.956179	down	no	RORA
ENSOARG00000009498	77.6652	112.886	0.687995	-0.539529	0.271673	0.956287	down	no	NFKBIE
ENSOARG00000025010	3.29731	9.00603	0.366122	-1.4496	0.27178	0.956388	down	no	SNORA63
ENSOARG00000006939	6570	7684.99	0.854914	-0.226149	0.271885	0.956388	down	no	TENM3
ENSOARG00000017116	17.4344	31.2227	0.558389	-0.840658	0.272789	0.956549	down	no	MRGPRF
ENSOARG00000020899	370.644	466.712	0.79416	-0.332499	0.273094	0.956549	down	no	DNAAF4
ENSOARG00000011963	1.8864	6.3064	0.299125	-1.74118	0.273348	0.956549	down	no	ENSOARG00000011963
ENSOARG00000009684	38.6634	76.824	0.503273	-0.990587	0.27341	0.956549	down	no	ENSOARG00000009684
ENSOARG00000022978	1.8864	6.4695	0.291584	-1.77802	0.273474	0.956549	down	no	snoU2_19
ENSOARG00000010250	42.3427	67.0069	0.631916	-0.662194	0.273679	0.956549	down	no	ENSOARG00000010250
ENSOARG00000010400	1.8864	6.43491	0.293151	-1.77028	0.273872	0.956549	down	no	FREM3
ENSOARG00000018494	1.87705	10.6397	0.17642	-2.50292	0.273902	0.956549	down	no	ENSOARG00000018494
ENSOARG00000000544	41.9265	64.7374	0.647639	-0.626738	0.274112	0.956549	down	no	ELF3
ENSOARG00000007611	16.011	28.8716	0.55456	-0.850584	0.274124	0.956549	down	no	ENSOARG00000007611
ENSOARG00000021426	1.88328	6.40654	0.293963	-1.76629	0.274224	0.956549	down	no	U2
ENSOARG00000001611	936.822	1125.89	0.832076	-0.265213	0.274298	0.956549	down	no	SLC25A12
ENSOARG00000009236	19.327	33.9887	0.568632	-0.814433	0.274416	0.956549	down	no	ENSOARG00000009236
ENSOARG00000002309	2992.4	3501.32	0.854648	-0.226598	0.274469	0.956549	down	no	ENSOARG00000002309
ENSOARG00000013408	15.9861	29.7592	0.537182	-0.896516	0.275011	0.957296	down	no	ENSOARG00000013408
ENSOARG00000021389	0.941642	4.5297	0.207882	-2.26616	0.275459	0.957901	down	no	ENSOARG00000021389
ENSOARG00000010699	1.88017	6.27751	0.299509	-1.73933	0.275745	0.958345	down	no	SLC18A1
ENSOARG00000005088	41.9202	64.7223	0.647694	-0.626615	0.275847	0.958364	down	no	TCTE3
ENSOARG00000013513	149.243	198.808	0.750686	-0.413718	0.276032	0.958597	down	no	SCML1
ENSOARG00000022147	0.941642	4.43163	0.212482	-2.23459	0.276496	0.958822	down	no	ENSOARG00000022147
ENSOARG00000003661	449.397	570.395	0.78787	-0.34397	0.276689	0.958953	down	no	TOX2
ENSOARG00000023015	0.941642	4.39963	0.214028	-2.22413	0.276828	0.958953	down	no	SNORA70
ENSOARG00000002788	1343.32	1596.63	0.841351	-0.24922	0.277968	0.960059	down	no	ATP6V0A2
ENSOARG00000023147	33.3893	58.5908	0.569873	-0.811287	0.278325	0.960059	down	no	ENSOARG00000023147
ENSOARG00000024573	1.41091	5.51586	0.255791	-1.96696	0.278365	0.960059	down	no	U6
ENSOARG00000012216	32.4633	52.3464	0.620163	-0.689282	0.278771	0.960059	down	no	ENSOARG00000012216
ENSOARG00000013171	13.6211	44.4664	0.306323	-1.70687	0.279122	0.960059	down	no	C21orf58
ENSOARG00000015247	572.018	698.955	0.81839	-0.289139	0.279204	0.960059	down	no	CCDC59
ENSOARG00000009305	51.809	76.64	0.676005	-0.564893	0.279212	0.960059	down	no	VWA5B1
ENSOARG00000008508	1245.09	1477.26	0.842837	-0.246675	0.279213	0.960059	down	no	ZBTB10
ENSOARG00000014966	0.47238	2.96159	0.159502	-2.64835	0.279275	0.960083	down	no	INSL3
ENSOARG00000003935	113.898	157.961	0.721051	-0.471827	0.279382	0.960173	down	no	FAM198A
ENSOARG00000007781	951.447	1149.9	0.827416	-0.273316	0.279564	0.960229	down	no	MEGF8
ENSOARG00000000373	3359.19	3931.05	0.854526	-0.226803	0.279905	0.960412	down	no	CCSER2
ENSOARG00000009046	9.39772	22.957	0.409362	-1.28855	0.28013	0.960664	down	no	NTF3
ENSOARG00000016518	2.82493	8.39971	0.336313	-1.57213	0.280173	0.960664	down	no	ENSOARG00000016518
ENSOARG00000001713	74.3305	107.017	0.69457	-0.525807	0.280204	0.960668	down	no	ENSOARG00000001713
ENSOARG00000014173	109.734	151.665	0.723527	-0.46688	0.280502	0.961287	down	no	ANO4
ENSOARG00000020912	1.41091	5.25779	0.268345	-1.89784	0.280601	0.961287	down	no	ENSOARG00000020912
ENSOARG00000018098	869.934	1046.29	0.831446	-0.266306	0.280649	0.961287	down	no	TBCEL
ENSOARG00000006240	7.05764	15.1496	0.465864	-1.10202	0.280671	0.961287	down	no	XRCC3
ENSOARG00000017624	3.76345	9.8546	0.381898	-1.38874	0.280816	0.961287	down	no	SLC4A9
ENSOARG00000007286	4270.17	4982.41	0.857048	-0.222551	0.280974	0.961388	down	no	DGKH
ENSOARG00000016841	36.2423	56.3699	0.642937	-0.637251	0.281003	0.961401	down	no	ENSOARG00000016841
ENSOARG00000016513	34.3372	55.2998	0.620928	-0.687501	0.281459	0.962121	down	no	SYNGR1
ENSOARG00000004882	3.76969	9.72505	0.387626	-1.36726	0.281985	0.962617	down	no	ENSOARG00000004882
ENSOARG00000004493	363.848	595.861	0.610625	-0.711641	0.281995	0.962617	down	no	FNDC1
ENSOARG00000019890	1735.05	2048.5	0.846984	-0.239593	0.282233	0.962966	down	no	SLC12A6
ENSOARG00000022238	11.7752	22.5002	0.523339	-0.934184	0.282282	0.963012	down	no	ENSOARG00000022238
ENSOARG00000013418	205.648	271.879	0.756395	-0.402789	0.282472	0.963086	down	no	ZNF77
ENSOARG00000004585	31.5248	50.3065	0.626654	-0.674259	0.282544	0.963093	down	no	PNLDC1
ENSOARG00000013664	44.7265	67.4391	0.663213	-0.592457	0.282682	0.963311	down	no	SKA3
ENSOARG00000018351	12.7293	23.9975	0.530443	-0.914731	0.282971	0.963528	down	no	VSTM2L
ENSOARG00000003385	19.7714	34.0631	0.580434	-0.784795	0.283044	0.963528	down	no	FHDC1
ENSOARG00000011955	1.41091	5.25831	0.268319	-1.89798	0.283609	0.964383	down	no	SLC5A1
ENSOARG00000019062	26.7885	59.1653	0.452774	-1.14314	0.283701	0.964391	down	no	SPNS3
ENSOARG00000019563	290.38	371.927	0.780743	-0.35708	0.284069	0.964702	down	no	CERK
ENSOARG00000003215	11.2872	21.2661	0.530763	-0.91386	0.284472	0.964994	down	no	FFAR4
ENSOARG00000000859	71.0582	101.953	0.696968	-0.520836	0.2845	0.964994	down	no	ENSOARG00000000859
ENSOARG00000004680	474.494	590.321	0.80379	-0.315109	0.284801	0.965131	down	no	SH3PXD2A
ENSOARG00000004073	493.287	605.51	0.814664	-0.295724	0.285077	0.965494	down	no	PSD3
ENSOARG00000011227	54.1273	80.8011	0.669883	-0.578018	0.285406	0.965811	down	no	ENSOARG00000011227
ENSOARG00000024019	12.7231	23.5243	0.540849	-0.886703	0.285456	0.965811	down	no	5S_rRNA
ENSOARG00000010627	12339.7	14462.9	0.853201	-0.229043	0.285488	0.965811	down	no	NBEA
ENSOARG00000012182	604.003	742.614	0.813347	-0.298058	0.285752	0.966135	down	no	STX3
ENSOARG00000023162	3.28796	10.2466	0.320882	-1.63989	0.285817	0.96624	down	no	7SK
ENSOARG00000010289	15.5231	27.9449	0.555488	-0.848172	0.285919	0.966294	down	no	ARHGEF38
ENSOARG00000009131	140.634	213.091	0.65997	-0.599528	0.285963	0.966387	down	no	MYDGF
ENSOARG00000001538	222.948	350.92	0.635323	-0.654437	0.286075	0.966535	down	no	EDF1
ENSOARG00000021054	8.00864	16.5241	0.484663	-1.04495	0.286295	0.966713	down	no	ENSOARG00000021054
ENSOARG00000001008	3.30666	18.0986	0.182702	-2.45243	0.286298	0.966713	down	no	ENSOARG00000001008
ENSOARG00000002211	170.841	229.04	0.745902	-0.422943	0.286385	0.966948	down	no	SERPINB9
ENSOARG00000003594	1.40779	7.3313	0.192024	-2.38064	0.286686	0.967262	down	no	FOXD2
ENSOARG00000002173	16.4678	28.9426	0.568983	-0.813544	0.28683	0.967527	down	no	PLAC8
ENSOARG00000000434	3.30354	10.0835	0.327618	-1.60991	0.286932	0.96758	down	no	ENSOARG00000000434
ENSOARG00000009486	1078.86	1281.71	0.841736	-0.248561	0.287134	0.96761	down	no	NME7
ENSOARG00000011469	25.4462	41.2326	0.617138	-0.696335	0.28721	0.96761	down	no	FRMD5
ENSOARG00000008310	139.857	188.333	0.742608	-0.429328	0.287225	0.96761	down	no	TTC29
ENSOARG00000008916	355.462	443.372	0.801724	-0.318822	0.287553	0.967869	down	no	TATDN1
ENSOARG00000010337	41.8641	63.8222	0.655949	-0.608345	0.288231	0.968357	down	no	PXMP2
ENSOARG00000020002	21.6671	36.8485	0.588006	-0.766097	0.288364	0.968367	down	no	ENSOARG00000020002
ENSOARG00000024236	66.8722	96.8313	0.690605	-0.534067	0.288401	0.968392	down	no	U1
ENSOARG00000011293	27.7769	45.3141	0.612986	-0.706075	0.288944	0.969086	down	no	RGS11
ENSOARG00000011501	336.411	457.641	0.735098	-0.443992	0.289017	0.969168	down	no	GRIK2
ENSOARG00000000846	134.583	179.874	0.748209	-0.418488	0.289633	0.969751	down	no	CCDC28A
ENSOARG00000025118	22.1302	37.1149	0.59626	-0.745987	0.290296	0.969917	down	no	ENSOARG00000025118
ENSOARG00000006561	0.469263	2.96108	0.158477	-2.65765	0.290325	0.969917	down	no	ENSOARG00000006561
ENSOARG00000004889	4.23272	10.3543	0.408788	-1.29057	0.29108	0.970482	down	no	ENSOARG00000004889
ENSOARG00000013491	758.504	921.202	0.823385	-0.28036	0.291146	0.970482	down	no	GRIA3
ENSOARG00000012849	451.329	556.789	0.810593	-0.30295	0.291253	0.970587	down	no	CDK2AP2
ENSOARG00000011594	1061.22	1289.97	0.822668	-0.281617	0.291263	0.970587	down	no	GNE
ENSOARG00000016816	11.7783	22.4398	0.524885	-0.929926	0.292237	0.97121	down	no	MFSD7
ENSOARG00000014860	2042.7	2389.32	0.854933	-0.226117	0.292561	0.97121	down	no	ZNF518A
ENSOARG00000013444	4.71756	12.0179	0.392545	-1.34907	0.29264	0.97121	down	no	RIPPLY2
ENSOARG00000021073	353.635	440.5	0.802803	-0.316882	0.292945	0.97121	down	no	GMFB
ENSOARG00000020678	267.146	399.719	0.668335	-0.581357	0.29307	0.97121	down	no	CCDC39
ENSOARG00000000052	63.9693	97.201	0.658114	-0.60359	0.29322	0.97121	down	no	ENSOARG00000000052
ENSOARG00000009993	2.35566	7.22311	0.326129	-1.61649	0.293285	0.97121	down	no	C17orf98
ENSOARG00000012853	1396.15	1738.4	0.803124	-0.316305	0.293537	0.97121	down	no	PIGK
ENSOARG00000008103	175.605	230.608	0.76149	-0.393103	0.293641	0.97121	down	no	ZSWIM4
ENSOARG00000006175	3.30042	8.99488	0.366923	-1.44645	0.293658	0.97121	down	no	PHOSPHO1
ENSOARG00000011857	97.9682	133.693	0.732784	-0.448541	0.293753	0.97121	down	no	ENSOARG00000011857
ENSOARG00000021719	0.938525	4.76173	0.197098	-2.34302	0.294076	0.97121	down	no	ENSOARG00000021719
ENSOARG00000002229	282.136	357.49	0.789212	-0.341516	0.294549	0.97121	down	no	PTPRU
ENSOARG00000019884	13650.2	15972.1	0.854626	-0.226634	0.294596	0.97121	down	no	CNTN1
ENSOARG00000022897	48.44	81.2051	0.596515	-0.745369	0.294618	0.97121	down	no	MIAT_exon5_1
ENSOARG00000017549	2620.68	3055.73	0.857626	-0.221579	0.294624	0.97121	down	no	DPYD
ENSOARG00000003061	1.41714	7.55321	0.187621	-2.41411	0.294633	0.97121	down	no	TMEM240
ENSOARG00000018292	195.64	292.835	0.668091	-0.581882	0.294655	0.97121	down	no	ZNF385C
ENSOARG00000008612	64.9515	93.4649	0.694929	-0.525062	0.294665	0.97121	down	no	IQCD
ENSOARG00000021573	2.35878	7.06364	0.333933	-1.58237	0.294894	0.97121	down	no	ENSOARG00000021573
ENSOARG00000010774	2.34943	7.06312	0.332634	-1.58799	0.294964	0.97121	down	no	ZIC3
ENSOARG00000006371	98.8756	134.994	0.732443	-0.449211	0.295106	0.97121	down	no	ADAMTS6
ENSOARG00000019705	4399	5124.99	0.858344	-0.220372	0.29516	0.97121	down	no	PCYOX1
ENSOARG00000000577	2.35255	7.00223	0.335971	-1.57359	0.295569	0.97121	down	no	ENSOARG00000000577
ENSOARG00000021662	0.469263	3.14944	0.148999	-2.74663	0.29624	0.97121	down	no	5S_rRNA
ENSOARG00000016054	0.47238	3.11848	0.151478	-2.72282	0.296316	0.97121	down	no	MYO7B
ENSOARG00000022579	0.47238	3.087	0.153022	-2.70818	0.296395	0.97121	down	no	U6
ENSOARG00000016910	0.47238	3.08596	0.153074	-2.7077	0.296398	0.97121	down	no	TRPV6
ENSOARG00000021223	0.469263	3.08751	0.151987	-2.71798	0.296399	0.97121	down	no	ENSOARG00000021223
ENSOARG00000002044	0.469263	3.08544	0.152089	-2.71701	0.296404	0.97121	down	no	PIMREG
ENSOARG00000004035	0.47238	3.05448	0.154652	-2.69291	0.296473	0.97121	down	no	ENSOARG00000004035
ENSOARG00000010634	0.469263	3.05344	0.153683	-2.70197	0.29648	0.97121	down	no	STRC
ENSOARG00000024529	0.47238	3.02196	0.156316	-2.67747	0.296547	0.97121	down	no	SNORD116
ENSOARG00000001163	0.47238	2.99204	0.157879	-2.66311	0.296612	0.97121	down	no	ENSOARG00000001163
ENSOARG00000011055	0.469263	2.99152	0.156864	-2.67241	0.296617	0.97121	down	no	PADI1
ENSOARG00000017080	2.34943	7.09927	0.33094	-1.59536	0.296782	0.97121	down	no	ENSOARG00000017080
ENSOARG00000004873	9.89192	18.8991	0.523406	-0.933996	0.296858	0.97121	down	no	ATP4A
ENSOARG00000002974	9.44136	29.2667	0.322597	-1.6322	0.297328	0.971298	down	no	KIAA1257
ENSOARG00000024752	4.7051	11.1053	0.42368	-1.23895	0.297441	0.971298	down	no	ENSOARG00000024752
ENSOARG00000019924	11.7721	21.9445	0.536448	-0.89849	0.297505	0.971298	down	no	BCL2L15
ENSOARG00000008487	644.108	778.234	0.827653	-0.272901	0.297638	0.971298	down	no	SETDB2
ENSOARG00000019590	32.0345	50.0532	0.64001	-0.643833	0.297919	0.971298	down	no	C2orf88
ENSOARG00000019048	2.35566	7.02853	0.335158	-1.57709	0.298116	0.971298	down	no	ENSOARG00000019048
ENSOARG00000000359	16.4647	29.3417	0.561137	-0.833576	0.298205	0.971298	down	no	ENSOARG00000000359
ENSOARG00000019164	452.202	573.561	0.788411	-0.342981	0.298512	0.971298	down	no	NEDD8
ENSOARG00000013921	1672.95	1969.78	0.849311	-0.235635	0.298563	0.971298	down	no	UBE2B
ENSOARG00000008704	2225.64	2639.1	0.843333	-0.245825	0.298585	0.971298	down	no	ASAH1
ENSOARG00000013858	6.1347	17.3743	0.353091	-1.50189	0.298591	0.971298	down	no	ENSOARG00000013858
ENSOARG00000011568	13.646	24.6694	0.553156	-0.854243	0.298797	0.971298	down	no	GCNT4
ENSOARG00000022143	13.183	23.9504	0.550429	-0.861371	0.298829	0.971298	down	no	SNORA57
ENSOARG00000005753	204.33	263.534	0.775347	-0.367086	0.298911	0.971298	down	no	SYNGR2
ENSOARG00000001127	45.64	69.0046	0.661406	-0.596393	0.299283	0.971298	down	no	ENSOARG00000001127
ENSOARG00000014702	939.803	1120.64	0.83863	-0.253893	0.299438	0.971298	down	no	ADCY2
ENSOARG00000019169	319.264	397.875	0.802421	-0.317568	0.299461	0.971298	down	no	C20orf96
ENSOARG00000000429	39.5677	61.1401	0.647165	-0.627795	0.299843	0.971298	down	no	MROH6
ENSOARG00000018707	1275.28	1572.89	0.810786	-0.302607	0.300034	0.971298	down	no	SLC38A10
ENSOARG00000017915	707.714	853.536	0.829156	-0.270285	0.300457	0.971298	down	no	PHTF2
ENSOARG00000011730	23.0687	37.4885	0.615354	-0.700511	0.301164	0.971298	down	no	KCNA2
ENSOARG00000013951	52.7039	78.2658	0.673397	-0.570471	0.301259	0.971298	down	no	NRIP3
ENSOARG00000016188	373.863	462.894	0.807665	-0.30817	0.301392	0.971298	down	no	BIN1
ENSOARG00000013864	2785.09	3234.27	0.861119	-0.215715	0.302961	0.971807	down	no	ENSOARG00000013864
ENSOARG00000015963	3.28796	9.88608	0.332584	-1.58821	0.303185	0.972142	down	no	MKRN2OS
ENSOARG00000000411	404.803	497.621	0.813477	-0.297826	0.303633	0.972202	down	no	TIGD2
ENSOARG00000014284	103.96	151.286	0.687173	-0.541255	0.304552	0.972925	down	no	GLB1L2
ENSOARG00000016611	51.2463	91.1711	0.562089	-0.83113	0.305114	0.973403	down	no	CXCL10
ENSOARG00000019679	262.152	336.848	0.778251	-0.361693	0.305191	0.973403	down	no	ZNF219
ENSOARG00000011312	179.291	232.599	0.770814	-0.375545	0.305244	0.973411	down	no	TMEM218
ENSOARG00000021698	1.88017	6.14303	0.306065	-1.70809	0.305493	0.973769	down	no	ENSOARG00000021698
ENSOARG00000011110	633.702	849.13	0.746296	-0.422181	0.306112	0.974098	down	no	RGS5
ENSOARG00000016912	17.4251	30.3651	0.573852	-0.801249	0.306207	0.974192	down	no	SLC16A3
ENSOARG00000006582	74.4614	114.649	0.649473	-0.622658	0.306351	0.974378	down	no	KCNQ3
ENSOARG00000018893	18.3667	31.3634	0.585609	-0.77199	0.306536	0.974378	down	no	HENMT1
ENSOARG00000002481	32.4477	53.8285	0.602798	-0.730253	0.306788	0.974378	down	no	XKR7
ENSOARG00000011718	438.112	541.742	0.808709	-0.306307	0.306904	0.974378	down	no	INTS6L
ENSOARG00000008302	5.64362	12.58	0.448618	-1.15644	0.30701	0.974518	down	no	ENSOARG00000008302
ENSOARG00000007198	49.4471	72.9771	0.677571	-0.561557	0.30716	0.974518	down	no	ENSOARG00000007198
ENSOARG00000019779	328.526	655.132	0.501465	-0.995778	0.307201	0.974518	down	no	ARNTL2
ENSOARG00000011967	1030.33	1232.29	0.836111	-0.258234	0.307722	0.975274	down	no	DBP
ENSOARG00000009592	767.732	915.783	0.838334	-0.254403	0.307816	0.975417	down	no	OTUD3
ENSOARG00000015777	478.842	582.884	0.821505	-0.283658	0.308243	0.975651	down	no	ACTR8
ENSOARG00000006300	248.488	315.021	0.788798	-0.342272	0.308263	0.975651	down	no	WDR31
ENSOARG00000001941	17.4064	29.9186	0.58179	-0.78143	0.308277	0.975651	down	no	ENSOARG00000001941
ENSOARG00000016407	111.123	149.314	0.744224	-0.426192	0.308289	0.975651	down	no	TBX2
ENSOARG00000012297	55.5631	82.2793	0.675299	-0.566401	0.308705	0.975874	down	no	ARHGEF19
ENSOARG00000015923	9.88257	19.5248	0.506154	-0.982352	0.308797	0.976007	down	no	CHDH
ENSOARG00000002602	958.53	1140	0.840819	-0.250133	0.308865	0.976057	down	no	AASDHPPT
ENSOARG00000001824	9.8888	19.4351	0.508813	-0.974793	0.309185	0.97607	down	no	ENSOARG00000001824
ENSOARG00000007042	1141.7	1357.31	0.841149	-0.249566	0.309219	0.97607	down	no	ESRP1
ENSOARG00000021896	10.8273	20.5221	0.527593	-0.922504	0.309661	0.976169	down	no	ENSOARG00000021896
ENSOARG00000014551	26.3691	42.4297	0.621477	-0.686227	0.310059	0.976169	down	no	SH2B2
ENSOARG00000002204	167.485	232.554	0.720195	-0.473541	0.310342	0.976169	down	no	LPIN3
ENSOARG00000018712	1543.78	1940.66	0.795492	-0.33008	0.310395	0.976169	down	no	SGSM1
ENSOARG00000002875	1.41714	6.93201	0.204434	-2.29029	0.310717	0.976169	down	no	ENSOARG00000002875
ENSOARG00000016898	1185.5	1410.03	0.840761	-0.250232	0.310803	0.976169	down	no	SLC41A2
ENSOARG00000007472	195.933	251.469	0.779156	-0.360016	0.310887	0.976169	down	no	CASP3
ENSOARG00000007156	263.716	332.422	0.793318	-0.334029	0.311227	0.976169	down	no	ENSOARG00000007156
ENSOARG00000002802	1715.21	2022.15	0.848212	-0.237503	0.311615	0.976169	down	no	DIO2
ENSOARG00000013154	462.387	562.547	0.821952	-0.282873	0.313441	0.976169	down	no	TMEM50B
ENSOARG00000022452	4.24518	10.1857	0.416777	-1.26265	0.313622	0.976169	down	no	oar-mir-382
ENSOARG00000015717	333.254	412.61	0.807674	-0.308155	0.313737	0.976169	down	no	ENSOARG00000015717
ENSOARG00000017171	317.876	523.401	0.607328	-0.719452	0.31429	0.976169	down	no	SLITRK6
ENSOARG00000007347	1.41091	5.15272	0.273818	-1.86871	0.314952	0.976169	down	no	ENSOARG00000007347
ENSOARG00000017193	4112.06	5132.78	0.801137	-0.319879	0.31501	0.976169	down	no	ARHGAP29
ENSOARG00000015530	898.791	1116.52	0.804997	-0.312945	0.315201	0.976169	down	no	CACNA2D3
ENSOARG00000010864	1793.16	2114.9	0.847868	-0.238089	0.315397	0.976169	down	no	SPTLC3
ENSOARG00000018529	48.8937	89.4332	0.546707	-0.871161	0.315413	0.976169	down	no	ENSOARG00000018529
ENSOARG00000021333	1.41402	5.09235	0.277676	-1.84853	0.315618	0.976169	down	no	ENSOARG00000021333
ENSOARG00000012097	284.529	360.819	0.788564	-0.3427	0.315739	0.976169	down	no	MSI1
ENSOARG00000020799	64.6443	170.91	0.378236	-1.40264	0.316097	0.976169	down	no	ECEL1
ENSOARG00000011252	303.697	377.864	0.80372	-0.315235	0.316136	0.976169	down	no	SMAP1
ENSOARG00000004000	1.41402	5.02784	0.281239	-1.83013	0.316347	0.976169	down	no	ABCB11
ENSOARG00000015568	4042.72	4663.8	0.86683	-0.20618	0.316634	0.976169	down	no	SDCBP
ENSOARG00000013652	1414.73	1656.91	0.853833	-0.227975	0.31666	0.976169	down	no	VAMP4
ENSOARG00000005401	7.06699	14.6499	0.482392	-1.05172	0.316682	0.976169	down	no	ENSOARG00000005401
ENSOARG00000004464	217.519	277.423	0.784071	-0.350944	0.31672	0.976169	down	no	KCTD15
ENSOARG00000003581	625.835	756.02	0.827802	-0.272642	0.316842	0.976169	down	no	CMPK1
ENSOARG00000004138	1407.2	1678.3	0.838472	-0.254166	0.317066	0.976169	down	no	ENSOARG00000004138
ENSOARG00000011346	102.645	138.634	0.740404	-0.433615	0.317144	0.976169	down	no	SHB
ENSOARG00000000130	9.43513	22.6558	0.416456	-1.26376	0.31749	0.976169	down	no	CHRNA7
ENSOARG00000009613	32.9232	50.8239	0.64779	-0.626403	0.317643	0.976169	down	no	PIWIL4
ENSOARG00000002779	1662.56	1938.73	0.857553	-0.221703	0.318206	0.976169	down	no	EDEM3
ENSOARG00000008216	942.939	1116.48	0.844565	-0.243719	0.318543	0.976169	down	no	PDP1
ENSOARG00000021275	7.07011	14.3609	0.492318	-1.02234	0.318843	0.976169	down	no	ENSOARG00000021275
ENSOARG00000006965	4.23895	9.9339	0.426715	-1.22865	0.319079	0.976169	down	no	RLN3
ENSOARG00000018394	148.462	381.125	0.389535	-1.36018	0.319516	0.976169	down	no	NEUROD4
ENSOARG00000007458	30.0983	47.5746	0.632655	-0.66051	0.319527	0.976169	down	no	HLA-DOB
ENSOARG00000015202	121.5	161.414	0.752722	-0.409812	0.319782	0.976169	down	no	ENSOARG00000015202
ENSOARG00000002857	18.401	46.0861	0.399274	-1.32455	0.319869	0.976169	down	no	ENSOARG00000002857
ENSOARG00000017266	1230.29	1442.86	0.852674	-0.229934	0.320152	0.976169	down	no	ABCD3
ENSOARG00000016476	1604.2	1888.49	0.849463	-0.235377	0.320157	0.976169	down	no	COL3A1
ENSOARG00000004942	280.454	352.263	0.796148	-0.328892	0.320462	0.976169	down	no	KCNT1
ENSOARG00000008972	14.1091	25.0068	0.564209	-0.825698	0.320484	0.976169	down	no	AGR2
ENSOARG00000010100	73.0568	113.9	0.641412	-0.640677	0.321038	0.976169	down	no	YPEL4
ENSOARG00000019178	379.6	462.454	0.82084	-0.284827	0.321086	0.976169	down	no	ACADL
ENSOARG00000015154	52.2066	79.3308	0.658087	-0.603649	0.321555	0.976169	down	no	ZPBP
ENSOARG00000011948	168.128	216.557	0.77637	-0.365183	0.321824	0.976169	down	no	TPRKB
ENSOARG00000000943	7.99617	15.8696	0.503866	-0.988888	0.321844	0.976169	down	no	TPT1
ENSOARG00000006804	274.822	342.099	0.803341	-0.315915	0.321865	0.976169	down	no	SPCS3
ENSOARG00000020033	46.5723	68.7586	0.677331	-0.562066	0.321973	0.976169	down	no	ZNF391
ENSOARG00000013119	113.976	153.618	0.741943	-0.43062	0.322042	0.976169	down	no	SNTG1
ENSOARG00000003835	95.5752	130.192	0.734111	-0.44593	0.322141	0.976169	down	no	2020-03-02
ENSOARG00000017794	5974.96	6880.93	0.868336	-0.203675	0.322175	0.976169	down	no	GBF1
ENSOARG00000022280	3.29731	8.50945	0.387488	-1.36778	0.322432	0.976169	down	no	oar-mir-539
ENSOARG00000022840	2579.88	4562.27	0.565481	-0.82245	0.322525	0.976169	down	no	RNase_MRP
ENSOARG00000019402	469.989	567.573	0.828067	-0.272181	0.323014	0.976169	down	no	AMN1
ENSOARG00000010665	14.1122	24.993	0.564644	-0.824586	0.32432	0.976169	down	no	TMEM186
ENSOARG00000006732	13.1892	23.7686	0.554901	-0.849698	0.324331	0.976169	down	no	DSC1
ENSOARG00000018425	10.8398	20.3825	0.53182	-0.910991	0.324332	0.976169	down	no	ENSOARG00000018425
ENSOARG00000015369	111.201	154.551	0.719509	-0.474916	0.324545	0.976169	down	no	SAP30
ENSOARG00000021517	24.4889	39.4681	0.620474	-0.688558	0.324572	0.976169	down	no	ENSOARG00000021517
ENSOARG00000008444	2.35566	6.86412	0.343185	-1.54294	0.32469	0.976169	down	no	TMPRSS11E
ENSOARG00000016372	58.3662	83.3798	0.700004	-0.514564	0.324696	0.976169	down	no	ART3
ENSOARG00000023048	2.34631	11.2023	0.209448	-2.25533	0.324809	0.976169	down	no	ENSOARG00000023048
ENSOARG00000020228	13.6429	24.2972	0.561501	-0.832639	0.324838	0.976169	down	no	ENSOARG00000020228
ENSOARG00000004994	10.3487	19.5649	0.528944	-0.918814	0.324846	0.976169	down	no	ENSOARG00000004994
ENSOARG00000018726	177.927	229.203	0.776286	-0.36534	0.325027	0.976169	down	no	ENSOARG00000018726
ENSOARG00000023226	10.355	19.5092	0.530773	-0.913832	0.325159	0.976169	down	no	SNORD116
ENSOARG00000015831	1.40779	6.70205	0.210053	-2.25117	0.325256	0.976169	down	no	ENSOARG00000015831
ENSOARG00000010425	0.469263	2.63253	0.178256	-2.48798	0.325588	0.976169	down	no	CLRN2
ENSOARG00000000131	786.969	1054.01	0.746639	-0.421517	0.325899	0.976169	down	no	TEX15
ENSOARG00000020142	0.469263	2.62838	0.178537	-2.4857	0.325928	0.976169	down	no	ENSOARG00000020142
ENSOARG00000012986	2.35255	6.73665	0.349217	-1.51781	0.326052	0.976169	down	no	FOXH1
ENSOARG00000022538	0.938525	4.46674	0.210114	-2.25075	0.326305	0.976169	down	no	ENSOARG00000022538
ENSOARG00000002574	87.5385	120.657	0.725514	-0.462924	0.326557	0.976169	down	no	FRS3
ENSOARG00000007101	33.9209	52.738	0.643197	-0.636667	0.326681	0.976169	down	no	ENSOARG00000007101
ENSOARG00000000916	5.18371	11.3368	0.457245	-1.12896	0.326798	0.976169	down	no	TNFAIP8L3
ENSOARG00000012307	9.43201	19.4483	0.484979	-1.04401	0.326843	0.976169	down	no	LRRC25
ENSOARG00000017754	250.709	347.532	0.721398	-0.471132	0.327267	0.976169	down	no	PYCR1
ENSOARG00000016261	27.3045	43.3084	0.630467	-0.665507	0.32757	0.976169	down	no	ENSOARG00000016261
ENSOARG00000013549	239.777	306.324	0.782758	-0.353362	0.328091	0.976169	down	no	CNTNAP5
ENSOARG00000019622	1293.56	1608.87	0.804022	-0.314693	0.328371	0.976169	down	no	NELL2
ENSOARG00000014941	11.7721	21.0361	0.559614	-0.837497	0.328723	0.976169	down	no	E2F7
ENSOARG00000023061	4.72068	14.8195	0.318546	-1.65043	0.328797	0.976169	down	no	SNORA70
ENSOARG00000021364	0.944759	4.52814	0.208642	-2.2609	0.329134	0.976169	down	no	ENSOARG00000021364
ENSOARG00000004584	106.371	145.416	0.731494	-0.451081	0.329304	0.976169	down	no	CCDC187
ENSOARG00000020299	19.3052	32.373	0.596337	-0.7458	0.329385	0.976169	down	no	KCNQ4
ENSOARG00000005860	74.8154	104.007	0.719332	-0.475271	0.329639	0.976169	down	no	ENSOARG00000005860
ENSOARG00000022530	34.8439	53.0379	0.656962	-0.606119	0.329684	0.976169	down	no	oar-let-7d
ENSOARG00000001606	85.2327	116.329	0.732686	-0.448732	0.329952	0.976169	down	no	PCDH12
ENSOARG00000017037	40.9194	63.0501	0.648998	-0.623715	0.329992	0.976169	down	no	ENSOARG00000017037
ENSOARG00000016547	941.214	1246.34	0.75518	-0.405107	0.331064	0.976169	down	no	CALCRL
ENSOARG00000020695	683.11	812.996	0.840238	-0.251131	0.331086	0.976169	down	no	TMX1
ENSOARG00000013672	324.416	404.236	0.802542	-0.317352	0.331235	0.976169	down	no	GLDC
ENSOARG00000008468	649.85	796.494	0.815888	-0.293557	0.3317	0.976169	down	no	EMB
ENSOARG00000023838	3.76657	9.16551	0.41095	-1.28296	0.331927	0.976169	down	no	7SK
ENSOARG00000018389	187.452	237.195	0.790289	-0.339548	0.332056	0.976169	down	no	GSAP
ENSOARG00000019556	558.754	670.253	0.833647	-0.262492	0.332164	0.976169	down	no	CCDC191
ENSOARG00000001863	1713.95	2168.7	0.79031	-0.339509	0.332278	0.976169	down	no	SEMA6A
ENSOARG00000024636	78.281	132.439	0.591074	-0.758589	0.332562	0.976169	down	no	U6
ENSOARG00000016119	3.76657	9.07107	0.415229	-1.26802	0.332827	0.976169	down	no	SLC25A31
ENSOARG00000006081	121.428	162.935	0.745257	-0.424189	0.332921	0.976169	down	no	GPR162
ENSOARG00000017941	3117.8	3586.21	0.869385	-0.201933	0.332934	0.976169	down	no	DPP8
ENSOARG00000018811	3778.04	4353.75	0.867767	-0.20462	0.333305	0.976169	down	no	VAV3
ENSOARG00000002377	1114.69	1397	0.797914	-0.325695	0.334389	0.976169	down	no	UGGT2
ENSOARG00000003874	28.2368	43.7556	0.64533	-0.631891	0.3349	0.976169	down	no	ENSOARG00000003874
ENSOARG00000003993	16.471	27.8808	0.590764	-0.759347	0.335038	0.976169	down	no	ENSOARG00000003993
ENSOARG00000018733	61.16	85.7912	0.712893	-0.488242	0.33556	0.976169	down	no	ENSOARG00000018733
ENSOARG00000007890	286.191	357.785	0.799895	-0.322118	0.335757	0.976169	down	no	ZNF629
ENSOARG00000009295	16.9496	28.1544	0.602022	-0.732112	0.335935	0.976169	down	no	TRAPPC3L
ENSOARG00000015035	2397.4	2810.85	0.852908	-0.229538	0.336078	0.976169	down	no	PDE7B
ENSOARG00000002895	31.0649	48.3748	0.64217	-0.638973	0.336705	0.976169	down	no	LRRC8E
ENSOARG00000022323	24.001	38.386	0.625254	-0.677487	0.336804	0.976169	down	no	oar-mir-134
ENSOARG00000017865	24.4671	38.6627	0.632835	-0.660099	0.336915	0.976169	down	no	DNHD1
ENSOARG00000006184	29.6446	45.9361	0.645344	-0.631859	0.338078	0.976335	down	no	COL21A1
ENSOARG00000011960	401.003	493.821	0.81204	-0.300378	0.338135	0.976335	down	no	SPHK2
ENSOARG00000010804	35.2944	52.8561	0.667746	-0.582628	0.338365	0.976335	down	no	ENSOARG00000010804
ENSOARG00000000804	237.676	298.294	0.796784	-0.327739	0.338513	0.976496	down	no	KATNB1
ENSOARG00000020847	499.919	600.381	0.832669	-0.264185	0.338824	0.976855	down	no	MINDY2
ENSOARG00000023971	4.24207	9.85616	0.430398	-1.21626	0.339056	0.977174	down	no	SNORD88
ENSOARG00000014221	3190.88	3658.6	0.872157	-0.197341	0.339176	0.977266	down	no	TENM1
ENSOARG00000023252	7.53937	14.9129	0.505561	-0.984042	0.339264	0.977333	down	no	JPX_2
ENSOARG00000007878	2789.05	3206.13	0.869911	-0.20106	0.339782	0.977601	down	no	NCOA7
ENSOARG00000011396	618.174	734.688	0.84141	-0.249119	0.340105	0.97795	down	no	THOC7
ENSOARG00000011076	1.8864	5.87744	0.320956	-1.63955	0.340429	0.978035	down	no	CD40LG
ENSOARG00000009679	7.53314	14.7565	0.510496	-0.970029	0.340453	0.978035	down	no	ENSOARG00000009679
ENSOARG00000017849	216.049	271.623	0.795402	-0.330245	0.340513	0.978035	down	no	SLC35A3
ENSOARG00000022700	12.7262	22.5621	0.564052	-0.826099	0.340783	0.978428	down	no	SNORA11
ENSOARG00000004765	2.82181	7.45514	0.378505	-1.40162	0.340867	0.978519	down	no	ENSOARG00000004765
ENSOARG00000013776	55.5569	78.7341	0.705627	-0.503022	0.340972	0.97862	down	no	SLC17A8
ENSOARG00000002826	8.48102	16.3571	0.51849	-0.947611	0.341007	0.97862	down	no	ENSOARG00000002826
ENSOARG00000009778	75.2971	102.993	0.731092	-0.451876	0.341115	0.978663	down	no	ENSOARG00000009778
ENSOARG00000020947	1188.84	1397.7	0.850571	-0.233497	0.341169	0.978663	down	no	MYO5C
ENSOARG00000020084	4594.39	6461.64	0.711026	-0.492025	0.341416	0.978734	down	no	PTPRN
ENSOARG00000005402	551.681	660.215	0.835608	-0.259102	0.341528	0.978734	down	no	ENSOARG00000005402
ENSOARG00000014970	49.4845	72.5702	0.681885	-0.552399	0.341863	0.978734	down	no	FAM20A
ENSOARG00000012661	1.88328	5.74841	0.327618	-1.60991	0.341991	0.978734	down	no	ENSOARG00000012661
ENSOARG00000002507	9.89192	18.4874	0.535063	-0.902218	0.341995	0.978734	down	no	EMILIN3
ENSOARG00000018331	1.88017	5.74945	0.327017	-1.61256	0.342003	0.978734	down	no	ICOS
ENSOARG00000003665	3882.44	4635.49	0.837547	-0.255759	0.342562	0.978947	down	no	DYNC2H1
ENSOARG00000007599	158.227	202.141	0.782757	-0.353364	0.343202	0.978947	down	no	ENSOARG00000007599
ENSOARG00000017589	1502.19	1741.15	0.862756	-0.212976	0.343387	0.978947	down	no	DSTN
ENSOARG00000015632	8391.92	9620.84	0.872265	-0.197161	0.343755	0.978947	down	no	VCAN
ENSOARG00000016573	988.973	1161.49	0.851471	-0.231971	0.343815	0.978947	down	no	TARSL2
ENSOARG00000023077	9.88257	18.202	0.542939	-0.881138	0.343847	0.978947	down	no	SNORD78
ENSOARG00000009604	8.93781	16.7283	0.534292	-0.904299	0.343896	0.978947	down	no	NDC80
ENSOARG00000005517	136.992	177.406	0.772193	-0.372967	0.344199	0.978947	down	no	ERICH1
ENSOARG00000004212	17.885	29.6856	0.60248	-0.731014	0.344204	0.978947	down	no	ENSOARG00000004212
ENSOARG00000015029	4.71133	10.5127	0.448155	-1.15793	0.344927	0.978947	down	no	ENSOARG00000015029
ENSOARG00000007257	2382.14	3105.51	0.767069	-0.382572	0.344929	0.978947	down	no	COL25A1
ENSOARG00000018924	53.1202	92.9132	0.571718	-0.806623	0.344984	0.978947	down	no	TMEM232
ENSOARG00000007582	24.9364	39.207	0.636019	-0.652858	0.345241	0.978947	down	no	CAVIN4
ENSOARG00000016793	476.722	572.886	0.832141	-0.2651	0.345483	0.978947	down	no	GGH
ENSOARG00000004792	12.2476	22.0026	0.556644	-0.845173	0.346002	0.978947	down	no	PPP1R3D
ENSOARG00000020280	4458.25	5355.39	0.832479	-0.264514	0.346175	0.978947	down	no	ENSOARG00000020280
ENSOARG00000007359	0.47238	2.82141	0.167427	-2.5784	0.346478	0.978947	down	no	ENSOARG00000007359
ENSOARG00000006177	9.42889	17.7075	0.532481	-0.909198	0.346552	0.978947	down	no	ENSOARG00000006177
ENSOARG00000018988	399.632	493.598	0.80963	-0.304665	0.346693	0.978947	down	no	KCNK3
ENSOARG00000007776	849.181	995.383	0.85312	-0.22918	0.34719	0.978947	down	no	OSTC
ENSOARG00000009237	21.6515	34.5953	0.625853	-0.676105	0.347654	0.978947	down	no	STX10
ENSOARG00000023933	20.7005	33.5298	0.617377	-0.695775	0.347745	0.978947	down	no	ENSOARG00000023933
ENSOARG00000003677	12016.1	15179.7	0.791595	-0.337166	0.34806	0.978947	down	no	ENSOARG00000003677
ENSOARG00000020508	21.1636	33.7121	0.627774	-0.671683	0.348368	0.978947	down	no	C1orf210
ENSOARG00000011898	1294.19	1503.64	0.860701	-0.216415	0.348514	0.978947	down	no	GRSF1
ENSOARG00000007423	0.47238	2.66193	0.177457	-2.49446	0.348956	0.978947	down	no	ENSOARG00000007423
ENSOARG00000015744	0.47238	2.69238	0.175451	-2.51086	0.348994	0.978947	down	no	CACNG5
ENSOARG00000023311	0.469263	2.69497	0.174125	-2.5218	0.348995	0.978947	down	no	TTC28-AS1_3
ENSOARG00000022295	0.47238	2.69393	0.17535	-2.51169	0.348996	0.978947	down	no	ENSOARG00000022295
ENSOARG00000020720	0.469263	2.72593	0.172148	-2.53828	0.349028	0.978947	down	no	NMUR1
ENSOARG00000023277	0.47238	2.75845	0.171248	-2.54584	0.349058	0.978947	down	no	ENSOARG00000023277
ENSOARG00000003116	83.8093	114.673	0.730855	-0.452342	0.350078	0.980291	down	no	FAM196B
ENSOARG00000014592	4.71133	10.2588	0.459247	-1.12266	0.350184	0.980434	down	no	ENSOARG00000014592
ENSOARG00000001626	384.382	494.242	0.77772	-0.362676	0.350997	0.981286	down	no	PPM1K
ENSOARG00000013617	177.433	226.386	0.783762	-0.351513	0.351028	0.981286	down	no	PLXND1
ENSOARG00000023234	3.30042	8.24075	0.4005	-1.32012	0.351161	0.981322	down	no	U1
ENSOARG00000023648	15.0756	25.5546	0.589937	-0.761367	0.351793	0.981948	down	no	ENSOARG00000023648
ENSOARG00000005887	3.29419	8.17935	0.402745	-1.31206	0.351802	0.981948	down	no	ENSOARG00000005887
ENSOARG00000023746	5.64674	11.9848	0.471157	-1.08572	0.351816	0.981948	down	no	snoU2-30
ENSOARG00000002318	338.444	413.13	0.81922	-0.287678	0.35183	0.981948	down	no	MFSD1
ENSOARG00000021078	77.1679	104.342	0.739565	-0.43525	0.352023	0.982113	down	no	GCH1
ENSOARG00000002129	692.262	835.586	0.828475	-0.27147	0.352235	0.982113	down	no	COL5A1
ENSOARG00000016159	64.9172	90.4268	0.717898	-0.478149	0.352553	0.982177	down	no	ENSOARG00000016159
ENSOARG00000012055	584.06	694.489	0.840993	-0.249835	0.352989	0.982523	down	no	ENSOARG00000012055
ENSOARG00000006662	0.938525	3.96601	0.236642	-2.07922	0.353763	0.982601	down	no	TMC2
ENSOARG00000016052	1701.76	1959.44	0.868494	-0.203412	0.354766	0.982608	down	no	AOX1
ENSOARG00000000169	33.4174	49.51	0.674963	-0.56712	0.355228	0.982868	down	no	CEP295NL
ENSOARG00000021204	5.17436	11.0455	0.46846	-1.094	0.355229	0.982868	down	no	U6
ENSOARG00000015904	76.2076	107.139	0.711295	-0.491481	0.355578	0.982922	down	no	FGFR3
ENSOARG00000013381	1743.33	2149.83	0.810916	-0.302376	0.35586	0.982922	down	no	ENSOARG00000013381
ENSOARG00000008537	972.135	1131.47	0.859178	-0.21897	0.355865	0.982922	down	no	NAV2
ENSOARG00000022508	5.18059	11.078	0.467648	-1.09651	0.355916	0.982922	down	no	oar-mir-1185
ENSOARG00000020117	861.975	1011.75	0.851966	-0.231132	0.35621	0.982969	down	no	ETNK1
ENSOARG00000008540	3410.16	3984.74	0.855804	-0.224647	0.356967	0.983223	down	no	ACOX1
ENSOARG00000003432	10.818	19.35	0.55907	-0.838899	0.357115	0.983223	down	no	USP29
ENSOARG00000008789	969.719	1133.08	0.855823	-0.224616	0.357189	0.983223	down	no	PC
ENSOARG00000023960	28.2275	43.8545	0.643661	-0.635627	0.357384	0.983415	down	no	U6
ENSOARG00000015001	146.39	188.189	0.777886	-0.362368	0.357703	0.983415	down	no	ENSOARG00000015001
ENSOARG00000022976	14.1028	25.8759	0.545017	-0.875627	0.357999	0.983415	down	no	ENSOARG00000022976
ENSOARG00000017022	2220.3	2552.79	0.869753	-0.201322	0.358837	0.983415	down	no	PDE8B
ENSOARG00000009214	6.58838	13.0487	0.504905	-0.985916	0.358876	0.983415	down	no	HIST1H4L
ENSOARG00000023609	3.76969	8.96444	0.420516	-1.24977	0.359196	0.983415	down	no	ENSOARG00000023609
ENSOARG00000024145	2.34631	10.0572	0.233296	-2.09977	0.359309	0.983415	down	no	U6
ENSOARG00000015360	110.726	150.811	0.734202	-0.445751	0.359352	0.983415	down	no	SCRG1
ENSOARG00000016962	535.718	682.985	0.784377	-0.350381	0.359453	0.983415	down	no	CADM2
ENSOARG00000015874	28.7061	43.9197	0.653603	-0.613514	0.359461	0.983415	down	no	DPYSL4
ENSOARG00000001012	3.28484	14.8363	0.221405	-2.17524	0.359572	0.983415	down	no	ENSOARG00000001012
ENSOARG00000004351	9.88569	18.2218	0.54252	-0.882252	0.359752	0.983415	down	no	ENSOARG00000004351
ENSOARG00000025144	2.35255	6.47054	0.363578	-1.45966	0.359799	0.983415	down	no	ENSOARG00000025144
ENSOARG00000013753	960.162	1118.17	0.858691	-0.219788	0.359809	0.983415	down	no	EGFR
ENSOARG00000009929	145.898	186.924	0.780522	-0.357489	0.360037	0.983415	down	no	SLC45A1
ENSOARG00000014615	273.142	334.669	0.816156	-0.293083	0.360037	0.983415	down	no	ENSOARG00000014615
ENSOARG00000023446	3.7728	8.86689	0.425494	-1.23279	0.360107	0.983415	down	no	SNORA58
ENSOARG00000023063	3.76345	8.86896	0.42434	-1.23671	0.360146	0.983415	down	no	SNORD33
ENSOARG00000020515	24.0041	37.3485	0.642705	-0.637771	0.360348	0.983415	down	no	LYZ
ENSOARG00000012461	422.041	551.136	0.765766	-0.385024	0.360626	0.983415	down	no	FBLN5
ENSOARG00000018182	211.817	269.151	0.786981	-0.345599	0.360861	0.983415	down	no	EFR3B
ENSOARG00000007719	10.8398	19.2516	0.563059	-0.828642	0.360985	0.983415	down	no	ENSOARG00000007719
ENSOARG00000025142	0.944759	4.01071	0.235559	-2.08584	0.361933	0.983415	down	no	ENSOARG00000025142
ENSOARG00000005658	65.9056	91.7497	0.71832	-0.477302	0.361972	0.983415	down	no	PPARGC1B
ENSOARG00000012486	171.829	216.423	0.79395	-0.332879	0.362123	0.983555	down	no	ENSOARG00000012486
ENSOARG00000013963	556.823	750.673	0.741764	-0.430967	0.362399	0.983593	down	no	TTC39B
ENSOARG00000022427	8.93469	16.4932	0.541721	-0.884379	0.3624	0.983593	down	no	ST7-OT3_3
ENSOARG00000006183	175.077	220.854	0.792727	-0.335104	0.362475	0.983593	down	no	ENSOARG00000006183
ENSOARG00000014040	7.07946	19.6194	0.360839	-1.47057	0.362504	0.983593	down	no	GPAT2
ENSOARG00000000913	3.76657	8.80704	0.427677	-1.22541	0.362621	0.983593	down	no	ENSOARG00000000913
ENSOARG00000003614	9.87634	17.7454	0.556556	-0.845401	0.362857	0.983903	down	no	ENSOARG00000003614
ENSOARG00000013466	637.989	753.609	0.846579	-0.240284	0.36288	0.98392	down	no	TSGA10
ENSOARG00000005108	20.2406	32.1875	0.628835	-0.669246	0.363073	0.984206	down	no	DLL1
ENSOARG00000024219	0.941642	3.80653	0.247375	-2.01523	0.363379	0.984595	down	no	U6
ENSOARG00000016311	0.941642	3.77661	0.249336	-2.00384	0.363595	0.984595	down	no	ENSOARG00000016311
ENSOARG00000001462	174.686	221.638	0.788159	-0.343442	0.364085	0.984696	down	no	ENSOARG00000001462
ENSOARG00000006608	0.941642	3.68061	0.255839	-1.96669	0.36427	0.984746	down	no	ENSOARG00000006608
ENSOARG00000019815	0.944759	4.13663	0.228388	-2.13044	0.36447	0.984746	down	no	SLC23A3
ENSOARG00000007536	452.808	543.849	0.8326	-0.264305	0.364507	0.984746	down	no	ENSOARG00000007536
ENSOARG00000016191	174.617	219.661	0.794939	-0.331083	0.364521	0.984746	down	no	PAX6
ENSOARG00000002937	23.0687	35.8702	0.643115	-0.63685	0.364526	0.984746	down	no	ENSOARG00000002937
ENSOARG00000013765	30.6081	46.0412	0.664798	-0.589013	0.364534	0.984746	down	no	TCF7
ENSOARG00000009197	715.117	837.175	0.854202	-0.227351	0.364931	0.985043	down	no	ACADSB
ENSOARG00000004990	78.1532	108.001	0.723637	-0.466662	0.364974	0.985043	down	no	CCDC68
ENSOARG00000005847	1116.82	1323.57	0.843794	-0.245038	0.36498	0.985043	down	no	PRKCE
ENSOARG00000020505	74.8123	102.337	0.731037	-0.451984	0.365408	0.985432	down	no	CFAP57
ENSOARG00000001410	15.0507	25.4475	0.591441	-0.757694	0.36545	0.985432	down	no	LRRC61
ENSOARG00000004848	522.922	624.547	0.837282	-0.256214	0.365764	0.985755	down	no	ITGBL1
ENSOARG00000017257	100.252	134.859	0.743385	-0.427818	0.366201	0.986098	down	no	COL7A1
ENSOARG00000017842	202.547	253.38	0.79938	-0.323046	0.366323	0.986134	down	no	RTL9
ENSOARG00000022842	58.9166	91.7592	0.642078	-0.639179	0.36643	0.98622	down	no	SNORD109A
ENSOARG00000010307	82.8895	112.182	0.738886	-0.436577	0.366785	0.986627	down	no	C7orf31
ENSOARG00000008345	1267.66	1464.86	0.86538	-0.208595	0.367317	0.987165	down	no	ZNF605
ENSOARG00000020662	1533.89	1766.88	0.868134	-0.20401	0.367577	0.987257	down	no	ENSOARG00000020662
ENSOARG00000021157	86.2055	114.841	0.750651	-0.413786	0.367956	0.987523	down	no	RAB15
ENSOARG00000002294	4.24518	9.36191	0.453453	-1.14098	0.368125	0.987581	down	no	ENSOARG00000002294
ENSOARG00000008252	95.1495	125.381	0.758881	-0.398054	0.368298	0.987696	down	no	TMEM60
ENSOARG00000000587	1039.51	1205.22	0.862513	-0.213382	0.368521	0.987942	down	no	IDH3A
ENSOARG00000004918	343.427	433.193	0.792781	-0.335007	0.369013	0.988336	down	no	ENSOARG00000004918
ENSOARG00000002315	13.671	23.6573	0.577875	-0.791172	0.36917	0.988336	down	no	GRID2IP
ENSOARG00000002795	19.327	31.1329	0.620791	-0.687821	0.369296	0.988336	down	no	ENSOARG00000002795
ENSOARG00000020603	178.893	224.506	0.79683	-0.327656	0.369309	0.988336	down	no	DNAAF2
ENSOARG00000001372	1.40779	6.01192	0.234166	-2.0944	0.36939	0.988336	down	no	ENSOARG00000001372
ENSOARG00000024774	1.87705	8.11431	0.231326	-2.112	0.369537	0.988343	down	no	ENSOARG00000024774
ENSOARG00000012504	655.149	772.225	0.848392	-0.237197	0.369655	0.988343	down	no	POFUT2
ENSOARG00000003135	126.161	163.152	0.773276	-0.370944	0.369992	0.988779	down	no	GFOD2
ENSOARG00000003992	114.943	152.178	0.755317	-0.404847	0.370069	0.988938	down	no	SLC44A4
ENSOARG00000013375	636.659	750.671	0.84812	-0.23766	0.370378	0.989277	down	no	C2CD2L
ENSOARG00000014564	546.156	645.071	0.84666	-0.240146	0.370429	0.989277	down	no	EYA4
ENSOARG00000004733	4.71445	9.95293	0.473674	-1.07803	0.370847	0.989334	down	no	RXFP1
ENSOARG00000000561	103.503	136.325	0.759233	-0.397385	0.370854	0.989334	down	no	ENSOARG00000000561
ENSOARG00000016835	272.119	333.982	0.814773	-0.29553	0.371172	0.989334	down	no	SLC35B3
ENSOARG00000013242	238.301	298.421	0.798539	-0.324565	0.37146	0.989334	down	no	PRKCQ
ENSOARG00000000352	29.194	43.6864	0.668264	-0.581511	0.371743	0.989334	down	no	ENSOARG00000000352
ENSOARG00000003057	19.3302	32.8732	0.588021	-0.76606	0.371753	0.989334	down	no	ENSOARG00000003057
ENSOARG00000009923	1.40779	6.07748	0.23164	-2.11004	0.371894	0.989334	down	no	KLHL38
ENSOARG00000024897	1.40779	6.07955	0.231561	-2.11053	0.371973	0.989334	down	no	ENSOARG00000024897
ENSOARG00000016438	183.592	233.626	0.785839	-0.347694	0.37198	0.989334	down	no	EME2
ENSOARG00000005264	1633.86	1872.8	0.872412	-0.196918	0.372071	0.989513	down	no	DDX50
ENSOARG00000015034	2.81869	6.90105	0.408444	-1.29179	0.372465	0.989863	down	no	ENSOARG00000015034
ENSOARG00000019611	390.788	468.58	0.833984	-0.261909	0.372535	0.989929	down	no	CLIP4
ENSOARG00000021539	12.7013	21.8699	0.580765	-0.783974	0.373201	0.990147	down	no	5S_rRNA
ENSOARG00000019146	17.8819	28.826	0.620337	-0.688875	0.373313	0.990147	down	no	TGM1
ENSOARG00000005216	2.81869	7.19163	0.391941	-1.35129	0.37332	0.990147	down	no	ENSOARG00000005216
ENSOARG00000023702	2.82804	7.12608	0.396858	-1.3333	0.373895	0.990147	down	no	oar-mir-181a-2
ENSOARG00000018647	13.646	22.6484	0.602516	-0.730928	0.374149	0.990147	down	no	KIF23
ENSOARG00000021788	5.17436	10.9677	0.471781	-1.08381	0.37418	0.990147	down	no	ENSOARG00000021788
ENSOARG00000006706	88.4895	117.587	0.752543	-0.410154	0.374746	0.990611	down	no	SNX21
ENSOARG00000003863	67.3415	91.1658	0.738671	-0.436997	0.375359	0.99096	down	no	ENSOARG00000003863
ENSOARG00000003400	764.241	895.244	0.853668	-0.228253	0.37536	0.99096	down	no	RALGAPA2
ENSOARG00000010230	0.944759	3.61402	0.261415	-1.93559	0.375559	0.99096	down	no	NPVF
ENSOARG00000009860	225.266	311.158	0.723961	-0.466016	0.37561	0.99096	down	no	ROR1
ENSOARG00000000120	77.1336	111.537	0.691551	-0.532091	0.375772	0.990986	down	no	ENSOARG00000000120
ENSOARG00000004314	26.801	44.9106	0.596763	-0.74477	0.376281	0.991564	down	no	G0S2
ENSOARG00000002330	63.0963	87.068	0.724678	-0.464587	0.376526	0.991871	down	no	GPT
ENSOARG00000005564	40.0182	58.2263	0.687288	-0.541013	0.376933	0.992221	down	no	YIF1B
ENSOARG00000021947	5.64985	11.6217	0.486147	-1.04054	0.376955	0.992221	down	no	ENSOARG00000021947
ENSOARG00000022035	7.98682	18.5183	0.431292	-1.21326	0.377196	0.992318	down	no	SNORD116
ENSOARG00000009581	281.946	344.611	0.818156	-0.289553	0.377388	0.99245	down	no	UBXN6
ENSOARG00000001135	5.64985	11.533	0.489887	-1.02948	0.377713	0.992891	down	no	ENSOARG00000001135
ENSOARG00000007266	742.133	866.743	0.856231	-0.223927	0.37792	0.993113	down	no	FKTN
ENSOARG00000006269	10.3674	18.5209	0.559768	-0.8371	0.378205	0.99354	down	no	ENSOARG00000006269
ENSOARG00000018501	6.12535	12.3469	0.496103	-1.01129	0.378389	0.99379	down	no	SIRPB2
ENSOARG00000014352	23.0406	37.0779	0.621411	-0.68638	0.378433	0.99379	down	no	ADRB2
ENSOARG00000009053	77.712	104.691	0.742302	-0.429923	0.379	0.993827	down	no	RNF126
ENSOARG00000012348	28.7154	43.6094	0.658468	-0.602815	0.379438	0.993827	down	no	TMEM134
ENSOARG00000020217	8.01487	15.2282	0.526318	-0.925994	0.37983	0.993827	down	no	SSTR3
ENSOARG00000016548	48.9841	68.9076	0.710867	-0.492349	0.379918	0.993827	down	no	KCNK5
ENSOARG00000012076	253.389	308.543	0.821245	-0.284116	0.380325	0.993827	down	no	SKA2
ENSOARG00000014863	4.71133	9.92353	0.474764	-1.07472	0.380451	0.993827	down	no	ENSOARG00000014863
ENSOARG00000013618	1324.74	1519.15	0.872022	-0.197564	0.380589	0.993827	down	no	ENSOARG00000013618
ENSOARG00000003629	2371.76	2704.38	0.877007	-0.18934	0.380895	0.993827	down	no	LGALS8
ENSOARG00000021600	6.58215	12.8766	0.511173	-0.968117	0.380939	0.993827	down	no	SNORA9
ENSOARG00000004323	72.9851	98.7789	0.738873	-0.436602	0.381154	0.993827	down	no	KCTD11
ENSOARG00000016465	22.127	34.0339	0.650147	-0.621163	0.381176	0.993827	down	no	LIPI
ENSOARG00000017537	698.875	827.292	0.844775	-0.243362	0.381222	0.993827	down	no	PKD1
ENSOARG00000022511	1.88017	5.45134	0.3449	-1.53575	0.381477	0.993827	down	no	ENSOARG00000022511
ENSOARG00000023742	8.95028	16.2885	0.549485	-0.863847	0.381516	0.993827	down	no	SNORA79
ENSOARG00000014039	101.175	131.908	0.767013	-0.382678	0.381614	0.993827	down	no	COL5A3
ENSOARG00000005467	6.12223	11.931	0.513138	-0.96258	0.38186	0.993827	down	no	ZIC4
ENSOARG00000008844	1.8864	5.35898	0.352008	-1.50632	0.381907	0.993827	down	no	IFNE
ENSOARG00000014053	929.498	1074.48	0.865067	-0.209116	0.382137	0.993827	down	no	BTBD1
ENSOARG00000004829	6.5915	12.7186	0.518255	-0.948267	0.382162	0.993827	down	no	ENSOARG00000004829
ENSOARG00000023201	279.836	354.373	0.789666	-0.340686	0.38241	0.993827	down	no	SNORD107
ENSOARG00000007655	211.857	261.726	0.809463	-0.304963	0.382481	0.993827	down	no	MSS51
ENSOARG00000016998	23.5691	36.834	0.639875	-0.644139	0.382876	0.993827	down	no	CBLN1
ENSOARG00000011971	797.78	932.857	0.8552	-0.225666	0.383044	0.993827	down	no	UBL3
ENSOARG00000006342	52.7102	74.1048	0.711293	-0.491485	0.38318	0.993827	down	no	TTR
ENSOARG00000006836	1304.41	1497.76	0.870907	-0.199409	0.383183	0.993827	down	no	DPY19L4
ENSOARG00000006895	48.0144	67.8065	0.708109	-0.497956	0.38339	0.993827	down	no	PODXL2
ENSOARG00000000500	53.6799	74.1698	0.723743	-0.466451	0.38349	0.993827	down	no	RNF24
ENSOARG00000023153	6.10977	12.253	0.498633	-1.00395	0.38351	0.993827	down	no	ENSOARG00000023153
ENSOARG00000021259	3.30042	7.88332	0.418659	-1.25615	0.383589	0.993827	down	no	U2
ENSOARG00000009823	1182.85	1362.38	0.868221	-0.203866	0.383979	0.993827	down	no	ORC4
ENSOARG00000022066	3.29419	7.81932	0.421289	-1.24712	0.384052	0.993827	down	no	snoZ17
ENSOARG00000005997	443.743	539.919	0.821869	-0.283019	0.384434	0.993827	down	no	TDP2
ENSOARG00000001682	3.29419	7.75325	0.424879	-1.23488	0.384685	0.993827	down	no	A2ML1
ENSOARG00000015939	21.6266	35.9061	0.60231	-0.731421	0.38483	0.993827	down	no	ENSOARG00000015939
ENSOARG00000001269	23.9823	37.5186	0.639209	-0.645639	0.385369	0.993827	down	no	STAR
ENSOARG00000017779	1.41091	4.30311	0.32788	-1.60876	0.385869	0.993827	down	no	MYL2
ENSOARG00000004012	239.168	292.924	0.816483	-0.292505	0.38593	0.993827	down	no	UBE2M
ENSOARG00000014745	29.1192	76.2164	0.38206	-1.38813	0.385935	0.993827	down	no	PAPPA2
ENSOARG00000000170	374.071	460.094	0.813031	-0.298617	0.385979	0.993827	down	no	ATP5G3
ENSOARG00000004039	89.5215	119.104	0.751627	-0.411911	0.386857	0.993936	down	no	RGS17
ENSOARG00000008840	918.089	1060.77	0.865497	-0.208399	0.386978	0.993936	down	no	CEP57
ENSOARG00000018595	83.7968	111.059	0.754526	-0.406358	0.386994	0.993936	down	no	ENSOARG00000018595
ENSOARG00000024258	13.6429	22.8576	0.596865	-0.744523	0.387062	0.993936	down	no	U4
ENSOARG00000006948	41.0066	62.0801	0.660544	-0.598274	0.387243	0.993936	down	no	ENSOARG00000006948
ENSOARG00000013407	1630.17	1908.14	0.854321	-0.227149	0.38726	0.993936	down	no	ST18
ENSOARG00000001969	0.941642	3.28547	0.286608	-1.80285	0.387337	0.993936	down	no	BAC5
ENSOARG00000001646	30.5675	47.8534	0.638774	-0.646622	0.387512	0.993936	down	no	CPA6
ENSOARG00000019083	7903.93	10038.6	0.787351	-0.344921	0.38769	0.993936	down	no	KIAA1324
ENSOARG00000001463	1569.42	1791.41	0.876086	-0.190856	0.387775	0.993936	down	no	ENSOARG00000001463
ENSOARG00000001702	7138.42	8069.76	0.884588	-0.176922	0.388019	0.994066	down	no	PRDX1
ENSOARG00000012032	13.671	22.5753	0.605571	-0.723632	0.38851	0.994304	down	no	MAMSTR
ENSOARG00000012068	1660.55	1893.54	0.876954	-0.189426	0.388616	0.994384	down	no	MUT
ENSOARG00000019988	622.699	729.989	0.853024	-0.229342	0.388766	0.994384	down	no	MAPK8IP2
ENSOARG00000012831	90.3322	120.602	0.749008	-0.416947	0.388804	0.994384	down	no	LRRC14
ENSOARG00000000596	142.949	204.833	0.697879	-0.518951	0.389316	0.994884	down	no	ENSOARG00000000596
ENSOARG00000000267	18.8391	30.057	0.626778	-0.673973	0.38948	0.995032	down	no	ENSOARG00000000267
ENSOARG00000000765	17.4282	28.2705	0.61648	-0.697874	0.390295	0.995512	down	no	ENSOARG00000000765
ENSOARG00000009600	61.6449	84.3238	0.731049	-0.451959	0.390327	0.995536	down	no	GALK1
ENSOARG00000021021	297.857	362.883	0.820807	-0.284885	0.390707	0.995922	down	no	ENSOARG00000021021
ENSOARG00000013707	2.35878	6.30095	0.374353	-1.41753	0.390798	0.99595	down	no	ENSOARG00000013707
ENSOARG00000012292	3.76345	8.54041	0.440664	-1.18225	0.390899	0.995962	down	no	GSDMB
ENSOARG00000020585	414.751	492.885	0.841477	-0.249004	0.391495	0.996498	down	no	TMEM62
ENSOARG00000021607	3.76657	8.44442	0.446043	-1.16475	0.391784	0.996654	down	no	DLEU1_2
ENSOARG00000024297	39.0953	56.4886	0.692092	-0.530964	0.392239	0.997325	down	no	oar-mir-495
ENSOARG00000020760	91.3456	120.74	0.756546	-0.402501	0.392267	0.997325	down	no	DAPK2
ENSOARG00000012023	77.6123	111.058	0.698846	-0.516953	0.392279	0.997325	down	no	GRB7
ENSOARG00000023642	12.2569	20.7557	0.590533	-0.759911	0.392356	0.997325	down	no	uc_338
ENSOARG00000001261	664.821	775.65	0.857115	-0.222439	0.39236	0.997325	down	no	SPAG1
ENSOARG00000003682	118.653	151.474	0.783323	-0.352321	0.39243	0.997325	down	no	RAB39B
ENSOARG00000002455	247.552	306.968	0.806444	-0.310354	0.393356	0.99783	down	no	FAAH
ENSOARG00000008491	55.0689	74.9725	0.734522	-0.445123	0.393554	0.998066	down	no	SLC35D2
ENSOARG00000001215	80.459	106.866	0.752895	-0.409479	0.393789	0.998212	down	no	PRKAR1B
ENSOARG00000004405	34.8314	50.6343	0.687901	-0.539727	0.393802	0.998212	down	no	SLC7A10
ENSOARG00000007099	1.88952	7.87917	0.239812	-2.06002	0.393826	0.998212	down	no	ENSOARG00000007099
ENSOARG00000021160	2865.96	3261.15	0.87882	-0.18636	0.39419	0.998528	down	no	FUT8
ENSOARG00000019650	290.821	350.474	0.829793	-0.269177	0.394753	0.998875	down	no	PHOSPHO2
ENSOARG00000016310	1223.94	1403.07	0.872327	-0.197059	0.39484	0.998915	down	no	RPAP2
ENSOARG00000009070	16.0017	25.5968	0.625145	-0.677737	0.395003	0.999122	down	no	ENSOARG00000009070
ENSOARG00000005463	3.30666	12.9426	0.255486	-1.96869	0.39518	0.999122	down	no	ENSOARG00000005463
ENSOARG00000000113	1141.85	1310.86	0.87107	-0.19914	0.396538	1	down	no	FAM204A
ENSOARG00000000695	266.429	326.772	0.815335	-0.294535	0.396548	1	down	no	ALKBH5
ENSOARG00000005540	3573.07	4037.55	0.884961	-0.176314	0.396814	1	down	no	MPHOSPH9
ENSOARG00000023689	405.14	494.845	0.818722	-0.288555	0.396827	1	down	no	RMST_6
ENSOARG00000011366	523.68	664.928	0.787574	-0.344513	0.396858	1	down	no	ATP5D
ENSOARG00000007883	28.2649	41.7466	0.677058	-0.562649	0.39736	1	down	no	IL7
ENSOARG00000022177	2.35878	6.17451	0.382019	-1.38828	0.397454	1	down	no	oar-mir-3957
ENSOARG00000000084	4.24518	8.93633	0.475048	-1.07386	0.397758	1	down	no	BSX
ENSOARG00000008522	2.35566	6.14199	0.383534	-1.38257	0.397833	1	down	no	ENSOARG00000008522
ENSOARG00000011168	457.334	540.204	0.846596	-0.240254	0.398187	1	down	no	SLC8A2
ENSOARG00000002622	2017.54	2287.68	0.881916	-0.181287	0.398498	1	down	no	EIF1B
ENSOARG00000008198	18.8079	30.3108	0.620501	-0.688494	0.398522	1	down	no	AGMO
ENSOARG00000010103	2009.7	2288.14	0.878313	-0.187193	0.398792	1	down	no	ENTPD4
ENSOARG00000010459	307.873	368.457	0.835575	-0.259159	0.399124	1	down	no	KBTBD8
ENSOARG00000008810	907.683	1105.91	0.820758	-0.284972	0.399266	1	down	no	MINDY3
ENSOARG00000024098	44.7358	62.8538	0.711744	-0.49057	0.399381	1	down	no	U6
ENSOARG00000014263	559.835	704.971	0.794124	-0.332564	0.399453	1	down	no	SYDE2
ENSOARG00000002689	17.8881	28.2429	0.633367	-0.658888	0.399743	1	down	no	PRRT4
ENSOARG00000009196	10.3487	17.8451	0.57992	-0.786074	0.399775	1	down	no	ENSOARG00000009196
ENSOARG00000005490	2.35878	5.91904	0.398508	-1.32732	0.400265	1	down	no	SLC30A2
ENSOARG00000025011	4.7051	9.82001	0.479133	-1.0615	0.400372	1	down	no	SNORD91
ENSOARG00000000348	10.3518	17.7145	0.584371	-0.775043	0.400598	1	down	no	ENSOARG00000000348
ENSOARG00000016338	21.201	32.4642	0.653058	-0.614717	0.400762	1	down	no	ENSOARG00000016338
ENSOARG00000013608	69.6784	93.8109	0.742754	-0.429044	0.400763	1	down	no	GFOD1
ENSOARG00000010096	5.17748	10.7352	0.482291	-1.05202	0.400849	1	down	no	ENSOARG00000010096
ENSOARG00000004869	627.19	730.337	0.858768	-0.219659	0.401057	1	down	no	UTP15
ENSOARG00000008471	486.714	576.141	0.844783	-0.243348	0.401084	1	down	no	RAP1GAP
ENSOARG00000019967	43.7443	61.5435	0.710787	-0.492512	0.401111	1	down	no	ENSOARG00000019967
ENSOARG00000019722	2106.74	2394.31	0.879895	-0.184596	0.401377	1	down	no	PPFIBP1
ENSOARG00000004274	8.94716	16.0874	0.55616	-0.846429	0.401632	1	down	no	ENSOARG00000004274
ENSOARG00000006108	333.695	400.431	0.83334	-0.263024	0.401763	1	down	no	PALD1
ENSOARG00000021459	7.53626	14.2457	0.529021	-0.918604	0.401886	1	down	no	SNORA17
ENSOARG00000018629	562.126	661.945	0.849204	-0.235818	0.401979	1	down	no	SMPD1
ENSOARG00000018242	136.523	173.714	0.785902	-0.347578	0.402125	1	down	no	ENSOARG00000018242
ENSOARG00000012391	1.41402	4.46466	0.316714	-1.65875	0.402315	1	down	no	ENSOARG00000012391
ENSOARG00000022970	1.41091	4.4337	0.318223	-1.65189	0.402653	1	down	no	5S_rRNA
ENSOARG00000020679	1.41091	4.43266	0.318297	-1.65155	0.402664	1	down	no	ABHD12B
ENSOARG00000009072	611.032	713.438	0.856462	-0.223538	0.40278	1	down	no	RNF139
ENSOARG00000005678	5.18371	10.4472	0.496183	-1.01106	0.40322	1	down	no	ENSOARG00000005678
ENSOARG00000006261	610.283	738.107	0.826821	-0.274353	0.403327	1	down	no	LRP8
ENSOARG00000022910	0.938525	3.71209	0.252829	-1.98376	0.403352	1	down	no	ZEB2_AS1_2
ENSOARG00000002372	5.18371	10.4183	0.497558	-1.00706	0.403472	1	down	no	ENSOARG00000002372
ENSOARG00000003890	1.41091	4.33771	0.325265	-1.62031	0.403621	1	down	no	TAT
ENSOARG00000021886	7.06076	13.4301	0.52574	-0.927579	0.403871	1	down	no	oar-mir-541
ENSOARG00000019810	0.47238	2.33494	0.202309	-2.30537	0.40394	1	down	no	GPR55
ENSOARG00000001191	13.6647	22.5012	0.607289	-0.719546	0.403973	1	down	no	TMEM140
ENSOARG00000019055	41.4167	57.7028	0.717759	-0.478429	0.403994	1	down	no	ENSOARG00000019055
ENSOARG00000014449	0.469263	2.33494	0.200974	-2.31492	0.404008	1	down	no	ENSOARG00000014449
ENSOARG00000002289	0.47238	2.33183	0.202579	-2.30344	0.404082	1	down	no	REN
ENSOARG00000015807	2463.47	2782.07	0.885481	-0.175467	0.404153	1	down	no	UNC13A
ENSOARG00000000795	6.12223	11.9854	0.510809	-0.969143	0.404162	1	down	no	ENSOARG00000000795
ENSOARG00000013526	159.078	198.409	0.801769	-0.318741	0.404194	1	down	no	COA5
ENSOARG00000023564	0.938525	3.77453	0.248647	-2.00783	0.404632	1	down	no	oar-mir-103
ENSOARG00000014887	7.52691	13.9603	0.539166	-0.891199	0.404708	1	down	no	NUGGC
ENSOARG00000000184	237.71	288.617	0.823619	-0.27995	0.404751	1	down	no	CAMK4
ENSOARG00000001703	97.4117	126.273	0.771437	-0.37438	0.404803	1	down	no	SLC38A7
ENSOARG00000001042	6.12535	11.8589	0.516518	-0.953108	0.405195	1	down	no	TEPP
ENSOARG00000024085	0.944759	3.74513	0.252264	-1.987	0.405657	1	down	no	U1
ENSOARG00000013440	185.363	238.763	0.776349	-0.365223	0.405983	1	down	no	IFI44
ENSOARG00000020918	1097.99	1293.9	0.848588	-0.236864	0.406181	1	down	no	UNC13C
ENSOARG00000004376	16.9496	26.4492	0.640834	-0.641977	0.406613	1	down	no	FLRT1
ENSOARG00000005762	194.314	243.616	0.797622	-0.326223	0.406814	1	down	no	TMEM144
ENSOARG00000024905	18.3667	28.7199	0.639511	-0.644958	0.406825	1	down	no	U1
ENSOARG00000010032	10.383	24.632	0.421526	-1.24631	0.406838	1	down	no	SLC38A8
ENSOARG00000002529	24.4889	36.2403	0.675737	-0.565466	0.407315	1	down	no	ENSOARG00000002529
ENSOARG00000007747	117.68	150.292	0.783011	-0.352895	0.407367	1	down	no	TMEM128
ENSOARG00000009894	404.919	484.019	0.836576	-0.257431	0.40749	1	down	no	SH3GL1
ENSOARG00000004480	395.972	470.945	0.840803	-0.250161	0.407522	1	down	no	TTC39A
ENSOARG00000021031	5.16812	11.375	0.454339	-1.13816	0.407528	1	down	no	ENSOARG00000021031
ENSOARG00000012833	131.786	166.26	0.792653	-0.335238	0.407886	1	down	no	MALSU1
ENSOARG00000003104	353.166	418.908	0.843064	-0.246286	0.407981	1	down	no	AP1AR
ENSOARG00000018278	173.162	213.293	0.811853	-0.30071	0.408027	1	down	no	ENSOARG00000018278
ENSOARG00000000464	7.53314	13.5846	0.554536	-0.850648	0.408043	1	down	no	IL20RA
ENSOARG00000012952	39.5209	56.0264	0.705399	-0.503489	0.408048	1	down	no	PDE4C
ENSOARG00000009260	98.7852	135.166	0.730843	-0.452366	0.408066	1	down	no	QPCT
ENSOARG00000013890	87.9423	129.018	0.681626	-0.552947	0.408237	1	down	no	ENSOARG00000013890
ENSOARG00000017146	32.4633	46.5887	0.696806	-0.52117	0.408367	1	down	no	ENSOARG00000017146
ENSOARG00000024079	8.96275	17.9674	0.498835	-1.00337	0.408507	1	down	no	oar-mir-381
ENSOARG00000002978	2473.78	2825.16	0.875624	-0.191616	0.408804	1	down	no	NFASC
ENSOARG00000012134	235.799	290.614	0.811382	-0.301547	0.409023	1	down	no	B4GALNT3
ENSOARG00000004316	330.805	396.378	0.83457	-0.260895	0.409098	1	down	no	RUNDC1
ENSOARG00000023954	16.011	25.5546	0.626541	-0.674519	0.409103	1	down	no	U6
ENSOARG00000018171	2.82493	6.89612	0.40964	-1.28757	0.409108	1	down	no	AQP5
ENSOARG00000016612	79.126	104.758	0.755321	-0.404838	0.409248	1	down	no	SCNN1G
ENSOARG00000020443	272.287	334.572	0.813838	-0.297187	0.409687	1	down	no	FGF12
ENSOARG00000024045	2.82804	6.83109	0.413996	-1.27231	0.409712	1	down	no	ENSOARG00000024045
ENSOARG00000008940	2.82181	6.76813	0.416926	-1.26214	0.410356	1	down	no	LPO
ENSOARG00000014273	47.5452	65.9356	0.721085	-0.47176	0.410529	1	down	no	CCDC36
ENSOARG00000022825	2.82181	6.73561	0.418939	-1.25519	0.410669	1	down	no	ENSOARG00000022825
ENSOARG00000022117	23.5504	35.2456	0.66818	-0.581692	0.410997	1	down	no	U6
ENSOARG00000012448	12.2414	20.3044	0.602892	-0.730028	0.41123	1	down	no	ZNF469
ENSOARG00000003031	12.2414	20.295	0.60317	-0.729364	0.411285	1	down	no	ENSOARG00000003031
ENSOARG00000014918	448.448	539.989	0.830477	-0.267989	0.411493	1	down	no	TSHZ2
ENSOARG00000010882	239.721	289.978	0.826689	-0.274584	0.411603	1	down	no	SLC37A1
ENSOARG00000018609	164.868	207.627	0.794061	-0.332678	0.412202	1	down	no	CACNA1E
ENSOARG00000000137	170.384	209.828	0.812019	-0.300415	0.412487	1	down	no	HMGN4
ENSOARG00000022028	0.469263	2.3339	0.201063	-2.31428	0.412796	1	down	no	SNORD115
ENSOARG00000022072	0.47238	2.3339	0.202399	-2.30473	0.412809	1	down	no	ENSOARG00000022072
ENSOARG00000001728	0.469263	2.36487	0.198431	-2.33329	0.41299	1	down	no	OPTC
ENSOARG00000001361	0.47238	2.36383	0.199837	-2.32311	0.412996	1	down	no	ENSOARG00000001361
ENSOARG00000011858	0.47238	2.36383	0.199837	-2.32311	0.412996	1	down	no	METTL11B
ENSOARG00000002852	0.47238	2.36642	0.199618	-2.32469	0.413012	1	down	no	GPR20
ENSOARG00000023754	0.47238	2.36642	0.199618	-2.32469	0.413012	1	down	no	oar-mir-200b
ENSOARG00000000889	0.469263	2.39635	0.195824	-2.35237	0.413178	1	down	no	TEX45
ENSOARG00000018578	0.469263	2.39635	0.195824	-2.35237	0.413178	1	down	no	ENSOARG00000018578
ENSOARG00000020879	0.469263	2.39738	0.19574	-2.35299	0.413184	1	down	no	ENSOARG00000020879
ENSOARG00000021469	0.47238	2.39583	0.197168	-2.3425	0.413187	1	down	no	oar-mir-26a
ENSOARG00000021047	0.47238	2.39635	0.197125	-2.34282	0.41319	1	down	no	OAZ3
ENSOARG00000023780	0.47238	2.39686	0.197082	-2.34313	0.413193	1	down	no	SNORD105
ENSOARG00000000122	0.469263	2.42938	0.193161	-2.37212	0.413367	1	down	no	GGT6
ENSOARG00000009432	0.47238	2.42783	0.194569	-2.36165	0.41337	1	down	no	COX6A2
ENSOARG00000001743	13.6336	23.3776	0.583188	-0.777966	0.413372	1	down	no	CREB3L4
ENSOARG00000000798	0.47238	2.42886	0.194486	-2.36226	0.413376	1	down	no	ENSOARG00000000798
ENSOARG00000012550	0.469263	2.46086	0.19069	-2.3907	0.413539	1	down	no	ENSOARG00000012550
ENSOARG00000020385	0.469263	2.46086	0.19069	-2.3907	0.413539	1	down	no	GUCA2A
ENSOARG00000017829	4827.37	5786.48	0.83425	-0.261448	0.413548	1	down	no	ACLY
ENSOARG00000022497	0.47238	2.46086	0.191957	-2.38114	0.41355	1	down	no	SNORA33
ENSOARG00000018424	7.53002	13.677	0.550563	-0.861021	0.414096	1	down	no	CCNF
ENSOARG00000004335	7.53937	13.6655	0.551707	-0.858026	0.414134	1	down	no	ENSOARG00000004335
ENSOARG00000009611	415.311	489.353	0.848695	-0.236683	0.414492	1	down	no	ENSOARG00000009611
ENSOARG00000010474	669.685	781.492	0.856932	-0.222748	0.415046	1	down	no	HR
ENSOARG00000011112	919.092	1068.59	0.860095	-0.217432	0.415089	1	down	no	ACAT1
ENSOARG00000009324	512.518	614.31	0.8343	-0.261363	0.415374	1	down	no	PROX1
ENSOARG00000006418	102.139	129.848	0.786602	-0.346295	0.415617	1	down	no	HMGCLL1
ENSOARG00000002691	10.8304	18.5199	0.584801	-0.773983	0.415814	1	down	no	ENSOARG00000002691
ENSOARG00000024681	10.8273	18.5189	0.584665	-0.774318	0.415833	1	down	no	U6
ENSOARG00000020069	3485.59	4183	0.833276	-0.263134	0.416086	1	down	no	MDH1
ENSOARG00000007919	64.0722	84.9949	0.753836	-0.407677	0.416224	1	down	no	ENSOARG00000007919
ENSOARG00000019965	425.022	502.748	0.845398	-0.242297	0.416282	1	down	no	FMN1
ENSOARG00000012424	99.786	128.259	0.778006	-0.362146	0.416695	1	down	no	ENSOARG00000012424
ENSOARG00000001807	28.7279	41.7549	0.688012	-0.539494	0.417434	1	down	no	ENSOARG00000001807
ENSOARG00000014704	65.4519	87.9795	0.743945	-0.426731	0.417442	1	down	no	ABCA9
ENSOARG00000001207	0.941642	3.44806	0.273093	-1.87253	0.417513	1	down	no	SLC22A14
ENSOARG00000014174	330.951	394.595	0.838712	-0.253752	0.4176	1	down	no	CCM2
ENSOARG00000021427	0.941642	3.41658	0.27561	-1.8593	0.417666	1	down	no	ENSOARG00000021427
ENSOARG00000005084	0.941642	3.41606	0.275652	-1.85908	0.417668	1	down	no	MMP3
ENSOARG00000006863	594.321	709.802	0.837306	-0.256172	0.417883	1	down	no	AGA
ENSOARG00000005399	2196.71	2479.44	0.885971	-0.174669	0.417894	1	down	no	NEDD4L
ENSOARG00000019869	153.876	193.685	0.794464	-0.331946	0.417907	1	down	no	LMF2
ENSOARG00000010375	36.261	51.0388	0.71046	-0.493175	0.418101	1	down	no	GUCY1A2
ENSOARG00000016437	163.746	205.694	0.796067	-0.329038	0.418425	1	down	no	TARBP2
ENSOARG00000013285	457.054	535.588	0.853368	-0.22876	0.418595	1	down	no	NPAS2
ENSOARG00000014220	266.388	321.304	0.829083	-0.270411	0.41888	1	down	no	ENSOARG00000014220
ENSOARG00000013162	4526.62	5412.94	0.836259	-0.257979	0.418975	1	down	no	LGMN
ENSOARG00000009047	44.2478	61.5092	0.71937	-0.475194	0.419182	1	down	no	ENSOARG00000009047
ENSOARG00000005977	3.29419	7.42626	0.443587	-1.17271	0.419238	1	down	no	C17orf107
ENSOARG00000004003	4368.69	4898.88	0.891773	-0.165252	0.419276	1	down	no	ERLEC1
ENSOARG00000009209	273.934	328.6	0.833639	-0.262505	0.419304	1	down	no	DCTN3
ENSOARG00000012940	300.306	357.667	0.839624	-0.252185	0.419701	1	down	no	CISD1
ENSOARG00000011578	11.7877	19.6311	0.600459	-0.735862	0.419745	1	down	no	TICRR
ENSOARG00000021285	3.30042	7.3633	0.448226	-1.1577	0.419776	1	down	no	ENSOARG00000021285
ENSOARG00000016740	122.329	156.636	0.780977	-0.356648	0.420143	1	down	no	EPHB6
ENSOARG00000023590	14.1153	22.6341	0.623628	-0.681242	0.42016	1	down	no	ZNFX1-AS1_2
ENSOARG00000001472	417.955	492.303	0.84898	-0.236198	0.420329	1	down	no	UROD
ENSOARG00000008058	2.35255	6.00181	0.391973	-1.35117	0.420409	1	down	no	SDR9C7
ENSOARG00000004871	1582.1	1845.76	0.857152	-0.222377	0.420479	1	down	no	COL1A1
ENSOARG00000011585	53.658	72.7779	0.737285	-0.439705	0.420792	1	down	no	ENSOARG00000011585
ENSOARG00000020682	2396.73	2697.31	0.888562	-0.170455	0.420887	1	down	no	TTC14
ENSOARG00000022012	47.0852	64.823	0.726366	-0.461231	0.421721	1	down	no	SCARNA15
ENSOARG00000001989	1031.5	1183.33	0.871695	-0.198104	0.422037	1	down	no	ENSOARG00000001989
ENSOARG00000005392	381.095	461.814	0.825214	-0.27716	0.422403	1	down	no	SCN2A
ENSOARG00000011593	82.4358	107.05	0.770068	-0.376942	0.422468	1	down	no	RAD1
ENSOARG00000011906	1009.06	1152.83	0.875297	-0.192155	0.422823	1	down	no	ANKRD13C
ENSOARG00000008183	494.515	579.515	0.853325	-0.228832	0.423669	1	down	no	TRIB1
ENSOARG00000011406	690.735	846.731	0.815768	-0.29377	0.423836	1	down	no	ARFGAP1
ENSOARG00000010504	2051.48	2527.9	0.811535	-0.301275	0.424214	1	down	no	ERP29
ENSOARG00000021602	8.94404	15.6649	0.57096	-0.808539	0.424259	1	down	no	U6
ENSOARG00000006253	54.6496	73.6035	0.742486	-0.429565	0.424293	1	down	no	ANGPT2
ENSOARG00000004529	67.739	89.7816	0.754487	-0.406433	0.424339	1	down	no	ENSOARG00000004529
ENSOARG00000018048	149.308	188.01	0.79415	-0.332516	0.42445	1	down	no	ENSOARG00000018048
ENSOARG00000011989	29.6446	42.4835	0.69779	-0.519134	0.424527	1	down	no	DECR2
ENSOARG00000000423	8.48413	15.1658	0.559427	-0.837978	0.424615	1	down	no	ENSOARG00000000423
ENSOARG00000024614	8.93781	15.6015	0.572883	-0.803687	0.424728	1	down	no	snoU6-53
ENSOARG00000020330	18.8422	29.2871	0.643363	-0.636296	0.424907	1	down	no	EXD1
ENSOARG00000015462	741.319	852.876	0.869198	-0.202243	0.424936	1	down	no	COQ10B
ENSOARG00000020420	3.76034	8.11379	0.46345	-1.10952	0.42497	1	down	no	ENSOARG00000020420
ENSOARG00000009176	119.623	150.786	0.793328	-0.33401	0.42499	1	down	no	PVR
ENSOARG00000007104	21.1823	31.7671	0.666799	-0.584676	0.425193	1	down	no	DLK2
ENSOARG00000000764	1.40779	5.29031	0.266107	-1.90992	0.425592	1	down	no	ENSOARG00000000764
ENSOARG00000023139	1.41714	5.35742	0.264519	-1.91856	0.425849	1	down	no	SNORD86
ENSOARG00000005921	11.2997	18.4652	0.611945	-0.708526	0.425923	1	down	no	KCTD4
ENSOARG00000015706	96.4513	123.339	0.782003	-0.354753	0.425969	1	down	no	MYLK3
ENSOARG00000002729	8.93781	15.4126	0.579904	-0.786114	0.426043	1	down	no	ENSOARG00000002729
ENSOARG00000019771	3.28484	11.7655	0.279192	-1.84067	0.426449	1	down	no	CRYBA2
ENSOARG00000009383	272.498	327.029	0.833252	-0.263175	0.426567	1	down	no	TBC1D13
ENSOARG00000019547	55.5663	74.809	0.742775	-0.429002	0.426779	1	down	no	SPDYA
ENSOARG00000012786	192.048	234.517	0.81891	-0.288223	0.42707	1	down	no	ABHD17B
ENSOARG00000015206	17.8632	30.0583	0.594283	-0.750777	0.427372	1	down	no	FAM167A
ENSOARG00000015863	4.23272	8.93244	0.473859	-1.07747	0.427427	1	down	no	CCDC116
ENSOARG00000013382	781.428	904.266	0.864157	-0.210635	0.427441	1	down	no	PDE8A
ENSOARG00000024809	18.348	28.087	0.653255	-0.614281	0.427779	1	down	no	U6
ENSOARG00000012519	1035.85	1180.01	0.877831	-0.187985	0.427796	1	down	no	TIPRL
ENSOARG00000011691	52.2534	71.2446	0.733436	-0.447257	0.427838	1	down	no	EMP3
ENSOARG00000009687	7.52067	13.7907	0.545344	-0.874761	0.427931	1	down	no	SLC39A5
ENSOARG00000003504	4046.66	4533.65	0.892583	-0.163941	0.427944	1	down	no	XPOT
ENSOARG00000003860	8.47167	14.8876	0.569041	-0.813396	0.42817	1	down	no	ENSOARG00000003860
ENSOARG00000022353	183.16	224.738	0.814995	-0.295137	0.428274	1	down	no	SNORA8
ENSOARG00000014989	125.792	158.423	0.794026	-0.332742	0.428303	1	down	no	TUBB3
ENSOARG00000018025	8.46543	14.6254	0.578817	-0.788822	0.428569	1	down	no	ENSOARG00000018025
ENSOARG00000005928	412.697	493.163	0.836837	-0.256982	0.428765	1	down	no	RPUSD3
ENSOARG00000016939	4.23272	8.76933	0.482672	-1.05088	0.4289	1	down	no	ENSOARG00000016939
ENSOARG00000015514	1.87705	6.58132	0.285209	-1.80991	0.428956	1	down	no	MYOT
ENSOARG00000014602	8.0024	14.0942	0.567778	-0.8166	0.42908	1	down	no	C5orf49
ENSOARG00000013178	140.709	174.918	0.804424	-0.313972	0.429182	1	down	no	CCDC126
ENSOARG00000021948	4.2296	8.73889	0.483997	-1.04693	0.429193	1	down	no	SNORD116
ENSOARG00000020393	8.93469	15.2872	0.584457	-0.774831	0.429733	1	down	no	ENSOARG00000020393
ENSOARG00000013476	2032.08	2289.45	0.887583	-0.172046	0.429781	1	down	no	UHRF1BP1L
ENSOARG00000024909	4.70198	9.58746	0.49043	-1.02788	0.429949	1	down	no	SNORA79
ENSOARG00000011575	24.4796	36.1933	0.676357	-0.564143	0.430007	1	down	no	TCAP
ENSOARG00000014988	16760.8	18981.7	0.882998	-0.179517	0.430406	1	down	no	AHNAK
ENSOARG00000022000	17.9099	27.3319	0.655276	-0.609826	0.430969	1	down	no	ENSOARG00000022000
ENSOARG00000019153	5.64362	10.9966	0.513215	-0.962365	0.43118	1	down	no	MYBPHL
ENSOARG00000020288	15.0663	23.7818	0.63352	-0.658537	0.431304	1	down	no	PPP1R14D
ENSOARG00000021428	3.77592	9.4925	0.397779	-1.32996	0.431442	1	down	no	ENSOARG00000021428
ENSOARG00000016655	91.3175	116.77	0.782027	-0.35471	0.431475	1	down	no	ENSOARG00000016655
ENSOARG00000008848	429.805	503.202	0.85414	-0.227455	0.43152	1	down	no	FAM92A
ENSOARG00000011316	794.472	911.489	0.87162	-0.198229	0.431538	1	down	no	TBC1D14
ENSOARG00000010159	358.091	427.944	0.83677	-0.257097	0.432128	1	down	no	ENSOARG00000010159
ENSOARG00000014004	202.857	246.698	0.822288	-0.282285	0.432139	1	down	no	PCDHB15
ENSOARG00000001200	724.382	835.037	0.867485	-0.20509	0.43255	1	down	no	LUZP6
ENSOARG00000003216	8.9534	15.3202	0.584417	-0.774929	0.432806	1	down	no	TRIM67
ENSOARG00000001592	6.58838	12.0564	0.546465	-0.871799	0.432812	1	down	no	ENSOARG00000001592
ENSOARG00000024007	43.3311	59.823	0.724322	-0.465297	0.433392	1	down	no	SNORA29
ENSOARG00000004648	5.64674	10.7107	0.527206	-0.923562	0.433578	1	down	no	ENSOARG00000004648
ENSOARG00000017276	398.196	470.248	0.846779	-0.239943	0.43419	1	down	no	ENSOARG00000017276
ENSOARG00000018945	3733.28	4181.1	0.892894	-0.16344	0.434446	1	down	no	TCF20
ENSOARG00000021041	14.5845	22.9648	0.635084	-0.65498	0.434972	1	down	no	C15orf48
ENSOARG00000014899	930.899	1059.26	0.878818	-0.186364	0.435351	1	down	no	ZDHHC17
ENSOARG00000007570	22.1239	32.2764	0.685452	-0.544873	0.435407	1	down	no	PLPPR1
ENSOARG00000002388	131.301	165.197	0.794818	-0.331304	0.435506	1	down	no	ENSOARG00000002388
ENSOARG00000012038	34.8096	48.8505	0.712574	-0.488889	0.436094	1	down	no	ENSOARG00000012038
ENSOARG00000009948	108.771	137.799	0.789344	-0.341275	0.43703	1	down	no	ZBTB46
ENSOARG00000015456	101.287	128.826	0.786233	-0.346971	0.437081	1	down	no	POLN
ENSOARG00000018091	967.097	1136.34	0.85106	-0.232667	0.437167	1	down	no	LPCAT2
ENSOARG00000012178	55.0253	80.2294	0.68585	-0.544035	0.437232	1	down	no	ENSOARG00000012178
ENSOARG00000016343	382.257	449.108	0.851147	-0.23252	0.437357	1	down	no	ACTL6B
ENSOARG00000005065	548.005	642.244	0.853266	-0.228933	0.437438	1	down	no	ACAP3
ENSOARG00000001558	69.1624	90.9996	0.760029	-0.395873	0.437637	1	down	no	RENBP
ENSOARG00000017197	2.35878	5.93781	0.397248	-1.33189	0.437672	1	down	no	KRT80
ENSOARG00000014643	7.04829	14.0266	0.502494	-0.992821	0.437951	1	down	no	EQTN
ENSOARG00000011133	14.1028	23.6905	0.595294	-0.748326	0.438002	1	down	no	GPHA2
ENSOARG00000023331	16.4741	25.646	0.642365	-0.638536	0.438355	1	down	no	ENSOARG00000023331
ENSOARG00000016272	1140.78	1295.84	0.880341	-0.183866	0.438369	1	down	no	GNB2
ENSOARG00000017328	522.975	604.996	0.864427	-0.210185	0.438761	1	down	no	F3
ENSOARG00000017662	89.4062	114.479	0.780984	-0.356635	0.43893	1	down	no	ENSOARG00000017662
ENSOARG00000003554	1232.56	1400.13	0.880318	-0.183903	0.439058	1	down	no	DSTYK
ENSOARG00000003017	62.1422	81.9834	0.757985	-0.399759	0.439061	1	down	no	KLHL23
ENSOARG00000020902	1055.93	1203.6	0.877309	-0.188843	0.439361	1	down	no	MINDY1
ENSOARG00000003006	134.939	269.213	0.501234	-0.996444	0.439695	1	down	no	AGRP
ENSOARG00000001868	2.34943	5.62405	0.417747	-1.2593	0.43978	1	down	no	ENSOARG00000001868
ENSOARG00000008275	786.529	901.293	0.872667	-0.196497	0.43986	1	down	no	PDXDC1
ENSOARG00000019574	2.35566	5.81137	0.405354	-1.30274	0.439896	1	down	no	ENSOARG00000019574
ENSOARG00000022977	2.35255	5.81293	0.40471	-1.30504	0.439901	1	down	no	U6
ENSOARG00000024975	2.35255	5.81241	0.404746	-1.30491	0.439907	1	down	no	SNORA40
ENSOARG00000024262	2.35566	5.74997	0.409683	-1.28742	0.440556	1	down	no	ENSOARG00000024262
ENSOARG00000021642	9.89192	16.9386	0.583988	-0.775989	0.44056	1	down	no	ENSOARG00000021642
ENSOARG00000022446	2.35566	5.74841	0.409794	-1.28703	0.440573	1	down	no	SCARNA24
ENSOARG00000013288	13.6585	21.5384	0.634146	-0.657112	0.440589	1	down	no	PKHD1
ENSOARG00000003483	41.967	64.961	0.646033	-0.63032	0.441105	1	down	no	KATNAL2
ENSOARG00000007187	177.942	215.852	0.82437	-0.278635	0.441123	1	down	no	BCKDHB
ENSOARG00000007991	317.274	375.617	0.844674	-0.243533	0.441366	1	down	no	C1QC
ENSOARG00000002227	1887.57	2136.79	0.883368	-0.178914	0.441487	1	down	no	SCHIP1
ENSOARG00000011525	65.9025	86.3443	0.763253	-0.389767	0.441644	1	down	no	SPATA17
ENSOARG00000007872	10.8273	17.8136	0.607813	-0.718301	0.441757	1	down	no	HMCN2
ENSOARG00000013325	69.641	91.9589	0.757306	-0.401052	0.442107	1	down	no	ENSOARG00000013325
ENSOARG00000010249	11.744	26.2857	0.446784	-1.16235	0.442216	1	down	no	NXPH2
ENSOARG00000023975	3.28796	7.85028	0.418833	-1.25555	0.442629	1	down	no	ENSOARG00000023975
ENSOARG00000016350	20.7193	31.167	0.664781	-0.589048	0.442923	1	down	no	RNF39
ENSOARG00000006833	502.744	582.593	0.862942	-0.212665	0.443297	1	down	no	ENSOARG00000006833
ENSOARG00000020367	549.813	636.644	0.863612	-0.211546	0.443454	1	down	no	NCBP2
ENSOARG00000004210	118.769	162.738	0.729816	-0.454396	0.443472	1	down	no	NOS1
ENSOARG00000010322	9.87634	16.4633	0.599902	-0.737201	0.443756	1	down	no	TNFRSF6B
ENSOARG00000015428	1337.12	1509.26	0.885949	-0.174704	0.444204	1	down	no	BAIAP3
ENSOARG00000016023	122.488	153.939	0.795692	-0.329718	0.444835	1	down	no	ENSOARG00000016023
ENSOARG00000010333	17.3721	46.2535	0.375584	-1.41279	0.445009	1	down	no	CALB1
ENSOARG00000003314	318.763	375.564	0.848759	-0.236573	0.445198	1	down	no	POLB
ENSOARG00000007089	56.3895	99.6471	0.565892	-0.821403	0.445289	1	down	no	RD3L
ENSOARG00000013995	1429.79	1618.96	0.883158	-0.179257	0.446096	1	down	no	EPM2AIP1
ENSOARG00000008679	12.7106	20.3684	0.624037	-0.680297	0.446202	1	down	no	TEX22
ENSOARG00000011941	106.875	135.443	0.789075	-0.341765	0.446243	1	down	no	TJP3
ENSOARG00000023621	53.6892	71.2204	0.753846	-0.407658	0.446505	1	down	no	U6
ENSOARG00000019221	1009.41	1168.99	0.863492	-0.211746	0.446558	1	down	no	ABHD10
ENSOARG00000009158	119.576	148.405	0.805742	-0.311611	0.446564	1	down	no	TMEM65
ENSOARG00000013050	24.0197	35.0812	0.684688	-0.546482	0.446693	1	down	no	SLC9A2
ENSOARG00000022696	0.938525	3.35362	0.279854	-1.83725	0.44692	1	down	no	ENSOARG00000022696
ENSOARG00000008258	67.3134	89.1131	0.75537	-0.404744	0.446927	1	down	no	RGS19
ENSOARG00000019803	214.735	257.287	0.834611	-0.260824	0.446999	1	down	no	YAF2
ENSOARG00000009101	4519.77	5229.27	0.864322	-0.21036	0.447062	1	down	no	ENSOARG00000009101
ENSOARG00000012748	81.7795	142.829	0.57257	-0.804475	0.447674	1	down	no	GPNMB
ENSOARG00000006934	310.472	379.829	0.8174	-0.290886	0.447938	1	down	no	COQ8B
ENSOARG00000019903	8.95028	15.2053	0.58863	-0.764568	0.448114	1	down	no	ENSOARG00000019903
ENSOARG00000018530	15.0538	23.5467	0.639317	-0.645396	0.448231	1	down	no	GAREM2
ENSOARG00000008517	489.712	646.987	0.756912	-0.401803	0.448303	1	down	no	ENSOARG00000008517
ENSOARG00000006676	223.138	268.465	0.831164	-0.266796	0.44846	1	down	no	ESRRA
ENSOARG00000014442	2.83116	6.53194	0.433433	-1.20612	0.448928	1	down	no	ENSOARG00000014442
ENSOARG00000003672	2.82181	6.53454	0.43183	-1.21146	0.448963	1	down	no	JPH2
ENSOARG00000015866	26.8415	38.4077	0.698857	-0.51693	0.448975	1	down	no	ENSOARG00000015866
ENSOARG00000018021	168.942	206.239	0.819158	-0.287787	0.449147	1	down	no	LNP1
ENSOARG00000016868	563.587	656.982	0.857842	-0.221216	0.449208	1	down	no	NYAP1
ENSOARG00000024958	2.82181	6.50202	0.43399	-1.20427	0.449269	1	down	no	oar-mir-655
ENSOARG00000004681	157.593	201.668	0.781446	-0.355782	0.44961	1	down	no	SLC16A7
ENSOARG00000014381	25.4212	36.8715	0.689455	-0.536472	0.449822	1	down	no	SPAG4
ENSOARG00000016314	2.82804	6.43543	0.439449	-1.18623	0.44986	1	down	no	ENSOARG00000016314
ENSOARG00000013040	8.4779	14.5854	0.58126	-0.782743	0.450178	1	down	no	AMIGO3
ENSOARG00000004283	58.8137	78.2444	0.751666	-0.411835	0.450207	1	down	no	DMRTA2
ENSOARG00000004239	4977.86	5599.69	0.888953	-0.169821	0.450341	1	down	no	CPEB4
ENSOARG00000007494	21.664	31.7351	0.682651	-0.55078	0.450533	1	down	no	NME9
ENSOARG00000005233	7.5082	28.4917	0.263523	-1.924	0.450671	1	down	no	SNTG2
ENSOARG00000010077	625.902	723.264	0.865386	-0.208585	0.451211	1	down	no	ARMCX1
ENSOARG00000013722	194.41	235.161	0.826711	-0.274544	0.451395	1	down	no	SRRM3
ENSOARG00000013941	24.4734	35.1675	0.695908	-0.523032	0.451484	1	down	no	GATA3
[truncated: 16,519 more rows]

## Sheet: Table S3
Table S3 Differentially expressed mRNAs between SP21 and LP21
Gene	SP21_normalize	LP21_normalize	FoldChange	Log2FoldChange	pval	padj	Up/Down	Significant	GeneName
ENSOARG00000007112	126.286	1782.48	0.0708483	-3.81912	1.47071e-32	8.31229e-28	down	yes	VMO1
ENSOARG00000005662	0.455176	239.248	0.00190253	-9.03786	9.30028e-29	1.75214e-24	down	yes	ENSOARG00000005662
ENSOARG00000017954	2725.18	15146.7	0.179919	-2.47458	3.92469e-28	5.54548e-24	down	yes	ACSL4
ENSOARG00000003071	2156.7	11824.7	0.18239	-2.4549	6.85934e-28	7.75366e-24	down	yes	EYA3
ENSOARG00000008195	1337.31	6128.76	0.218202	-2.19626	8.26172e-24	7.7824e-20	down	yes	CYP4V2
ENSOARG00000018081	0.453594	172.469	0.00263001	-8.57072	1.58998e-23	1.1233e-19	down	yes	BPIFC
ENSOARG00000008250	5.45104	193.553	0.0281631	-5.15005	1.04908e-18	5.39028e-15	down	yes	KLKB1
ENSOARG00000014847	383.884	1861.92	0.206176	-2.27805	1.49643e-18	6.50592e-15	down	yes	ENSOARG00000014847
ENSOARG00000019354	503.329	2223.63	0.226355	-2.14334	2.4425e-12	3.94422e-09	down	yes	SLC7A8
ENSOARG00000006871	1329.24	4193.64	0.316965	-1.65761	8.44643e-10	8.23075e-07	down	yes	GPLD1
ENSOARG00000002985	3.17991	81.0338	0.0392417	-4.67147	3.19194e-09	2.61585e-06	down	yes	ENSOARG00000002985
ENSOARG00000009753	209.403	946.408	0.221261	-2.17618	9.02623e-09	6.89397e-06	down	yes	ANOS1
ENSOARG00000014391	206.786	657.957	0.314284	-1.66986	3.16816e-08	2.15736e-05	down	yes	DDC
ENSOARG00000020015	609.427	1628.8	0.374157	-1.41828	3.61322e-08	2.43113e-05	down	yes	TMEM200A
ENSOARG00000007969	136.75	506.798	0.269832	-1.88987	4.64986e-08	3.02075e-05	down	yes	CNTN5
ENSOARG00000007190	9.99648	99.643	0.100323	-3.31728	3.36148e-07	0.000148428	down	yes	ENSOARG00000007190
ENSOARG00000015632	8099.4	17668.3	0.458413	-1.12528	5.39167e-07	0.000222432	down	yes	VCAN
ENSOARG00000016098	3.18149	59.0628	0.0538662	-4.21448	6.66703e-07	0.000267244	down	yes	OVAR-DRB3
ENSOARG00000001169	0.453594	35.2467	0.0128691	-6.27994	1.23518e-06	0.000444655	down	yes	ENSOARG00000001169
ENSOARG00000014968	335.243	1023.4	0.327576	-1.6101	4.92866e-06	0.00135884	down	yes	ELOVL2
ENSOARG00000013067	114.467	419.794	0.272675	-1.87475	6.16582e-06	0.00157454	down	yes	ENSOARG00000013067
ENSOARG00000007434	323.015	777.463	0.415473	-1.26717	7.72669e-06	0.0018196	down	yes	SUV39H2
ENSOARG00000004328	455.388	1068.34	0.426259	-1.2302	9.42857e-06	0.00208978	down	yes	ELOVL6
ENSOARG00000020127	35.8514	6447.02	0.00556092	-7.49046	1.20307e-05	0.00246363	down	yes	TSHB
ENSOARG00000019994	8.18527	129.851	0.0630359	-3.98768	2.68773e-05	0.0045116	down	yes	ENSOARG00000019994
ENSOARG00000006942	98.1077	373.047	0.26299	-1.92692	4.0306e-05	0.00619269	down	yes	ENSOARG00000006942
ENSOARG00000018841	187.287	817.139	0.229199	-2.12533	4.24581e-05	0.00641628	down	yes	ENSOARG00000018841
ENSOARG00000021024	32.259	137.908	0.233917	-2.09593	4.84736e-05	0.00715321	down	yes	SLC12A1
ENSOARG00000017189	261.715	596.025	0.4391	-1.18738	7.16149e-05	0.00959148	down	yes	FBN2
ENSOARG00000006551	0.455176	22.2455	0.0204615	-5.61094	7.8308e-05	0.0103168	down	yes	DSG1
ENSOARG00000024121	27.2726	123.458	0.220905	-2.1785	8.31143e-05	0.0107989	down	yes	SNORD113
ENSOARG00000018856	526.033	2708.85	0.194191	-2.36445	9.83495e-05	0.0119886	down	yes	EZH2
ENSOARG00000002793	4.54069	42.5985	0.106593	-3.22982	9.84218e-05	0.0119886	down	yes	CYP4F22
ENSOARG00000000618	120.255	2313.31	0.0519839	-4.26579	0.000119647	0.0141176	down	yes	DCT
ENSOARG00000015522	292.16	641.133	0.455693	-1.13387	0.000128196	0.0149915	down	yes	MPPED2
ENSOARG00000015110	4.54544	43.4051	0.104721	-3.25537	0.00017261	0.0185824	down	yes	ENSOARG00000015110
ENSOARG00000018875	224.88	503.464	0.446666	-1.16273	0.000204158	0.0210948	down	yes	LRRC17
ENSOARG00000016768	261.296	571.121	0.457515	-1.12811	0.000207724	0.0212688	down	yes	SCNN1B
ENSOARG00000012310	29.9863	111.926	0.267911	-1.90017	0.000301622	0.0279465	down	yes	GIPC3
ENSOARG00000005121	195.817	459.793	0.425881	-1.23148	0.00035036	0.0305587	down	yes	AFAP1L1
ENSOARG00000015298	182.688	411.26	0.444216	-1.17067	0.000383752	0.0324627	down	yes	GRHL1
ENSOARG00000000589	0.453594	17.9438	0.0252786	-5.30594	0.000390554	0.032799	down	yes	ENSOARG00000000589
ENSOARG00000021191	65.0095	285.59	0.227633	-2.13522	0.00047027	0.0372257	down	yes	SLC8A3
ENSOARG00000015052	6.36456	45.008	0.141409	-2.82205	0.000517157	0.0394761	down	yes	AREG
ENSOARG00000019333	52.7087	157.545	0.334563	-1.57965	0.00056263	0.0421742	down	yes	COL2A1
ENSOARG00000006007	235.427	507.066	0.464293	-1.10689	0.000591941	0.0435174	down	yes	NGFR
ENSOARG00000011081	208.18	583.881	0.356545	-1.48785	0.000658477	0.047229	down	yes	ENSOARG00000011081
ENSOARG00000019779	317.322	1930.79	0.164349	-2.60517	0.000757659	0.0528017	down	yes	ARNTL2
ENSOARG00000014031	6.81974	43.392	0.157166	-2.66964	0.000919982	0.060083	down	yes	PRIMA1
ENSOARG00000016427	56.3659	157.569	0.357723	-1.48309	0.00110603	0.0675074	down	yes	STAC
ENSOARG00000017607	54.9609	156.539	0.3511	-1.51005	0.00113924	0.0686093	down	yes	ELOVL3
ENSOARG00000011783	9.54447	48.6224	0.196298	-2.34889	0.0011497	0.0690373	down	yes	ENSOARG00000011783
ENSOARG00000006314	39.0787	119.061	0.328225	-1.60724	0.00128337	0.0733473	down	yes	SPRY3
ENSOARG00000016482	3.18465	109.388	0.0291134	-5.10218	0.00129607	0.0736207	down	yes	FAM189A1
ENSOARG00000023924	4.08551	50.5371	0.0808418	-3.62875	0.00144445	0.0791075	down	yes	ENSOARG00000023924
ENSOARG00000015322	242.542	653.981	0.37087	-1.43101	0.00178625	0.0910343	down	yes	SLC6A15
ENSOARG00000004431	20.4466	78.961	0.258945	-1.94928	0.00195745	0.0962025	down	yes	XIRP2
ENSOARG00000010855	190.858	395.826	0.482176	-1.05237	0.00242088	0.109548	down	yes	KL
ENSOARG00000006675	118.606	259.482	0.45709	-1.12945	0.00271688	0.1174	down	yes	TDRD9
ENSOARG00000007287	96.8339	302.853	0.319739	-1.64503	0.00278437	0.11931	down	yes	ENSOARG00000007287
ENSOARG00000020469	11.3557	48.2992	0.235111	-2.08859	0.0029968	0.124085	down	yes	CLDN16
ENSOARG00000004744	9.54447	41.5984	0.229443	-2.12379	0.00424088	0.153965	down	yes	ENSOARG00000004744
ENSOARG00000018544	37.7259	106.164	0.355354	-1.49267	0.00464789	0.161955	down	yes	RASD2
ENSOARG00000009613	31.7896	104.256	0.304918	-1.71351	0.00517972	0.1709	down	yes	PIWIL4
ENSOARG00000000277	0.910353	36.4265	0.0249915	-5.32242	0.00539937	0.174681	down	yes	HTR3B
ENSOARG00000017545	1.36395	16.1108	0.0846606	-3.56217	0.00540388	0.174726	down	yes	ENSOARG00000017545
ENSOARG00000005280	288.623	602.183	0.479294	-1.06102	0.00573271	0.180104	down	yes	ATP8B1
ENSOARG00000006540	0.908771	14.2446	0.0637976	-3.97035	0.00574315	0.180154	down	yes	OR51E1
ENSOARG00000024930	10.4485	44.7883	0.233286	-2.09983	0.00644105	0.190125	down	yes	ENSOARG00000024930
ENSOARG00000012944	34.5238	96.4958	0.357775	-1.48287	0.0066548	0.194078	down	yes	LRTM2
ENSOARG00000017536	11.8188	44.9645	0.262847	-1.92771	0.00704568	0.199107	down	yes	ENSOARG00000017536
ENSOARG00000010050	96.3424	202.985	0.474629	-1.07513	0.00736738	0.203121	down	yes	GALNT18
ENSOARG00000016633	49.0705	128.816	0.380935	-1.39238	0.00748684	0.204915	down	yes	TMED2
ENSOARG00000020224	34.9711	95.3582	0.366734	-1.4472	0.00749935	0.205058	down	yes	COL9A2
ENSOARG00000002222	2.2743	18.2707	0.124478	-3.00604	0.0078135	0.210692	down	yes	ENSOARG00000002222
ENSOARG00000000953	26.3544	76.4533	0.344712	-1.53654	0.00800341	0.213976	down	yes	ENSOARG00000000953
ENSOARG00000008283	4.09026	23.6795	0.172734	-2.53338	0.0091272	0.230552	down	yes	F11
ENSOARG00000007374	23.1839	70.3804	0.329409	-1.60205	0.009424	0.233442	down	yes	SPHK1
ENSOARG00000011413	26.348	78.3391	0.336333	-1.57204	0.00982892	0.239419	down	yes	LRRC52
ENSOARG00000023155	1.36237	14.107	0.0965734	-3.37223	0.00994337	0.240752	down	yes	ENSOARG00000023155
ENSOARG00000012464	12.2645	43.4741	0.282109	-1.82568	0.0103478	0.245426	down	yes	GPR139
ENSOARG00000020436	1753.82	4658.75	0.376458	-1.40944	0.0109343	0.251934	down	yes	SLCO1C1
ENSOARG00000012521	282.312	833.864	0.338559	-1.56252	0.0109973	0.252769	down	yes	ANGPTL2
ENSOARG00000015390	0.453594	10.0887	0.0449609	-4.47519	0.01122	0.255497	down	yes	ENSOARG00000015390
ENSOARG00000023074	7.267	30.5183	0.238119	-2.07024	0.0135889	0.279692	down	yes	U1
ENSOARG00000009785	0.455176	10.0183	0.0454346	-4.46006	0.0138239	0.282509	down	yes	CKM
ENSOARG00000017447	8.63095	33.386	0.25852	-1.95165	0.0143684	0.287756	down	yes	PRSS12
ENSOARG00000012194	3.64141	350.055	0.0104024	-6.58694	0.0147566	0.291242	down	yes	GLYATL3
ENSOARG00000000426	1.36237	12.6612	0.107602	-3.21623	0.0175729	0.313116	down	yes	RPS29
ENSOARG00000023516	23.1824	61.96	0.37415	-1.41831	0.0190096	0.326087	down	yes	SNORA36
ENSOARG00000023107	23.1855	62.1407	0.373113	-1.42231	0.0195387	0.330627	down	yes	snoU2-30
ENSOARG00000022188	0.908771	10.8495	0.0837618	-3.57756	0.0197392	0.332213	down	yes	U6atac
ENSOARG00000022330	14.5435	44.5418	0.326513	-1.61479	0.020433	0.338582	down	yes	MEG8_3
ENSOARG00000021000	11.3588	40.0944	0.283302	-1.81959	0.0205123	0.338789	down	yes	KLRK1
ENSOARG00000025058	1.81912	13.9427	0.130471	-2.93819	0.0205621	0.338889	down	yes	ENSOARG00000025058
ENSOARG00000024298	60.894	129.173	0.471414	-1.08493	0.0206664	0.339251	down	yes	SNORD113
ENSOARG00000015651	33.615	84.7021	0.396862	-1.33329	0.02139	0.344985	down	yes	DNAH8
ENSOARG00000019294	6.81815	28.5736	0.238618	-2.06723	0.0222786	0.350315	down	yes	ABCA12
ENSOARG00000008128	87.2657	176.834	0.493491	-1.01891	0.0239574	0.36273	down	yes	ENSOARG00000008128
ENSOARG00000024098	43.1706	95.8961	0.45018	-1.15142	0.0253142	0.370561	down	yes	U6
ENSOARG00000023104	15.8948	48.6664	0.326607	-1.61437	0.0255873	0.37206	down	yes	ENSOARG00000023104
ENSOARG00000000747	49.5241	113.11	0.437838	-1.19153	0.0256823	0.372667	down	yes	TNFRSF12A
ENSOARG00000005861	9.53656	32.1126	0.296972	-1.7516	0.0261082	0.374377	down	yes	ENSOARG00000005861
ENSOARG00000005908	56.2979	191.874	0.29341	-1.76901	0.0262447	0.374377	down	yes	ERCC6L
ENSOARG00000005610	9.54921	34.5957	0.276023	-1.85714	0.0277325	0.384245	down	yes	SLC38A11
ENSOARG00000007260	46.8405	161.972	0.289188	-1.78992	0.0289256	0.390689	down	yes	ENSOARG00000007260
ENSOARG00000019276	0.455176	7.91376	0.0575171	-4.11987	0.0291344	0.390984	down	yes	SLC9C1
ENSOARG00000024732	6.37089	73.4005	0.0867962	-3.52622	0.0307324	0.400961	down	yes	U6
ENSOARG00000007198	47.716	100.302	0.475724	-1.0718	0.0311689	0.403468	down	yes	ENSOARG00000007198
ENSOARG00000008491	53.1544	110.18	0.482431	-1.0516	0.0315417	0.405093	down	yes	SLC35D2
ENSOARG00000023036	1.36237	10.8563	0.125491	-2.99434	0.0334321	0.414466	down	yes	ENSOARG00000023036
ENSOARG00000010634	0.453594	7.53017	0.0602369	-4.05321	0.0341734	0.419151	down	yes	STRC
ENSOARG00000024519	15.4459	42.6666	0.362015	-1.46588	0.0351524	0.423918	down	yes	U6
ENSOARG00000019137	69.4901	144.722	0.480162	-1.05841	0.0354726	0.425092	down	yes	SLC26A5
ENSOARG00000003125	10.4485	32.2002	0.324485	-1.62378	0.0373356	0.43243	down	yes	ENSOARG00000003125
ENSOARG00000001078	15.9011	45.5128	0.349377	-1.51714	0.0382923	0.435217	down	yes	ENSOARG00000001078
ENSOARG00000013156	2.27588	44.4547	0.0511956	-4.28784	0.039074	0.439569	down	yes	ENSOARG00000013156
ENSOARG00000017367	2.72631	14.4657	0.188468	-2.40761	0.0396033	0.442097	down	yes	ENSOARG00000017367
ENSOARG00000013912	4.54544	18.7138	0.242893	-2.04161	0.0412661	0.448905	down	yes	ENSOARG00000013912
ENSOARG00000014819	10.0012	32.3496	0.309161	-1.69357	0.0417238	0.450983	down	yes	ENSOARG00000014819
ENSOARG00000021746	3.17991	16.1779	0.196558	-2.34697	0.0419255	0.451759	down	yes	ENSOARG00000021746
ENSOARG00000003500	10.4453	31.8402	0.328054	-1.60799	0.043695	0.458469	down	yes	ENSOARG00000003500
ENSOARG00000021865	24.9952	58.756	0.425406	-1.23309	0.0438355	0.458974	down	yes	ENSOARG00000021865
ENSOARG00000001502	4.99587	19.6711	0.253969	-1.97727	0.0446376	0.462065	down	yes	ENSOARG00000001502
ENSOARG00000005446	159.866	350.364	0.456286	-1.13199	0.0447806	0.462573	down	yes	NAIP
ENSOARG00000022012	45.4401	92.161	0.493051	-1.02019	0.0460618	0.466219	down	yes	SCARNA15
ENSOARG00000004585	30.4335	67.8214	0.44873	-1.15608	0.0462189	0.466853	down	yes	PNLDC1
ENSOARG00000018987	3.17832	15.7571	0.201707	-2.30967	0.0471364	0.471389	down	yes	TMEM250
ENSOARG00000023869	18.6243	46.6981	0.398823	-1.32618	0.0474616	0.473017	down	yes	SNORD113
ENSOARG00000012071	11.3541	34.2834	0.331183	-1.5943	0.0475939	0.473465	down	yes	ENSOARG00000012071
ENSOARG00000014570	13.1796	36.4029	0.362047	-1.46575	0.048318	0.473923	down	yes	SALL4
ENSOARG00000012112	32.7284	70.7908	0.462326	-1.11302	0.0486223	0.475015	down	yes	ENSOARG00000012112
ENSOARG00000021941	30.0148	100.802	0.29776	-1.74778	0.0493778	0.47891	down	yes	SNORD113
ENSOARG00000013009	1101.81	2133.75	0.516371	-0.95352	4.20625e-05	0.00637354	down	no	ATP8A2
ENSOARG00000015949	1636.08	3015.91	0.542484	-0.882348	0.000118449	0.0140349	down	no	ATRNL1
ENSOARG00000004505	1027.38	1868.43	0.549861	-0.862861	0.000279489	0.0265486	down	no	ENSOARG00000004505
ENSOARG00000006455	849.808	1560	0.544748	-0.87634	0.000293396	0.0276374	down	no	CPNE9
ENSOARG00000008377	23192.6	44530.1	0.52083	-0.941116	0.000313558	0.0284113	down	no	FNDC3A
ENSOARG00000003419	1302.87	2298.11	0.566933	-0.81875	0.000375605	0.0320494	down	no	STK32A
ENSOARG00000008659	1245.34	2176.64	0.572138	-0.805564	0.000472188	0.0373122	down	no	NEB
ENSOARG00000010162	1566.92	2647.24	0.591907	-0.756558	0.000801012	0.0548092	down	no	SACM1L
ENSOARG00000009812	2807.66	4702.58	0.597047	-0.744082	0.000830424	0.0560876	down	no	FREM2
ENSOARG00000004847	1681.32	3016.83	0.557313	-0.843442	0.0012258	0.0718055	down	no	PDE10A
ENSOARG00000012630	413.435	795.064	0.520003	-0.943409	0.00129333	0.0735392	down	no	CDH6
ENSOARG00000019508	832.284	1457.19	0.571157	-0.80804	0.00140016	0.0774323	down	no	SLC38A1
ENSOARG00000017195	349.793	682.933	0.512192	-0.965243	0.00157781	0.0843671	down	no	TTN
ENSOARG00000003263	3675.37	5871.36	0.625982	-0.675806	0.00164858	0.0868372	down	no	FAM129A
ENSOARG00000012154	2675.89	4357.09	0.614147	-0.703343	0.00170271	0.0883439	down	no	SUB1
ENSOARG00000003571	6437.02	10253.2	0.627807	-0.671607	0.00188284	0.0936763	down	no	LYST
ENSOARG00000010627	11908.5	19458.5	0.611995	-0.708407	0.00193106	0.095487	down	no	NBEA
ENSOARG00000012681	216.311	420.531	0.514377	-0.959102	0.00264232	0.115769	down	no	ACSM5
ENSOARG00000015988	1314.22	2163.5	0.60745	-0.719161	0.00291335	0.122151	down	no	FGD6
ENSOARG00000020451	2853.23	4502.17	0.633746	-0.658024	0.0030401	0.125167	down	no	PDE3A
ENSOARG00000002960	1264.85	2040.66	0.619824	-0.69007	0.00304806	0.12529	down	no	STON2
ENSOARG00000018194	1333.46	2169.64	0.6146	-0.702281	0.00362923	0.141267	down	no	ENSOARG00000018194
ENSOARG00000015587	1617.15	2573.7	0.628337	-0.67039	0.00421572	0.153562	down	no	ENSOARG00000015587
ENSOARG00000001602	2419.12	3797.13	0.637092	-0.650427	0.00421974	0.153562	down	no	CLOCK
ENSOARG00000007545	2648.82	4126.78	0.64186	-0.63967	0.00472865	0.162863	down	no	EML4
ENSOARG00000006912	222.646	413.502	0.538439	-0.893144	0.00522987	0.171927	down	no	CLSTN2
ENSOARG00000013851	4791.96	7214.61	0.664202	-0.590305	0.00567283	0.179019	down	no	UNC79
ENSOARG00000015818	487.983	817.083	0.597226	-0.743652	0.00608745	0.185132	down	no	LMO7
ENSOARG00000016724	2296.21	3485.47	0.658795	-0.602098	0.00674212	0.194815	down	no	HMGCR
ENSOARG00000013213	264	472.977	0.558167	-0.84123	0.00691361	0.196826	down	no	DUSP10
ENSOARG00000020428	1694.11	2637.15	0.642403	-0.638449	0.00709952	0.200084	down	no	DNAH6
ENSOARG00000007946	272.184	480.693	0.566233	-0.820533	0.00765282	0.207648	down	no	ZNF169
ENSOARG00000012839	211.71	396.313	0.5342	-0.904549	0.00769674	0.208341	down	no	PM20D2
ENSOARG00000003285	2022.37	2999.52	0.674232	-0.568683	0.0104369	0.245797	down	no	EML5
ENSOARG00000013332	119.011	232.047	0.512874	-0.963322	0.0111703	0.254775	down	no	LONRF2
ENSOARG00000019622	1248.09	2303.45	0.541836	-0.884072	0.0122139	0.265609	down	no	NELL2
ENSOARG00000012209	104.537	207.941	0.502724	-0.99216	0.0122494	0.265972	down	no	ENSOARG00000012209
ENSOARG00000017585	522.873	851.659	0.613947	-0.703814	0.0123517	0.266677	down	no	ERO1A
ENSOARG00000003043	651.6	1022.26	0.637412	-0.649703	0.0123797	0.266955	down	no	GTF2H3
ENSOARG00000009673	2338.8	3408.24	0.68622	-0.543256	0.0139086	0.28328	down	no	FMR1
ENSOARG00000012362	1276.38	1939.87	0.657974	-0.603898	0.0139912	0.283938	down	no	TC2N
ENSOARG00000020547	1053.22	1583.65	0.66506	-0.588443	0.0145729	0.289789	down	no	CHD1L
ENSOARG00000020902	1019.13	1525.12	0.668226	-0.581591	0.01499	0.29324	down	no	MINDY1
ENSOARG00000018118	507.11	819.315	0.618944	-0.692119	0.0154144	0.295926	down	no	OCIAD2
ENSOARG00000016126	1027.56	1729.64	0.594089	-0.75125	0.0161249	0.302051	down	no	MSMO1
ENSOARG00000004331	405.811	649.269	0.625028	-0.678008	0.0166207	0.305491	down	no	SERAC1
ENSOARG00000014541	4736.42	6757.19	0.700945	-0.512627	0.0167544	0.306752	down	no	ATP8A1
ENSOARG00000023623	146.725	274.107	0.535282	-0.90163	0.0168169	0.307298	down	no	SNORD113
ENSOARG00000011311	370.303	597.165	0.620102	-0.689424	0.0184479	0.320718	down	no	CLDN7
ENSOARG00000022115	143.578	263.218	0.545471	-0.874425	0.0186952	0.322816	down	no	SNORD113
ENSOARG00000013491	732.02	1132.45	0.646405	-0.629491	0.0190715	0.326566	down	no	GRIA3
ENSOARG00000012978	3152.79	4476.56	0.704289	-0.50576	0.0192798	0.328711	down	no	RNF145
ENSOARG00000008019	882.034	1309.47	0.67358	-0.570079	0.0205663	0.338889	down	no	NMT2
ENSOARG00000004639	710.578	1090.69	0.651496	-0.618172	0.0210554	0.342454	down	no	KLHL8
ENSOARG00000001734	111.81	210.341	0.531567	-0.911677	0.0211201	0.343368	down	no	ZC2HC1B
ENSOARG00000000328	533.794	821.299	0.649939	-0.621623	0.021321	0.344813	down	no	TCEAL9
ENSOARG00000003753	2831.62	3997.46	0.708354	-0.497458	0.0220011	0.348294	down	no	PSME4
ENSOARG00000020892	936.943	1400.85	0.66884	-0.580268	0.022002	0.348294	down	no	SLC20A1
ENSOARG00000004741	378.486	599.377	0.631467	-0.663222	0.0220136	0.348317	down	no	LRRTM3
ENSOARG00000007266	716.172	1077.46	0.664683	-0.589262	0.0220416	0.348448	down	no	FKTN
ENSOARG00000013453	218.141	381.042	0.572487	-0.804685	0.0225957	0.352299	down	no	FGF9
ENSOARG00000017193	3967.48	7054.12	0.562434	-0.830244	0.0234995	0.359306	down	no	ARHGAP29
ENSOARG00000019884	13174.5	18874	0.69802	-0.518659	0.0237651	0.361751	down	no	CNTN1
ENSOARG00000008132	5264.64	7372.91	0.714052	-0.4859	0.0240169	0.362848	down	no	ITPR1
ENSOARG00000012070	802.448	1184.67	0.677361	-0.562004	0.0251781	0.369689	down	no	CFAP69
ENSOARG00000011975	1652.23	2360.02	0.700091	-0.514386	0.0255491	0.371975	down	no	MOB1B
ENSOARG00000006855	129.937	233.964	0.555372	-0.848474	0.0257514	0.373169	down	no	KCNA4
ENSOARG00000014860	1971.48	2783.44	0.708291	-0.497586	0.0265385	0.376017	down	no	ZNF518A
ENSOARG00000003901	164.954	285.102	0.578578	-0.789418	0.0271902	0.380325	down	no	ZNF19
ENSOARG00000013972	1298.67	1856.47	0.699536	-0.515529	0.0276447	0.383988	down	no	ABCA5
ENSOARG00000016326	580.185	894.285	0.648769	-0.624223	0.0277116	0.384245	down	no	OSGEPL1
ENSOARG00000011248	1337.66	2234.22	0.598713	-0.740063	0.0295618	0.393472	down	no	AMPD3
ENSOARG00000018532	717.106	1053.51	0.680683	-0.554946	0.0298348	0.395567	down	no	ENSOARG00000018532
ENSOARG00000008478	929.08	1370.1	0.678112	-0.560404	0.0301691	0.397838	down	no	SQLE
ENSOARG00000000553	636.102	940.216	0.676548	-0.563735	0.0302932	0.398387	down	no	GPC5
ENSOARG00000016200	1038.1	1656.99	0.626493	-0.674629	0.0305487	0.399487	down	no	CACNA1D
ENSOARG00000013407	1572.96	2313.82	0.679812	-0.556791	0.0307697	0.401106	down	no	ST18
ENSOARG00000018100	114.021	213.526	0.533993	-0.905107	0.0315789	0.405287	down	no	LIX1
ENSOARG00000016313	869.935	1379.72	0.630515	-0.665399	0.031648	0.405303	down	no	ORMDL1
ENSOARG00000007029	2443.38	3373.87	0.724206	-0.465528	0.0337221	0.41669	down	no	SPOCK2
ENSOARG00000009546	813.405	1175.1	0.692201	-0.530737	0.0341161	0.41905	down	no	ATG4C
ENSOARG00000013153	67011.2	110385	0.607067	-0.720071	0.0344013	0.419851	down	no	CGA
ENSOARG00000018811	3646.08	5016.42	0.726828	-0.460314	0.0360141	0.426994	down	no	VAV3
ENSOARG00000013693	117.696	217.886	0.540172	-0.888508	0.0371811	0.432429	down	no	ENSOARG00000013693
ENSOARG00000020996	471.758	705.41	0.668772	-0.580414	0.0373103	0.432429	down	no	ATP8B4
ENSOARG00000019820	904.099	1295.67	0.697786	-0.519143	0.0377088	0.433048	down	no	GXYLT1
ENSOARG00000007109	143.581	246.276	0.583008	-0.778411	0.0377537	0.433259	down	no	ELOVL4
ENSOARG00000023764	139.974	240.305	0.582486	-0.779705	0.0395915	0.44207	down	no	SNORD113
ENSOARG00000007293	189.938	315.48	0.60206	-0.73202	0.040088	0.443883	down	no	ABCB9
ENSOARG00000018260	296.232	473.238	0.625969	-0.675836	0.0408263	0.44736	down	no	ST8SIA4
ENSOARG00000008399	95.8935	178.487	0.537257	-0.896316	0.0413217	0.44904	down	no	CCDC69
ENSOARG00000007475	119.028	213.145	0.558438	-0.840531	0.0417989	0.451622	down	no	ADAMTS18
ENSOARG00000001551	512.51	763.635	0.671145	-0.575303	0.0421982	0.451759	down	no	BCHE
ENSOARG00000015680	7425.99	10103.3	0.735008	-0.444169	0.0422163	0.451759	down	no	ATP2B1
ENSOARG00000010121	178.176	300.421	0.593088	-0.753682	0.0436983	0.458469	down	no	SHROOM2
ENSOARG00000007940	661.636	951.813	0.695132	-0.524641	0.0439802	0.459461	down	no	SEL1L3
ENSOARG00000007592	146.802	250.372	0.586336	-0.7702	0.0441056	0.459729	down	no	PTGS2
ENSOARG00000020503	315.323	486.374	0.648313	-0.625237	0.0453641	0.463814	down	no	COL4A4
ENSOARG00000020155	3365.95	4519.35	0.744786	-0.425101	0.0481669	0.47364	down	no	C2CD5
ENSOARG00000004681	152.152	289.653	0.525291	-0.928812	0.0481958	0.47364	down	no	SLC16A7
ENSOARG00000010765	1553.31	2130.17	0.729196	-0.455622	0.0487491	0.475617	down	no	UAP1
ENSOARG00000010625	420.717	624.955	0.673195	-0.570903	0.049819	0.480672	down	no	ABCG1
ENSOARG00000023941	2039.81	4023.44	0.506982	-0.979993	0.0513771	0.488064	down	no	Metazoa_SRP
ENSOARG00000022662	10.9068	33.0659	0.329852	-1.60011	0.0516441	0.488968	down	no	MEG8_1
ENSOARG00000015866	25.9023	60.7625	0.426289	-1.2301	0.0519652	0.490456	down	no	ENSOARG00000015866
ENSOARG00000016476	1548.37	2115.03	0.732077	-0.449933	0.0519882	0.490456	down	no	COL3A1
ENSOARG00000007042	1101.86	1524.35	0.722843	-0.468245	0.052118	0.490779	down	no	ESRP1
ENSOARG00000021672	0.908771	8.44942	0.107554	-3.21686	0.05223	0.491291	down	no	SNORA51
ENSOARG00000014891	5.45579	20.1305	0.271021	-1.88353	0.0522333	0.491291	down	no	APLN
ENSOARG00000006609	94.0364	165.863	0.566953	-0.8187	0.0537045	0.496923	down	no	INSIG1
ENSOARG00000012949	173.961	310.893	0.559553	-0.837654	0.0539408	0.497388	down	no	C9orf135
ENSOARG00000000320	612.888	871.995	0.702857	-0.508697	0.054788	0.499201	down	no	PRKCI
ENSOARG00000001707	43.1658	86.6196	0.498338	-1.0048	0.0548829	0.499425	down	no	CCDC60
ENSOARG00000004392	686.536	968.784	0.708658	-0.496839	0.05514	0.50036	down	no	TMEM181
ENSOARG00000022659	164.048	273.597	0.599598	-0.737932	0.0554929	0.501504	down	no	SNORD113
ENSOARG00000007205	2375.89	3196.01	0.743392	-0.427804	0.0556959	0.502339	down	no	SS18
ENSOARG00000015512	72.2528	132.117	0.546887	-0.870686	0.0559865	0.502863	down	no	ENSOARG00000015512
ENSOARG00000023194	18.1707	44.319	0.409998	-1.28631	0.0564306	0.503277	down	no	SNORA18
ENSOARG00000017794	5766.7	7655.21	0.753304	-0.408695	0.0564503	0.503277	down	no	GBF1
ENSOARG00000016390	1341.31	1827.54	0.733944	-0.446258	0.056993	0.505208	down	no	SLC40A1
ENSOARG00000003798	614.757	880.563	0.698141	-0.518409	0.0574341	0.506762	down	no	PLCE1
ENSOARG00000013609	4.08868	16.4453	0.248622	-2.00797	0.0576936	0.507515	down	no	BEND2
ENSOARG00000014704	63.1635	120.189	0.525533	-0.928147	0.0594824	0.514916	down	no	ABCA9
ENSOARG00000016359	34.527	74.8232	0.461447	-1.11576	0.0598032	0.516178	down	no	ENSOARG00000016359
ENSOARG00000006153	18.6227	46.5419	0.400127	-1.32147	0.0601857	0.517462	down	no	PDGFA
ENSOARG00000001547	0.908771	8.02861	0.113192	-3.14316	0.0604141	0.518623	down	no	ENSOARG00000001547
ENSOARG00000007683	2168.91	3242.52	0.668896	-0.580147	0.060669	0.519433	down	no	CXCL16
ENSOARG00000019821	1.36237	9.57976	0.142213	-2.81388	0.0611105	0.521079	down	no	ENSOARG00000019821
ENSOARG00000013372	2.27114	12.2367	0.1856	-2.42973	0.0617134	0.524234	down	no	CPN1
ENSOARG00000002874	63.6108	117.019	0.543594	-0.879399	0.0628407	0.526773	down	no	ENSOARG00000002874
ENSOARG00000024377	2.72631	13.3743	0.203847	-2.29444	0.0629536	0.526949	down	no	ENSOARG00000024377
ENSOARG00000024508	654.313	926.321	0.706357	-0.501531	0.0643176	0.532781	down	no	SNORD113
ENSOARG00000024317	9.09087	27.7056	0.328124	-1.60769	0.0645325	0.533735	down	no	ENSOARG00000024317
ENSOARG00000010266	995.15	1362.56	0.730353	-0.453334	0.0650754	0.535243	down	no	SPOPL
ENSOARG00000025001	5.90464	20.2041	0.29225	-1.77473	0.0652426	0.535355	down	no	U6
ENSOARG00000020391	207.219	322.824	0.641893	-0.639595	0.0656677	0.536108	down	no	AP1S3
ENSOARG00000022905	2.72315	14.2205	0.191494	-2.38463	0.0669541	0.541603	down	no	ENSOARG00000022905
ENSOARG00000015301	7.26542	23.4149	0.310291	-1.68831	0.0670729	0.542331	down	no	ACOT12
ENSOARG00000019778	9.54288	27.2767	0.349855	-1.51517	0.0672504	0.542897	down	no	ENSOARG00000019778
ENSOARG00000001230	35.4262	72.1993	0.490673	-1.02717	0.0687978	0.547733	down	no	ENSOARG00000001230
ENSOARG00000014596	16.8099	42.1931	0.398404	-1.3277	0.0699764	0.551463	down	no	TMEM74
ENSOARG00000004317	4.08551	16.5534	0.246808	-2.01854	0.0699992	0.551463	down	no	MINDY4B
ENSOARG00000020627	3316.93	4384.33	0.756542	-0.402507	0.0701117	0.55167	down	no	SOS2
ENSOARG00000018733	59.0464	108.504	0.544185	-0.877831	0.0717788	0.556116	down	no	ENSOARG00000018733
ENSOARG00000017123	145.359	240.845	0.603537	-0.728487	0.0720876	0.557058	down	no	ENSOARG00000017123
ENSOARG00000012678	784.16	1080.03	0.726056	-0.461847	0.0732815	0.560157	down	no	ENSOARG00000012678
ENSOARG00000008368	67.6805	122.102	0.554295	-0.851274	0.0736978	0.561507	down	no	CENPF
ENSOARG00000015924	70.9031	125.247	0.566105	-0.820859	0.0742358	0.563035	down	no	ENSOARG00000015924
ENSOARG00000020795	710.964	1284.9	0.553323	-0.853807	0.0743423	0.563323	down	no	CIART
ENSOARG00000023384	22.2578	49.5739	0.448982	-1.15527	0.0743826	0.563323	down	no	U6
ENSOARG00000024284	3.6335	14.6531	0.247967	-2.01178	0.0745531	0.563323	down	no	7SK
ENSOARG00000023257	6.35823	20.3434	0.312545	-1.67787	0.0751578	0.564648	down	no	oar-mir-154a
ENSOARG00000010930	638.035	884.712	0.721177	-0.471574	0.0752469	0.564792	down	no	CDCP1
ENSOARG00000014983	12.737	59.4224	0.214347	-2.22198	0.0759754	0.565258	down	no	YIPF7
ENSOARG00000020947	1147.55	1564.48	0.733499	-0.447133	0.0764961	0.566183	down	no	MYO5C
ENSOARG00000017477	1087.99	1569.37	0.69327	-0.528512	0.0766872	0.566644	down	no	CYP51A1
ENSOARG00000010206	162.216	254.197	0.638152	-0.648028	0.0767667	0.566859	down	no	MCTP2
ENSOARG00000001291	358.443	517.422	0.692748	-0.529597	0.0770246	0.5681	down	no	TMEM35A
ENSOARG00000014713	29.9847	64.074	0.467969	-1.09551	0.077563	0.569095	down	no	ASPM
ENSOARG00000019075	101.814	169.201	0.601734	-0.732801	0.0776965	0.569095	down	no	PTH2R
ENSOARG00000015135	1177.73	1583.8	0.74361	-0.427381	0.0790002	0.570429	down	no	GLRX3
ENSOARG00000018891	1123.87	1593.84	0.705134	-0.504031	0.0802613	0.574214	down	no	TBC1D8B
ENSOARG00000001896	3018.64	3925.35	0.769013	-0.37892	0.0811109	0.576559	down	no	ATP6V0A1
ENSOARG00000023004	3.18149	13.4225	0.237027	-2.07688	0.0811952	0.576895	down	no	U6
ENSOARG00000010999	3.63825	14.7199	0.247166	-2.01645	0.0815194	0.577422	down	no	ENSOARG00000010999
ENSOARG00000024835	14.0883	34.214	0.411771	-1.28009	0.0822573	0.577685	down	no	ENSOARG00000024835
ENSOARG00000002595	3.63825	14.1747	0.256672	-1.962	0.0824564	0.577685	down	no	MYO3B
ENSOARG00000000465	1182.24	1601.77	0.738081	-0.438149	0.0827968	0.577685	down	no	RELN
ENSOARG00000004576	869.417	1182.59	0.735183	-0.443824	0.0830129	0.577685	down	no	CASZ1
ENSOARG00000019157	524.898	732.891	0.716202	-0.481561	0.0830259	0.577685	down	no	SH3BP4
ENSOARG00000011375	92.7199	159.092	0.582806	-0.778912	0.0833808	0.577685	down	no	ENSOARG00000011375
ENSOARG00000007076	637.082	874.254	0.728714	-0.456575	0.0844081	0.581481	down	no	CTNNAL1
ENSOARG00000007755	170.443	264.5	0.644395	-0.633983	0.0855234	0.584572	down	no	ACVR1C
ENSOARG00000020950	2240.21	2944.35	0.760849	-0.394318	0.085926	0.585037	down	no	GNB5
ENSOARG00000023563	7.71901	22.2487	0.346943	-1.52723	0.0864146	0.585832	down	no	SNORD116
ENSOARG00000015416	634.211	866.508	0.731916	-0.45025	0.0872285	0.586791	down	no	PIBF1
ENSOARG00000024529	0.455176	5.64581	0.080622	-3.63268	0.0876203	0.5878	down	no	SNORD116
ENSOARG00000009322	2224.13	2893.87	0.768565	-0.379762	0.0878104	0.588237	down	no	ARAP2
ENSOARG00000007599	152.689	243.845	0.626173	-0.675366	0.0883602	0.589823	down	no	ENSOARG00000007599
ENSOARG00000021200	210.013	378.824	0.554382	-0.851048	0.0884398	0.590006	down	no	RGS6
ENSOARG00000023575	82.7235	140.099	0.590463	-0.760081	0.0890603	0.590994	down	no	SNORD113
ENSOARG00000004091	91.8238	159.985	0.573954	-0.800994	0.0893292	0.59161	down	no	ENSOARG00000004091
ENSOARG00000022714	9.08454	24.6692	0.368255	-1.44122	0.0895146	0.592491	down	no	SCARNA1
ENSOARG00000007561	1416.57	1861.06	0.761161	-0.393726	0.0902318	0.594869	down	no	SNAP91
ENSOARG00000007298	1.36237	8.3727	0.162715	-2.61958	0.0903798	0.595359	down	no	ASB16
ENSOARG00000014624	1075.06	1431.53	0.750983	-0.413148	0.0904435	0.595709	down	no	PPP2R1B
ENSOARG00000022295	0.455176	5.46785	0.0832459	-3.58648	0.0910265	0.597069	down	no	ENSOARG00000022295
ENSOARG00000023742	8.6357	24.0658	0.358836	-1.4786	0.0911484	0.597069	down	no	SNORA79
ENSOARG00000015446	3.63508	13.6781	0.26576	-1.9118	0.0912547	0.597185	down	no	ADAMTS16
ENSOARG00000004485	1.36237	8.25876	0.16496	-2.59981	0.0918317	0.598691	down	no	ENSOARG00000004485
ENSOARG00000018591	2895.75	3740.2	0.774224	-0.369178	0.0930327	0.60189	down	no	COL11A1
ENSOARG00000023374	13.63	32.9429	0.413746	-1.27318	0.0931369	0.602115	down	no	ENSOARG00000023374
ENSOARG00000002121	117.247	192.168	0.61013	-0.712812	0.0933629	0.602138	down	no	ENSOARG00000002121
ENSOARG00000013864	2688.21	3484.24	0.771536	-0.374195	0.0934553	0.602138	down	no	ENSOARG00000013864
ENSOARG00000016115	138.124	215.814	0.640014	-0.643825	0.0934803	0.602138	down	no	SYT9
ENSOARG00000015186	2767.53	3555.31	0.778424	-0.361372	0.0946441	0.60243	down	no	ACSS3
ENSOARG00000011185	145.89	234.238	0.622828	-0.683093	0.0946616	0.60243	down	no	AVPI1
ENSOARG00000005862	5731.11	7343.56	0.780426	-0.357667	0.0949369	0.602942	down	no	LRBA
ENSOARG00000010973	364.853	525.936	0.693722	-0.527571	0.0951014	0.603254	down	no	OSGIN2
ENSOARG00000005292	45.8906	83.9118	0.54689	-0.870676	0.0960662	0.60575	down	no	CPA5
ENSOARG00000011804	18.177	40.3986	0.449941	-1.15219	0.096241	0.606095	down	no	FANCB
ENSOARG00000010103	1939.65	2514.99	0.771238	-0.374752	0.096365	0.606225	down	no	ENTPD4
ENSOARG00000017865	23.6201	49.4795	0.477372	-1.06681	0.0965035	0.606528	down	no	DNHD1
ENSOARG00000024858	0.907189	9.96198	0.0910651	-3.45696	0.0971703	0.608529	down	no	ENSOARG00000024858
ENSOARG00000006071	0.455176	5.41156	0.0841118	-3.57155	0.0983954	0.612266	down	no	MYLPF
ENSOARG00000016010	528.924	725.664	0.728883	-0.456242	0.0986499	0.613071	down	no	ENSOARG00000016010
ENSOARG00000020331	3.63508	13.6149	0.266992	-1.90513	0.098671	0.613071	down	no	SLFNL1
ENSOARG00000021835	3.17991	12.7674	0.249064	-2.00541	0.0992524	0.614877	down	no	U6
ENSOARG00000013385	96.3424	160.371	0.600748	-0.735167	0.0993162	0.615084	down	no	ENSOARG00000013385
ENSOARG00000020816	1211.87	1604.94	0.755084	-0.40529	0.100479	0.618285	down	no	RORA
ENSOARG00000010774	2.26955	10.223	0.222004	-2.17134	0.100539	0.618323	down	no	ZIC3
ENSOARG00000021212	34.998	66.8582	0.523466	-0.933833	0.100617	0.618549	down	no	SNORD113
ENSOARG00000019359	2.27272	10.534	0.215752	-2.21256	0.101017	0.619368	down	no	KCNJ13
ENSOARG00000001687	1157.69	1538.65	0.752409	-0.410411	0.101164	0.619552	down	no	ARMCX3
ENSOARG00000021129	566.894	886.711	0.639322	-0.645385	0.101599	0.620181	down	no	SIX1
ENSOARG00000013806	16.3626	37.3476	0.438117	-1.19061	0.101873	0.620957	down	no	ENSOARG00000013806
ENSOARG00000004212	17.2635	38.8311	0.444579	-1.16949	0.102088	0.621364	down	no	ENSOARG00000004212
ENSOARG00000019361	15.8916	44.2908	0.358802	-1.47874	0.102472	0.622175	down	no	ENSOARG00000019361
ENSOARG00000012671	3.63034	19.81	0.183257	-2.44806	0.103059	0.622431	down	no	ENSOARG00000012671
ENSOARG00000002277	0.453594	5.27992	0.0859093	-3.54104	0.103182	0.622431	down	no	ENSOARG00000002277
ENSOARG00000017779	1.36237	8.15798	0.166998	-2.5821	0.103483	0.622431	down	no	MYL2
ENSOARG00000024349	70.8873	119.604	0.592684	-0.754665	0.103561	0.62246	down	no	uc_338
ENSOARG00000007171	1.36237	7.87744	0.172945	-2.53161	0.103584	0.62246	down	no	ENSOARG00000007171
ENSOARG00000004875	0.455176	5.14964	0.08839	-3.49997	0.10414	0.623857	down	no	ENSOARG00000004875
ENSOARG00000011993	31.3534	61.5496	0.5094	-0.973129	0.104467	0.624603	down	no	ADAMTS12
ENSOARG00000000016	2084.23	2719.23	0.766478	-0.383684	0.104483	0.624603	down	no	COX1
ENSOARG00000014034	2101.76	2723.47	0.771722	-0.373847	0.104882	0.625654	down	no	DNAJB14
ENSOARG00000004274	8.63411	22.9582	0.37608	-1.41089	0.105011	0.625804	down	no	ENSOARG00000004274
ENSOARG00000006837	6.82132	19.5753	0.348465	-1.52092	0.105329	0.626774	down	no	ENSOARG00000006837
ENSOARG00000004340	16.8004	43.791	0.38365	-1.38214	0.106667	0.630367	down	no	FSHR
ENSOARG00000001633	2.72315	12.8237	0.212353	-2.23547	0.106892	0.63089	down	no	ENSOARG00000001633
ENSOARG00000004665	410.369	568.854	0.721397	-0.471135	0.107196	0.63182	down	no	KIAA0895
ENSOARG00000006167	0.908771	6.49516	0.139915	-2.83738	0.107477	0.632429	down	no	HORMAD2
ENSOARG00000019234	216.188	370.07	0.584181	-0.775513	0.107502	0.632447	down	no	MFNG
ENSOARG00000002472	1.81596	9.17937	0.19783	-2.33766	0.107528	0.632467	down	no	MSMB
ENSOARG00000004299	74.0909	128.167	0.578081	-0.790657	0.107738	0.632878	down	no	ENSOARG00000004299
ENSOARG00000014689	1.81754	8.85844	0.205176	-2.28506	0.109634	0.636568	down	no	TPSB2
ENSOARG00000018559	1.36078	14.7857	0.0920338	-3.44169	0.109964	0.637493	down	no	OTOS
ENSOARG00000024761	5.44946	16.676	0.326785	-1.61358	0.110279	0.638175	down	no	SNORD113
ENSOARG00000021961	4.99428	15.8843	0.314417	-1.66925	0.110491	0.638462	down	no	U6
ENSOARG00000013544	1775.4	2278.27	0.779276	-0.359793	0.110843	0.63923	down	no	RIC1
ENSOARG00000005941	1183.28	1558.89	0.759051	-0.397731	0.111112	0.639508	down	no	TNC
ENSOARG00000000423	8.18368	22.6168	0.361841	-1.46657	0.111819	0.639508	down	no	ENSOARG00000000423
ENSOARG00000019171	436.603	610.061	0.715671	-0.482631	0.112044	0.639508	down	no	KCTD17
ENSOARG00000011014	537.114	741.92	0.723951	-0.466036	0.112082	0.639508	down	no	RGS4
ENSOARG00000021614	79.0678	129.761	0.609336	-0.71469	0.112336	0.639887	down	no	ENSOARG00000021614
ENSOARG00000024520	13.1796	30.9037	0.426471	-1.22948	0.112628	0.640596	down	no	SNORA18
ENSOARG00000000647	25.4282	59.875	0.424688	-1.23552	0.112706	0.64073	down	no	ENSOARG00000000647
ENSOARG00000022835	8.18685	28.8124	0.284143	-1.81531	0.112708	0.64073	down	no	oar-mir-487a
ENSOARG00000001032	114.044	177.964	0.640823	-0.642003	0.113253	0.640833	down	no	TMEM229B
ENSOARG00000002882	1637.47	2128.28	0.769386	-0.378221	0.1137	0.640833	down	no	TSHR
ENSOARG00000002783	1141.9	1490	0.766375	-0.383878	0.11523	0.644376	down	no	ENSOARG00000002783
ENSOARG00000023201	269.99	420.478	0.642103	-0.639122	0.115445	0.644601	down	no	SNORD107
ENSOARG00000022369	8.1821	21.7085	0.376908	-1.40771	0.11566	0.644913	down	no	U6
ENSOARG00000015534	3.17674	15.7081	0.202236	-2.30589	0.116009	0.645772	down	no	ATP6AP1L
ENSOARG00000017050	2345.14	3001.71	0.781268	-0.356111	0.116259	0.646127	down	no	SLC27A6
ENSOARG00000006850	1347.98	1770.94	0.761166	-0.393716	0.116497	0.646635	down	no	AVL9
ENSOARG00000020117	831.93	1097.42	0.758077	-0.399584	0.117388	0.648233	down	no	ETNK1
ENSOARG00000001914	823.218	1096.78	0.750576	-0.41393	0.1177	0.649059	down	no	ABCG2
ENSOARG00000023550	19.9993	41.5893	0.480875	-1.05627	0.118008	0.649758	down	no	SNORD113
ENSOARG00000002455	238.956	347.589	0.687467	-0.540638	0.118619	0.650518	down	no	FAAH
ENSOARG00000015112	4.0871	14.2432	0.28695	-1.80113	0.118801	0.650917	down	no	MYBPC1
ENSOARG00000002729	8.62937	22.3454	0.386181	-1.37265	0.118893	0.650917	down	no	ENSOARG00000002729
ENSOARG00000011235	213.18	342.32	0.622751	-0.683272	0.119318	0.650917	down	no	ENSOARG00000011235
ENSOARG00000013392	11.362	27.0347	0.420275	-1.25059	0.119435	0.650944	down	no	ENSOARG00000013392
ENSOARG00000010256	68.1578	112.911	0.603641	-0.728238	0.119469	0.651012	down	no	DYDC1
ENSOARG00000006478	1642.99	2119.09	0.775329	-0.36712	0.119897	0.651762	down	no	KIAA1958
ENSOARG00000015564	567.528	759.832	0.746912	-0.420989	0.119974	0.651812	down	no	LRRC8B
ENSOARG00000006852	5.91255	19.1495	0.308757	-1.69546	0.120039	0.652041	down	no	NEIL3
ENSOARG00000023040	37.7227	69.5669	0.542251	-0.882969	0.120403	0.652915	down	no	7SK
ENSOARG00000008851	5.9078	17.2298	0.342883	-1.54421	0.12111	0.654336	down	no	DBF4B
ENSOARG00000019555	0.455176	4.89769	0.0929369	-3.4276	0.121704	0.655417	down	no	ENSOARG00000019555
ENSOARG00000004998	1.81754	8.92652	0.203611	-2.29611	0.121944	0.655801	down	no	KIF25
ENSOARG00000024393	242.122	350.975	0.689855	-0.535635	0.122151	0.656084	down	no	MEG8_2
ENSOARG00000013843	626.726	835.326	0.750278	-0.414504	0.122461	0.656548	down	no	ENSOARG00000013843
ENSOARG00000023914	56.829	111.702	0.508756	-0.974954	0.123363	0.656967	down	no	U6
ENSOARG00000022618	4.54227	14.4847	0.313591	-1.67305	0.123781	0.657506	down	no	snoU6-53
ENSOARG00000004168	703.291	930.267	0.756009	-0.403524	0.123893	0.65768	down	no	DPY19L3
ENSOARG00000021572	4.54544	14.4266	0.315073	-1.66624	0.124081	0.657995	down	no	SNORA55
ENSOARG00000000085	536.023	764.144	0.701469	-0.511549	0.124468	0.658317	down	no	ARHGAP28
ENSOARG00000004017	2.27272	9.53029	0.238473	-2.0681	0.12501	0.659374	down	no	ENSOARG00000004017
ENSOARG00000006584	1427.35	1854.08	0.769842	-0.377366	0.125397	0.660504	down	no	UGCG
ENSOARG00000007240	3684.07	4632.88	0.7952	-0.33061	0.125557	0.660835	down	no	EFR3A
ENSOARG00000019547	53.6222	91.2808	0.587442	-0.767481	0.126696	0.663324	down	no	SPDYA
ENSOARG00000021656	0.907189	7.99002	0.11354	-3.13872	0.126943	0.663831	down	no	U6
ENSOARG00000001819	3873.43	4846.64	0.799199	-0.323373	0.128419	0.665013	down	no	KIAA0100
ENSOARG00000013093	2.72157	30.1125	0.0903799	-3.46785	0.128565	0.665114	down	no	TMEM252
ENSOARG00000024261	103.187	175.144	0.589156	-0.763278	0.129375	0.66723	down	no	SNORD113
ENSOARG00000008518	1171.36	1521.88	0.76968	-0.377669	0.130015	0.668879	down	no	HOOK1
ENSOARG00000000561	99.9252	164.159	0.608711	-0.716171	0.130431	0.669541	down	no	ENSOARG00000000561
ENSOARG00000023432	24.0801	49.2815	0.488622	-1.03321	0.130764	0.670427	down	no	ENSOARG00000023432
ENSOARG00000016684	27.2457	56.8717	0.479074	-1.06168	0.130802	0.67048	down	no	SCEL
ENSOARG00000024236	64.5306	106.676	0.604923	-0.725175	0.131707	0.67215	down	no	U1
ENSOARG00000014605	62.2548	104.322	0.596756	-0.744787	0.131996	0.672261	down	no	ENSOARG00000014605
ENSOARG00000022732	44.5013	100.952	0.440816	-1.18175	0.132265	0.672983	down	no	SCARNA21
ENSOARG00000012027	63.1683	104.917	0.602078	-0.731978	0.132407	0.67328	down	no	ENSOARG00000012027
ENSOARG00000021557	5.44946	16.35	0.3333	-1.58511	0.133153	0.67507	down	no	SNORD113
ENSOARG00000011924	5.44946	16.2379	0.335602	-1.57518	0.13344	0.675799	down	no	ENSOARG00000011924
ENSOARG00000013654	328.959	453.138	0.725958	-0.462041	0.133676	0.676327	down	no	SCML2
ENSOARG00000005000	3.17674	14.5587	0.218202	-2.19626	0.133975	0.676507	down	no	ENSOARG00000005000
ENSOARG00000024066	84.0732	136.727	0.614899	-0.701579	0.134822	0.678702	down	no	SNORD113
ENSOARG00000005327	157.263	231.665	0.67884	-0.558857	0.135166	0.679424	down	no	DPY19L2
ENSOARG00000005609	1.81438	20.7865	0.0872864	-3.5181	0.135861	0.68086	down	no	ENSOARG00000005609
ENSOARG00000012075	669.536	1010	0.662907	-0.593121	0.136199	0.681484	down	no	CDON
ENSOARG00000011110	611.375	991.397	0.616681	-0.697405	0.136399	0.681484	down	no	RGS5
ENSOARG00000024580	1.81912	8.5225	0.21345	-2.22803	0.136468	0.681484	down	no	ENSOARG00000024580
ENSOARG00000008718	18.1754	37.4252	0.485646	-1.04202	0.136914	0.681484	down	no	ENSOARG00000008718
ENSOARG00000018981	345.301	471.735	0.731981	-0.450122	0.136956	0.681484	down	no	GPSM2
ENSOARG00000004148	692.008	907.504	0.76254	-0.391115	0.137175	0.681484	down	no	ENSOARG00000004148
ENSOARG00000008655	146.331	220.368	0.66403	-0.590679	0.137646	0.681484	down	no	GLS2
ENSOARG00000023140	78.1242	127.058	0.61487	-0.701647	0.13792	0.681484	down	no	SNORD113
ENSOARG00000012515	804.493	1105.77	0.727542	-0.458898	0.139142	0.683294	down	no	PCSK5
ENSOARG00000007472	189.061	276.582	0.68356	-0.54886	0.139345	0.683886	down	no	CASP3
ENSOARG00000013092	5.90306	16.6142	0.355302	-1.49288	0.140299	0.686548	down	no	ENSOARG00000013092
ENSOARG00000016583	2.72315	11.3257	0.240441	-2.05625	0.140553	0.687203	down	no	ENSOARG00000016583
ENSOARG00000015577	230.765	326.127	0.70759	-0.499014	0.141183	0.689198	down	no	TMEM167A
ENSOARG00000020645	2070.91	2598.7	0.796902	-0.327525	0.14152	0.689627	down	no	YEATS2
ENSOARG00000015963	3.17674	14.2913	0.222285	-2.16952	0.141839	0.690191	down	no	MKRN2OS
ENSOARG00000000058	0.910353	7.19062	0.126603	-2.98162	0.142073	0.691084	down	no	ENSOARG00000000058
ENSOARG00000004467	69.9975	113.426	0.617121	-0.696376	0.142332	0.6918	down	no	SCN7A
ENSOARG00000009324	494.506	687.282	0.719509	-0.474916	0.142549	0.692017	down	no	PROX1
ENSOARG00000021662	0.453594	4.64575	0.0976365	-3.35644	0.142551	0.692017	down	no	5S_rRNA
ENSOARG00000024042	0.455176	4.58855	0.0991983	-3.33354	0.14298	0.692587	down	no	ENSOARG00000024042
ENSOARG00000016347	1269.98	1617.55	0.785125	-0.349005	0.143278	0.692892	down	no	RAP1GDS1
ENSOARG00000005101	440.721	595.813	0.739696	-0.434996	0.143425	0.693017	down	no	CHML
ENSOARG00000004312	0.455176	4.51274	0.100865	-3.30951	0.143547	0.69303	down	no	TNNC1
ENSOARG00000010593	100.387	160.085	0.627082	-0.673273	0.143562	0.69303	down	no	CLDN9
ENSOARG00000019253	76.7919	124.46	0.617002	-0.696652	0.143882	0.693536	down	no	CARD10
ENSOARG00000007955	175.39	252.355	0.69501	-0.524894	0.144205	0.693567	down	no	TPD52L1
ENSOARG00000002779	1604.7	2029.52	0.790679	-0.338836	0.144208	0.693567	down	no	EDEM3
ENSOARG00000010851	49.9587	90.5067	0.551988	-0.85729	0.144263	0.693567	down	no	C9orf16
ENSOARG00000021027	6632.84	8276.17	0.801439	-0.319335	0.144558	0.693657	down	no	MYEF2
ENSOARG00000009204	2.72789	10.4209	0.261771	-1.93362	0.145013	0.693657	down	no	HIST1H3A
ENSOARG00000012837	297.078	421.206	0.705303	-0.503684	0.145749	0.693657	down	no	ENSOARG00000012837
ENSOARG00000000373	3241.55	4060.73	0.798268	-0.325056	0.146518	0.695148	down	no	CCSER2
ENSOARG00000017915	682.977	894.352	0.763656	-0.389006	0.14693	0.696093	down	no	PHTF2
ENSOARG00000021988	259.943	359.415	0.72324	-0.467453	0.14732	0.696752	down	no	SNORD113
ENSOARG00000007364	35.8925	64.4499	0.556905	-0.844496	0.147419	0.696828	down	no	ZMYND15
ENSOARG00000010868	700.798	909.736	0.770331	-0.376449	0.147589	0.697237	down	no	ENSOARG00000010868
ENSOARG00000024163	3.18149	11.0842	0.28703	-1.80073	0.147834	0.697517	down	no	U6
ENSOARG00000015626	68.6162	110.214	0.62257	-0.683691	0.147954	0.697656	down	no	DCDC1
ENSOARG00000021867	0.908771	5.7071	0.159235	-2.65077	0.148175	0.697963	down	no	ENSOARG00000021867
ENSOARG00000002788	1296.61	1646.86	0.787327	-0.344966	0.148437	0.697963	down	no	ATP6V0A2
ENSOARG00000004596	11.8109	26.7737	0.441137	-1.1807	0.148722	0.698605	down	no	YWHAZ
ENSOARG00000013732	2546.42	3206.08	0.794248	-0.332338	0.149286	0.699923	down	no	ARHGAP18
ENSOARG00000012484	4235.72	5275.34	0.802928	-0.316657	0.15017	0.701051	down	no	PRUNE2
ENSOARG00000021569	257.686	359.873	0.716049	-0.481871	0.15047	0.701051	down	no	SNORD113
ENSOARG00000024681	10.4501	24.3918	0.428426	-1.22288	0.151583	0.701051	down	no	U6
ENSOARG00000015454	14.986	32.8021	0.456861	-1.13017	0.152146	0.701051	down	no	PPM1F
ENSOARG00000014224	1513.65	1907.38	0.793578	-0.333557	0.152415	0.701051	down	no	SLC4A7
ENSOARG00000019705	4245.81	5244.44	0.809583	-0.304749	0.152606	0.701051	down	no	PCYOX1
ENSOARG00000000155	48.1554	83.1714	0.578989	-0.788391	0.152655	0.701051	down	no	CPM
ENSOARG00000008716	493.987	647.986	0.762342	-0.391489	0.152868	0.701051	down	no	ENSOARG00000008716
ENSOARG00000011466	2.26955	9.10311	0.249316	-2.00395	0.153283	0.701051	down	no	NEK2
ENSOARG00000006968	917.43	1170.94	0.783497	-0.352	0.15334	0.701051	down	no	PTPN3
ENSOARG00000024497	2.26955	9.29104	0.244273	-2.03343	0.153563	0.701051	down	no	ENSOARG00000024497
ENSOARG00000010431	3273.54	4053.95	0.807494	-0.308476	0.153702	0.701051	down	no	C5orf42
ENSOARG00000013490	6.35981	17.2443	0.368807	-1.43906	0.154161	0.701051	down	no	THEMIS
ENSOARG00000012434	25.8976	50.1295	0.516614	-0.952842	0.154274	0.701051	down	no	FMO2
ENSOARG00000007845	4.0871	13.0548	0.313073	-1.67543	0.154799	0.701051	down	no	TRIM58
ENSOARG00000020536	19.9882	39.9229	0.500671	-0.998065	0.154829	0.701051	down	no	VAMP5
ENSOARG00000004419	632.029	821.641	0.769227	-0.378518	0.154974	0.701051	down	no	TCAIM
ENSOARG00000016176	2489.51	3089.73	0.805737	-0.311619	0.155039	0.701051	down	no	CHD7
ENSOARG00000019919	1.36553	11.3915	0.119873	-3.06042	0.155343	0.701488	down	no	ENSOARG00000019919
ENSOARG00000024185	0.453594	4.33661	0.104597	-3.25709	0.155414	0.701586	down	no	ENSOARG00000024185
ENSOARG00000002318	326.664	443.367	0.736781	-0.440692	0.156662	0.703865	down	no	MFSD1
ENSOARG00000008302	5.44946	15.2878	0.356459	-1.48819	0.157527	0.705322	down	no	ENSOARG00000008302
ENSOARG00000023124	5.45421	15.6437	0.348653	-1.52014	0.157698	0.705753	down	no	ENSOARG00000023124
ENSOARG00000022394	5.45579	15.1575	0.35994	-1.47417	0.158237	0.706492	down	no	SNORD116
ENSOARG00000010512	326.674	451.807	0.723039	-0.467855	0.158628	0.707173	down	no	SGCD
ENSOARG00000004636	24.5542	52.5618	0.467149	-1.09804	0.159384	0.708976	down	no	ENSOARG00000004636
ENSOARG00000013193	45.0055	77.571	0.580185	-0.785415	0.159839	0.710309	down	no	CPZ
ENSOARG00000019892	20.4386	41.3342	0.494473	-1.01604	0.160039	0.710824	down	no	C1orf122
ENSOARG00000024597	17.7202	35.4469	0.499909	-1.00026	0.161586	0.713422	down	no	SNORD113
ENSOARG00000018354	803.228	1026.01	0.782867	-0.353162	0.161628	0.713447	down	no	DTNB
ENSOARG00000018984	35.431	63.853	0.554884	-0.849743	0.162551	0.714514	down	no	CALR3
ENSOARG00000004193	0.908771	5.64399	0.161016	-2.63473	0.163866	0.715894	down	no	ENSOARG00000004193
ENSOARG00000022046	14.5435	30.3717	0.47885	-1.06235	0.164319	0.716562	down	no	SNORD116
ENSOARG00000020984	3052.84	3767.2	0.810374	-0.30334	0.164587	0.716926	down	no	TRPM7
ENSOARG00000015999	330.706	445.928	0.741612	-0.431264	0.164687	0.71713	down	no	IMMP1L
ENSOARG00000008704	2148.34	2742.61	0.783323	-0.352321	0.164782	0.717294	down	no	ASAH1
ENSOARG00000020932	140.869	210.259	0.669978	-0.577814	0.165036	0.717485	down	no	C2orf40
ENSOARG00000023039	206.692	290.283	0.712038	-0.489974	0.165317	0.717851	down	no	7SK
ENSOARG00000008036	652.398	839.372	0.777245	-0.363558	0.166784	0.720239	down	no	NCAPD2
ENSOARG00000010928	5277.34	6479.85	0.814423	-0.29615	0.166945	0.720512	down	no	SMG1
ENSOARG00000020299	18.6306	37.0825	0.50241	-0.993064	0.167396	0.720951	down	no	KCNQ4
ENSOARG00000006674	20.0072	43.3874	0.461129	-1.11676	0.16771	0.721024	down	no	GLI1
ENSOARG00000023034	6.3614	16.3514	0.389043	-1.362	0.168568	0.721024	down	no	U6
ENSOARG00000018837	0.453594	4.111	0.110337	-3.18001	0.169217	0.721098	down	no	RGSL1
ENSOARG00000019614	0.455176	4.07423	0.111721	-3.16203	0.169433	0.721583	down	no	ENSOARG00000019614
ENSOARG00000019523	0.453594	4.07332	0.111357	-3.16673	0.169445	0.721583	down	no	ASPRV1
ENSOARG00000006625	0.455176	4.0361	0.112776	-3.14846	0.169659	0.721875	down	no	C19orf67
ENSOARG00000001975	2.26955	8.77581	0.258615	-1.95112	0.170725	0.723903	down	no	ENSOARG00000001975
ENSOARG00000003750	1116.27	1405.39	0.794283	-0.332276	0.170944	0.72405	down	no	MTR
ENSOARG00000009604	8.62937	20.6639	0.417606	-1.25979	0.170952	0.72405	down	no	NDC80
ENSOARG00000017914	1.36395	6.62635	0.205837	-2.28043	0.171104	0.724194	down	no	MCMDC2
ENSOARG00000008039	6.36772	18.8268	0.338227	-1.56394	0.171614	0.725139	down	no	ENSOARG00000008039
ENSOARG00000014695	415.254	549.88	0.755173	-0.405121	0.171683	0.725173	down	no	YIPF6
ENSOARG00000010499	8.63095	20.6422	0.418123	-1.258	0.171691	0.725173	down	no	ENSOARG00000010499
ENSOARG00000017691	185.403	260.403	0.711988	-0.490076	0.171893	0.725353	down	no	ENO4
ENSOARG00000010699	1.81596	7.7004	0.235827	-2.0842	0.172649	0.726157	down	no	SLC18A1
ENSOARG00000016992	11.814	26.3478	0.448387	-1.15718	0.172723	0.72629	down	no	KRT15
ENSOARG00000021621	0.453594	4.00976	0.113123	-3.14404	0.173659	0.727491	down	no	oar-mir-200a
ENSOARG00000002174	84.0621	128.287	0.655263	-0.609853	0.174025	0.727902	down	no	ENSOARG00000002174
ENSOARG00000017895	7.26858	18.0723	0.402195	-1.31403	0.174182	0.728196	down	no	ENSOARG00000017895
ENSOARG00000021734	17.2714	34.4182	0.501809	-0.994789	0.174508	0.7288	down	no	Metazoa_SRP
ENSOARG00000021259	3.18307	10.534	0.302172	-1.72656	0.17505	0.728979	down	no	U2
ENSOARG00000020849	1.36078	10.963	0.124126	-3.01013	0.17534	0.729451	down	no	HORMAD1
ENSOARG00000006638	19.5378	37.7838	0.517094	-0.951503	0.175794	0.729759	down	no	PTH1R
ENSOARG00000001827	29.9879	55.1371	0.543878	-0.878644	0.176292	0.730345	down	no	SLC25A29
ENSOARG00000020171	74.5176	115.335	0.646098	-0.630175	0.176528	0.730697	down	no	SLC22A15
ENSOARG00000009678	1644.58	2043.61	0.804744	-0.313398	0.176585	0.730791	down	no	TUSC3
ENSOARG00000015939	20.8859	46.2482	0.451604	-1.14687	0.176931	0.731686	down	no	ENSOARG00000015939
ENSOARG00000010874	1.36078	10.297	0.132153	-2.91972	0.177163	0.731855	down	no	WNT3
ENSOARG00000019890	1674.45	2073.96	0.807366	-0.308704	0.177272	0.732043	down	no	SLC12A6
ENSOARG00000010989	689.36	879.3	0.783987	-0.351098	0.17866	0.73395	down	no	SOBP
ENSOARG00000013242	229.952	315.542	0.728754	-0.456496	0.179149	0.734839	down	no	PRKCQ
ENSOARG00000009340	134.484	193.875	0.693663	-0.527694	0.179413	0.735408	down	no	TMEM86A
ENSOARG00000024419	4.99587	13.6976	0.364726	-1.45511	0.17955	0.735714	down	no	uc_338
ENSOARG00000025099	3.17991	10.6157	0.299548	-1.73914	0.179742	0.735887	down	no	ENSOARG00000025099
ENSOARG00000023662	9.09087	21.5214	0.42241	-1.24328	0.180347	0.736543	down	no	oar-mir-3956
ENSOARG00000010096	4.99745	13.5473	0.368888	-1.43874	0.180491	0.736707	down	no	ENSOARG00000010096
ENSOARG00000017216	46.8088	76.4806	0.612035	-0.708314	0.180807	0.737149	down	no	STAG3
ENSOARG00000002377	1076.09	1503.07	0.715928	-0.482114	0.181034	0.737643	down	no	UGGT2
ENSOARG00000004067	48.1854	78.6827	0.612402	-0.70745	0.182023	0.73917	down	no	CCNE1
ENSOARG00000004833	16.8051	33.2125	0.505988	-0.982825	0.182518	0.740329	down	no	ENSOARG00000004833
ENSOARG00000006803	31.3471	56.695	0.552907	-0.854892	0.182632	0.740526	down	no	ENSOARG00000006803
ENSOARG00000023801	5.45262	14.654	0.37209	-1.42628	0.183232	0.741363	down	no	ENSOARG00000023801
ENSOARG00000010514	446.113	583.248	0.764877	-0.386701	0.183823	0.741832	down	no	GGT7
ENSOARG00000017355	360.78	476.788	0.75669	-0.402226	0.184073	0.741969	down	no	SMAGP
ENSOARG00000016920	501.121	660.243	0.758996	-0.397836	0.184268	0.742268	down	no	ENSOARG00000016920
ENSOARG00000022851	16.8162	32.5507	0.516616	-0.952835	0.184726	0.742268	down	no	7SK
ENSOARG00000024636	75.4913	154.919	0.487295	-1.03713	0.184972	0.742268	down	no	U6
ENSOARG00000011718	422.92	563.551	0.750455	-0.414163	0.185034	0.742268	down	no	INTS6L
ENSOARG00000021981	12.2676	26.0265	0.471352	-1.08512	0.185041	0.742268	down	no	U6
ENSOARG00000017531	1180.46	1472.42	0.801712	-0.318844	0.185063	0.742268	down	no	PTBP2
ENSOARG00000010083	808.324	1025.01	0.788598	-0.342638	0.185121	0.742268	down	no	SLC25A37
ENSOARG00000007713	930.183	1185.22	0.784816	-0.349573	0.186786	0.744827	down	no	NAB2
ENSOARG00000007255	2694.69	3299.47	0.816703	-0.292117	0.186941	0.745057	down	no	UBA6
ENSOARG00000016375	522.475	676.887	0.77188	-0.373552	0.187188	0.745219	down	no	ENSOARG00000016375
ENSOARG00000019784	1955.79	2402.33	0.814123	-0.296682	0.187548	0.745747	down	no	AAK1
ENSOARG00000012882	1825.32	2244.46	0.813253	-0.298224	0.188627	0.746262	down	no	CACNB2
ENSOARG00000020410	64.537	101.194	0.637756	-0.648923	0.188731	0.746262	down	no	ZMYND12
ENSOARG00000013230	9.99648	22.1638	0.451028	-1.14871	0.188857	0.746262	down	no	PNPLA1
ENSOARG00000016631	0.908771	5.26176	0.172712	-2.53356	0.189101	0.746262	down	no	HRH2
ENSOARG00000009426	255.325	347.133	0.735524	-0.443155	0.189192	0.746262	down	no	FRK
ENSOARG00000012292	3.6335	10.9902	0.330613	-1.59678	0.189342	0.746262	down	no	GSDMB
ENSOARG00000023404	14.5356	29.2931	0.496212	-1.01097	0.18944	0.746262	down	no	SNORD112
ENSOARG00000002737	0.910353	6.2246	0.146251	-2.77348	0.189998	0.746664	down	no	ENSOARG00000002737
ENSOARG00000012216	31.3407	55.8176	0.561485	-0.832681	0.190096	0.746759	down	no	ENSOARG00000012216
ENSOARG00000000514	264.38	363.432	0.727453	-0.459074	0.190177	0.746794	down	no	KRBA1
ENSOARG00000016175	12.2724	26.5898	0.461544	-1.11546	0.190282	0.746947	down	no	ENSOARG00000016175
ENSOARG00000003629	2289.07	2795.81	0.818752	-0.288501	0.190399	0.746999	down	no	LGALS8
ENSOARG00000023415	0.908771	5.05431	0.179801	-2.47553	0.190981	0.748394	down	no	ENSOARG00000023415
ENSOARG00000017648	779.931	1075.79	0.724982	-0.463982	0.191065	0.748559	down	no	TXNDC16
ENSOARG00000015979	3141.25	3830.88	0.819981	-0.286338	0.191077	0.748559	down	no	RIMS2
ENSOARG00000003013	2.27114	8.27828	0.274349	-1.86592	0.191477	0.748986	down	no	PGLYRP2
ENSOARG00000021755	10.4469	22.6123	0.462001	-1.11403	0.191496	0.749005	down	no	7SK
ENSOARG00000014780	393.33	624.055	0.630281	-0.665932	0.191589	0.749113	down	no	KIAA1324L
ENSOARG00000000966	127.667	183.869	0.69434	-0.526286	0.191822	0.749162	down	no	LIN52
ENSOARG00000007594	322.189	429.024	0.750981	-0.413153	0.192942	0.751251	down	no	MCF2L
ENSOARG00000020131	123.104	178.426	0.689946	-0.535444	0.19346	0.751445	down	no	TSPAN2
ENSOARG00000012786	185.366	259.591	0.714066	-0.48587	0.193572	0.751482	down	no	ABHD17B
ENSOARG00000008539	161.783	226.333	0.714803	-0.484381	0.194381	0.752119	down	no	GREB1L
ENSOARG00000000309	1.36237	6.27998	0.216938	-2.20465	0.194705	0.752511	down	no	PRSS21
ENSOARG00000001548	25.444	47.1116	0.540079	-0.888758	0.194854	0.752635	down	no	CRYBB1
ENSOARG00000001004	609.507	927.884	0.656878	-0.606302	0.19486	0.752635	down	no	RAB11FIP1
ENSOARG00000001401	80.8537	125.849	0.642465	-0.638311	0.194956	0.752739	down	no	EXD3
ENSOARG00000013612	79.9987	120.878	0.661813	-0.595503	0.196177	0.754066	down	no	ENSOARG00000013612
ENSOARG00000004200	60.8845	95.2915	0.638929	-0.646273	0.196274	0.754229	down	no	HCN3
ENSOARG00000003605	462.98	597.904	0.774339	-0.368964	0.196403	0.754409	down	no	GPR137B
ENSOARG00000015670	1.36078	10.2734	0.132457	-2.9164	0.19881	0.756115	down	no	ENSOARG00000015670
ENSOARG00000023696	5.45104	14.4121	0.378227	-1.40267	0.198819	0.756115	down	no	ENSOARG00000023696
ENSOARG00000022722	0.455176	3.74693	0.12148	-3.04121	0.199057	0.756115	down	no	ENSOARG00000022722
ENSOARG00000021156	0.455176	3.72786	0.122101	-3.03385	0.199144	0.756115	down	no	GPX2
ENSOARG00000016835	262.627	350.584	0.749111	-0.416748	0.199175	0.756115	down	no	SLC35B3
ENSOARG00000024866	0.453594	3.70834	0.122317	-3.0313	0.199279	0.756115	down	no	U6
ENSOARG00000015402	679.8	857.739	0.792549	-0.335428	0.199836	0.756653	down	no	GALNT7
ENSOARG00000000200	21.8247	44.491	0.490543	-1.02755	0.200123	0.757125	down	no	SSTR2
ENSOARG00000016095	86.7852	129.146	0.671991	-0.573485	0.200294	0.757372	down	no	ENSOARG00000016095
ENSOARG00000019148	928.144	1156.85	0.802306	-0.317775	0.200955	0.758203	down	no	ENSOARG00000019148
ENSOARG00000004249	440.659	567.219	0.776876	-0.364243	0.201438	0.75905	down	no	ENSOARG00000004249
ENSOARG00000018272	1393.1	1722.4	0.808817	-0.306114	0.203243	0.760771	down	no	ZW10
ENSOARG00000016528	2839.21	3441.91	0.824895	-0.277717	0.203325	0.760771	down	no	BTAF1
ENSOARG00000015938	42.7043	69.8647	0.611243	-0.710182	0.204479	0.760902	down	no	ENSOARG00000015938
ENSOARG00000021067	1436.92	1763.29	0.814912	-0.295284	0.204788	0.760902	down	no	DDHD1
ENSOARG00000004103	7523.18	9133.66	0.823677	-0.27985	0.205963	0.761437	down	no	PTPN13
ENSOARG00000009178	45.8668	79.9379	0.573781	-0.801428	0.206088	0.761437	down	no	ENSOARG00000009178
ENSOARG00000021470	3.6335	10.9811	0.330887	-1.59559	0.206893	0.761437	down	no	ST7-OT4_4
ENSOARG00000020173	49.0531	78.2705	0.626712	-0.674126	0.207242	0.761437	down	no	SEMA5B
ENSOARG00000020558	276.265	366.911	0.752948	-0.409378	0.207409	0.761437	down	no	STARD9
ENSOARG00000020307	990.514	1229.92	0.805348	-0.312316	0.207606	0.761437	down	no	TFRC
ENSOARG00000009230	2.72473	8.72543	0.312275	-1.67911	0.207611	0.761437	down	no	DPT
ENSOARG00000025142	0.910353	5.89684	0.15438	-2.69545	0.207908	0.761468	down	no	ENSOARG00000025142
ENSOARG00000007366	0.907189	5.9545	0.152354	-2.7145	0.208139	0.7616	down	no	TMPRSS13
ENSOARG00000000900	6.36614	15.3323	0.415212	-1.26808	0.208195	0.761617	down	no	GCNT3
ENSOARG00000016994	49.9729	81.7473	0.611309	-0.710025	0.208294	0.761721	down	no	SMPD4
ENSOARG00000017134	806.974	1007.85	0.800691	-0.320682	0.208562	0.762033	down	no	PDE7A
ENSOARG00000014453	25.896	45.0013	0.575451	-0.797235	0.20871	0.762114	down	no	ENSOARG00000014453
ENSOARG00000019941	315.663	499.976	0.631356	-0.663475	0.208756	0.762114	down	no	RYR3
ENSOARG00000020225	3912.26	5440.85	0.719054	-0.475828	0.209006	0.762254	down	no	ABCC9
ENSOARG00000021628	17.2682	32.3936	0.533075	-0.90759	0.209311	0.76266	down	no	ENSOARG00000021628
ENSOARG00000003044	47.2577	77.9241	0.606458	-0.721521	0.209317	0.76266	down	no	ACTA1
ENSOARG00000013434	1301.33	1594.68	0.81604	-0.293288	0.209379	0.762736	down	no	STRADA
ENSOARG00000023095	4.99745	13.0625	0.38258	-1.38617	0.209777	0.763389	down	no	SNORA11
ENSOARG00000017776	280.796	370.502	0.757879	-0.39996	0.210261	0.76364	down	no	HDAC8
ENSOARG00000011578	11.3683	25.454	0.446622	-1.16287	0.210511	0.763956	down	no	TICRR
ENSOARG00000016223	1844.85	2248.62	0.820435	-0.28554	0.210861	0.764533	down	no	YTHDC2
ENSOARG00000021642	9.54447	20.4982	0.465624	-1.10276	0.211414	0.765367	down	no	ENSOARG00000021642
ENSOARG00000007022	0.908771	4.9903	0.182108	-2.45714	0.212143	0.766587	down	no	ENSOARG00000007022
ENSOARG00000018425	10.4564	22.2246	0.470487	-1.08777	0.212359	0.76677	down	no	ENSOARG00000018425
ENSOARG00000009082	4.0871	11.6543	0.350694	-1.51172	0.212639	0.767344	down	no	SLC13A3
ENSOARG00000023611	5.45104	14.0194	0.388821	-1.36282	0.212913	0.767744	down	no	SNORA21
ENSOARG00000019590	30.9077	52.0098	0.594267	-0.750818	0.213295	0.768241	down	no	C2orf88
ENSOARG00000003299	10.4501	21.8846	0.477508	-1.0664	0.213947	0.769103	down	no	SLC15A1
ENSOARG00000006176	149.502	208.731	0.71624	-0.481485	0.214138	0.769108	down	no	DYRK3
ENSOARG00000023746	5.45104	13.8124	0.394648	-1.34136	0.214262	0.769173	down	no	snoU2-30
ENSOARG00000020253	494.386	632.74	0.781341	-0.355975	0.214864	0.769526	down	no	LMLN
ENSOARG00000010703	415.292	536.311	0.774349	-0.368943	0.215173	0.769754	down	no	ATP2C2
ENSOARG00000002974	9.10037	33.8871	0.268549	-1.89674	0.215356	0.770084	down	no	KIAA1257
ENSOARG00000018991	5.45737	13.6227	0.40061	-1.31973	0.215476	0.770156	down	no	ENSOARG00000018991
ENSOARG00000020437	2771.48	3578.8	0.774416	-0.368819	0.216182	0.77114	down	no	DOCK10
ENSOARG00000013702	1466.6	1788.57	0.819986	-0.286329	0.216203	0.771145	down	no	KDM4C
ENSOARG00000024405	18.177	33.676	0.539761	-0.889608	0.216756	0.771635	down	no	SNORD113
ENSOARG00000014200	2.72948	8.89611	0.306817	-1.70455	0.216916	0.771635	down	no	ENSOARG00000014200
ENSOARG00000000352	28.1735	48.3836	0.582294	-0.780182	0.217002	0.771635	down	no	ENSOARG00000000352
ENSOARG00000013613	1385.37	1700.75	0.814564	-0.2959	0.217086	0.771635	down	no	ZDHHC20
ENSOARG00000008062	1829.52	2218.48	0.824675	-0.278102	0.217103	0.771635	down	no	DOCK3
ENSOARG00000004808	429.811	550.563	0.780674	-0.357207	0.217194	0.771635	down	no	ENSOARG00000004808
ENSOARG00000013204	164.518	225.973	0.728042	-0.457906	0.217343	0.771635	down	no	ADAMTS3
ENSOARG00000023825	1.81596	6.91415	0.262644	-1.92882	0.218666	0.771635	down	no	U6
ENSOARG00000020448	35.4452	59.4192	0.596528	-0.745338	0.218835	0.771897	down	no	SPTBN5
ENSOARG00000017103	4.08868	11.3888	0.35901	-1.47791	0.21958	0.772361	down	no	MATN3
ENSOARG00000019149	780.154	972.313	0.802369	-0.317662	0.21983	0.77259	down	no	ENSOARG00000019149
ENSOARG00000023350	32.2574	54.2024	0.595129	-0.748726	0.219983	0.772824	down	no	ENSOARG00000023350
ENSOARG00000024044	4.54069	12.1773	0.372882	-1.42321	0.220366	0.773182	down	no	U6
ENSOARG00000004670	51.7841	80.9829	0.639445	-0.645107	0.220618	0.773182	down	no	PHF7
ENSOARG00000010615	10297.3	12486.7	0.824662	-0.278124	0.220678	0.773182	down	no	CPD
ENSOARG00000012324	36.8044	62.1515	0.592173	-0.75591	0.221211	0.773182	down	no	ENSOARG00000012324
ENSOARG00000025118	21.3569	38.2669	0.558105	-0.841393	0.221358	0.773182	down	no	ENSOARG00000025118
ENSOARG00000016714	4.98954	38.4135	0.12989	-2.94463	0.221536	0.773182	down	no	CCDC73
ENSOARG00000014809	395.216	506.604	0.780127	-0.35822	0.221696	0.773182	down	no	ASRGL1
ENSOARG00000000881	1930.69	2343.5	0.823849	-0.279547	0.221774	0.773182	down	no	IREB2
ENSOARG00000003938	6.35823	15.1952	0.418438	-1.25691	0.222008	0.773182	down	no	ENSOARG00000003938
ENSOARG00000002507	9.54447	20.4728	0.466202	-1.10097	0.222285	0.773182	down	no	EMILIN3
ENSOARG00000004648	5.45104	13.7203	0.397299	-1.3317	0.222792	0.773182	down	no	ENSOARG00000004648
ENSOARG00000017221	459.334	583.494	0.787213	-0.345175	0.223019	0.773182	down	no	RBL1
ENSOARG00000021387	10.4501	22.1588	0.4716	-1.08437	0.223031	0.773182	down	no	SNORA46
ENSOARG00000019556	539.299	680.139	0.792925	-0.334744	0.223034	0.773182	down	no	CCDC191
ENSOARG00000001884	259.821	360.675	0.720376	-0.473178	0.223206	0.773182	down	no	RIMKLB
ENSOARG00000023098	31.807	53.1333	0.598626	-0.740274	0.223326	0.773274	down	no	ENSOARG00000023098
ENSOARG00000023405	19.9882	36.1519	0.552895	-0.854921	0.223385	0.773363	down	no	ENSOARG00000023405
ENSOARG00000024320	2841.42	3402.84	0.835012	-0.260131	0.223644	0.773735	down	no	Xist_exon4
ENSOARG00000021767	401.234	524.216	0.765398	-0.385717	0.223651	0.773735	down	no	MIAT_exon5_3
ENSOARG00000013818	10.4469	21.9686	0.475539	-1.07237	0.223933	0.773949	down	no	ENSOARG00000013818
ENSOARG00000016867	140.423	200.502	0.70036	-0.513832	0.224069	0.774102	down	no	ITGA4
ENSOARG00000002397	161.263	227.131	0.71	-0.494109	0.224073	0.774102	down	no	ABCB8
ENSOARG00000024281	6.81183	15.9619	0.426756	-1.22852	0.224616	0.77471	down	no	SNORD116
ENSOARG00000016001	189.086	259.599	0.728378	-0.457241	0.224918	0.775066	down	no	CA8
ENSOARG00000016611	49.4908	104.597	0.473155	-1.07961	0.225059	0.775238	down	no	CXCL10
ENSOARG00000003335	0.453594	3.44005	0.131857	-2.92296	0.225085	0.775282	down	no	PDE6C
ENSOARG00000024434	15.4396	29.8596	0.517073	-0.95156	0.225442	0.7756	down	no	SCARNA15
ENSOARG00000001232	7.7206	17.8898	0.431564	-1.21235	0.225634	0.7756	down	no	ENSOARG00000001232
ENSOARG00000019427	139.967	196.596	0.71195	-0.490152	0.225801	0.775706	down	no	PPARA
ENSOARG00000007009	151.787	207.661	0.730937	-0.452181	0.226783	0.776895	down	no	EPB41L4B
ENSOARG00000018389	180.879	244.786	0.738926	-0.436498	0.228514	0.778454	down	no	GSAP
ENSOARG00000001387	586.192	741.716	0.790319	-0.339494	0.228625	0.778454	down	no	ENSOARG00000001387
ENSOARG00000009869	99.9553	143.132	0.698345	-0.517989	0.228761	0.778454	down	no	LRRC69
ENSOARG00000009823	1141.49	1399.17	0.815836	-0.293649	0.228796	0.778525	down	no	ORC4
ENSOARG00000006748	452.898	589.542	0.768221	-0.380407	0.228816	0.778548	down	no	CTSO
ENSOARG00000013399	90.4203	131.002	0.690223	-0.534866	0.230019	0.780432	down	no	SLC1A1
ENSOARG00000002639	454.37	578.927	0.784848	-0.349514	0.23017	0.780477	down	no	PIK3C2B
ENSOARG00000001110	8.64044	19.5694	0.441527	-1.17943	0.230262	0.780604	down	no	SBK1
ENSOARG00000001813	143.134	198.05	0.722714	-0.468504	0.23132	0.78252	down	no	NUP210L
ENSOARG00000004619	40.3794	197.546	0.204405	-2.2905	0.231584	0.782703	down	no	TAC1
ENSOARG00000003787	45.8747	71.6419	0.640334	-0.643104	0.231922	0.782895	down	no	PKD1L3
ENSOARG00000007809	648.813	819.304	0.791908	-0.336595	0.232886	0.78376	down	no	ARNTL
ENSOARG00000004061	194.97	262.427	0.742949	-0.428665	0.23328	0.78384	down	no	ENSOARG00000004061
ENSOARG00000021223	0.453594	3.5322	0.128417	-2.96109	0.233621	0.78384	down	no	ENSOARG00000021223
ENSOARG00000003800	5.00378	14.8692	0.336519	-1.57124	0.233881	0.78384	down	no	C19orf18
ENSOARG00000023436	0.455176	3.47592	0.130952	-2.93289	0.234114	0.78384	down	no	ENSOARG00000023436
ENSOARG00000005113	0.455176	3.4573	0.131656	-2.92515	0.234165	0.78384	down	no	ENSOARG00000005113
ENSOARG00000024855	0.455176	3.43869	0.132369	-2.91736	0.234214	0.78384	down	no	U6
ENSOARG00000017840	0.453594	3.4396	0.131874	-2.92277	0.234214	0.78384	down	no	OVOL1
ENSOARG00000022579	0.455176	3.42008	0.133089	-2.90953	0.234261	0.78384	down	no	U6
ENSOARG00000023509	0.453594	3.40101	0.13337	-2.90649	0.234311	0.78384	down	no	U6
ENSOARG00000019987	42.2586	67.0356	0.630391	-0.665682	0.234395	0.78384	down	no	ENSOARG00000019987
ENSOARG00000025006	8.63095	18.4237	0.468471	-1.09397	0.234597	0.784131	down	no	SNORA11
ENSOARG00000022041	0.455176	3.34382	0.136125	-2.877	0.234647	0.784133	down	no	oar-mir-30d
ENSOARG00000021896	10.4501	21.757	0.480308	-1.05797	0.23584	0.784946	down	no	ENSOARG00000021896
ENSOARG00000010183	2344.5	2808.63	0.834747	-0.26059	0.235841	0.784946	down	no	CTTNBP2
ENSOARG00000002802	1655.54	1998.82	0.828259	-0.271846	0.236086	0.784946	down	no	DIO2
ENSOARG00000022792	14.534	28.0361	0.518403	-0.947854	0.236724	0.785678	down	no	ENSOARG00000022792
ENSOARG00000015889	9625.88	11510.5	0.83627	-0.257959	0.236991	0.786015	down	no	VPS13D
ENSOARG00000001856	2.26955	7.60598	0.298391	-1.74472	0.237068	0.786113	down	no	ENSOARG00000001856
ENSOARG00000017849	208.534	278.692	0.74826	-0.418389	0.23709	0.786113	down	no	SLC35A3
ENSOARG00000022238	11.362	22.9323	0.495458	-1.01316	0.237831	0.787223	down	no	ENSOARG00000022238
ENSOARG00000001611	904.17	1110.69	0.814063	-0.296788	0.23792	0.787223	down	no	SLC25A12
ENSOARG00000008540	3291.76	4106.7	0.801559	-0.31912	0.237935	0.787223	down	no	ACOX1
ENSOARG00000001583	4.54385	11.9825	0.379207	-1.39894	0.23796	0.787245	down	no	HPRT1
ENSOARG00000008455	1428.7	1743.91	0.819255	-0.287616	0.23799	0.787252	down	no	ESCO1
ENSOARG00000000294	643.4	806.153	0.798112	-0.325336	0.238195	0.787515	down	no	CACUL1
ENSOARG00000007526	427.812	741.739	0.576768	-0.793937	0.23835	0.78783	down	no	GNRHR
ENSOARG00000024788	6.35981	14.7907	0.429988	-1.21763	0.238401	0.787871	down	no	ENSOARG00000024788
ENSOARG00000018349	1452.2	1759.51	0.825342	-0.276937	0.238755	0.788248	down	no	ATP7A
ENSOARG00000011568	13.1732	25.5684	0.515214	-0.956755	0.238912	0.788443	down	no	GCNT4
ENSOARG00000004231	109.519	154.208	0.710201	-0.493701	0.239236	0.788771	down	no	LRRC3B
ENSOARG00000004849	3.18307	9.262	0.34367	-1.5409	0.239315	0.788771	down	no	ENSOARG00000004849
ENSOARG00000008934	736.46	913.465	0.806226	-0.310743	0.23977	0.789171	down	no	TSPAN13
ENSOARG00000002052	470.163	608.779	0.772304	-0.372758	0.240619	0.790216	down	no	IPP
ENSOARG00000019709	1766.66	2127.74	0.830298	-0.268299	0.24085	0.790648	down	no	TIA1
ENSOARG00000010189	17.7361	40.6873	0.435911	-1.19789	0.240933	0.790798	down	no	FAM3B
ENSOARG00000023960	27.252	45.9486	0.593098	-0.753657	0.241033	0.79089	down	no	U6
ENSOARG00000012584	253.926	344.245	0.737633	-0.439025	0.241229	0.791232	down	no	COL18A1
ENSOARG00000001697	5.90622	14.3181	0.4125	-1.27753	0.241238	0.791232	down	no	TMEM86B
ENSOARG00000004996	117.701	164.535	0.715354	-0.483271	0.241546	0.791555	down	no	CCDC102B
ENSOARG00000011849	2.72473	8.30143	0.328224	-1.60725	0.241652	0.791647	down	no	ENSOARG00000011849
ENSOARG00000018220	821.834	1020.68	0.805185	-0.312608	0.241933	0.792179	down	no	CPED1
ENSOARG00000015232	28.6207	48.2415	0.59328	-0.753215	0.243407	0.794153	down	no	MZT1
ENSOARG00000000803	407.512	519.24	0.784824	-0.349559	0.24369	0.794475	down	no	MTCL1
ENSOARG00000011519	32.2922	83.6421	0.386076	-1.37304	0.243781	0.794685	down	no	RHCG
ENSOARG00000010831	7.71901	17.0913	0.451634	-1.14677	0.243954	0.794911	down	no	ENSOARG00000010831
ENSOARG00000018254	8213.44	9812.75	0.837017	-0.256671	0.24444	0.795334	down	no	FRAS1
ENSOARG00000017139	494.765	621.936	0.795524	-0.330023	0.245488	0.796631	down	no	SCAMP1
ENSOARG00000009639	1.81912	6.55099	0.277687	-1.84847	0.245768	0.797069	down	no	ENSOARG00000009639
ENSOARG00000008413	1551.15	1916.05	0.809557	-0.304796	0.246617	0.797992	down	no	SEC23A
ENSOARG00000010074	184.874	257.426	0.718163	-0.477616	0.247447	0.798905	down	no	EFHD2
ENSOARG00000024879	8.62937	18.3633	0.469925	-1.0895	0.24745	0.798905	down	no	uc_338
ENSOARG00000017565	256.326	333.954	0.767547	-0.381674	0.247877	0.799323	down	no	TRPC5
ENSOARG00000005200	141.293	192.549	0.733802	-0.446538	0.24801	0.799416	down	no	CPA4
ENSOARG00000020108	3337.44	3982.84	0.837955	-0.255055	0.248039	0.799416	down	no	EHBP1
ENSOARG00000006919	2714.15	3365	0.806584	-0.310103	0.248272	0.799416	down	no	KIF2A
ENSOARG00000019062	25.8754	58.3229	0.443658	-1.17248	0.248316	0.799416	down	no	SPNS3
ENSOARG00000020889	875.794	1098.5	0.797265	-0.326869	0.248591	0.799452	down	no	ENSOARG00000020889
ENSOARG00000021545	0.910353	5.11105	0.178114	-2.48912	0.248809	0.799452	down	no	U5
ENSOARG00000021517	23.6312	40.7141	0.580418	-0.784835	0.249366	0.799452	down	no	ENSOARG00000021517
ENSOARG00000009851	10.4469	21.2423	0.491798	-1.02386	0.249853	0.799452	down	no	CDCA2
ENSOARG00000017979	4612.31	5471.26	0.843007	-0.246384	0.250318	0.799452	down	no	NBEAL1
ENSOARG00000015717	321.661	413.437	0.778016	-0.362128	0.250462	0.799452	down	no	ENSOARG00000015717
ENSOARG00000008009	10.9132	21.861	0.499207	-1.00229	0.250479	0.799452	down	no	CDH17
ENSOARG00000022965	10.9021	21.7829	0.500488	-0.998593	0.250891	0.799452	down	no	ENSOARG00000022965
ENSOARG00000017284	2.72631	8.27828	0.329333	-1.60238	0.251256	0.799452	down	no	ENSOARG00000017284
ENSOARG00000020116	24.9762	44.1464	0.565757	-0.821745	0.251552	0.799452	down	no	BMF
ENSOARG00000003418	2954.43	3508.74	0.842022	-0.24807	0.251833	0.799452	down	no	PTK2
ENSOARG00000000070	0.907189	5.31851	0.170572	-2.55155	0.252073	0.799452	down	no	ENSOARG00000000070
ENSOARG00000022825	2.72473	8.12848	0.335208	-1.57687	0.252505	0.799452	down	no	ENSOARG00000022825
ENSOARG00000005915	0.908771	4.55087	0.199691	-2.32416	0.252513	0.799452	down	no	ENSOARG00000005915
ENSOARG00000004000	1.36395	5.55048	0.245735	-2.02482	0.252594	0.799452	down	no	ABCB11
ENSOARG00000024573	1.36237	5.53187	0.246276	-2.02165	0.252791	0.799452	down	no	U6
ENSOARG00000005828	1485.02	1797.96	0.82595	-0.275873	0.253051	0.799452	down	no	ENSOARG00000005828
ENSOARG00000000761	1520.73	1836.33	0.828133	-0.272066	0.253107	0.799452	down	no	ZNF410
ENSOARG00000022829	22.2688	38.5301	0.577959	-0.790961	0.253266	0.799452	down	no	U6
ENSOARG00000021458	1.36237	5.47558	0.248808	-2.0069	0.253353	0.799452	down	no	SNORA79
ENSOARG00000014295	25.877	60.4442	0.428114	-1.22393	0.253392	0.799452	down	no	MUC15
ENSOARG00000023481	15.0082	33.7645	0.444495	-1.16976	0.25359	0.799452	down	no	ENSOARG00000023481
ENSOARG00000021710	1.36237	5.43699	0.250573	-1.9967	0.253735	0.799452	down	no	SNORD62
ENSOARG00000009710	1.36237	5.40068	0.252258	-1.98703	0.254093	0.799452	down	no	ACTRT1
ENSOARG00000018328	45.8906	70.4512	0.651381	-0.618427	0.254245	0.799452	down	no	IQCH
ENSOARG00000005060	268.471	347.067	0.773543	-0.370447	0.254679	0.799452	down	no	WDR27
ENSOARG00000016736	330.761	423.31	0.781368	-0.355925	0.254947	0.799452	down	no	DUSP19
ENSOARG00000023986	827.418	1022.76	0.809007	-0.305775	0.255605	0.800051	down	no	MEG3_2
ENSOARG00000023983	28.1719	46.1271	0.610746	-0.711356	0.255782	0.800051	down	no	U6
ENSOARG00000011594	1024.39	1277.15	0.802096	-0.318153	0.255795	0.800051	down	no	GNE
ENSOARG00000008345	1223.31	1476.3	0.828632	-0.271197	0.256049	0.80017	down	no	ZNF605
ENSOARG00000017339	4383.69	5191.96	0.844322	-0.244135	0.256244	0.8002	down	no	OGT
ENSOARG00000007851	1426.46	1714.47	0.832014	-0.26532	0.256358	0.8002	down	no	PRKAA2
ENSOARG00000018280	6.80866	18.1113	0.375933	-1.41145	0.256374	0.8002	down	no	SLCO4C1
ENSOARG00000002194	2407.12	2890.66	0.832724	-0.264089	0.256519	0.800304	down	no	BHLHB9
ENSOARG00000025068	14.5356	27.5558	0.527496	-0.922768	0.256709	0.800355	down	no	oar-mir-370
ENSOARG00000018728	40.4506	63.7803	0.634217	-0.656951	0.256721	0.800355	down	no	ENSOARG00000018728
ENSOARG00000020585	400.292	506.554	0.790225	-0.339664	0.257435	0.801544	down	no	TMEM62
ENSOARG00000022449	0.455176	3.2621	0.139535	-2.8413	0.257726	0.801907	down	no	ENSOARG00000022449
ENSOARG00000024487	71.2713	156.053	0.456713	-1.13064	0.257758	0.801907	down	no	SNORD83
ENSOARG00000013069	0.453594	3.2621	0.13905	-2.84633	0.257773	0.801907	down	no	SNAI3
ENSOARG00000024491	16.3658	29.6209	0.552509	-0.855931	0.258112	0.802741	down	no	U6
ENSOARG00000003218	1.36553	7.93328	0.172127	-2.53846	0.258809	0.80323	down	no	ENSOARG00000003218
ENSOARG00000017313	1.81438	10.7541	0.168714	-2.56735	0.259159	0.803566	down	no	GPC2
ENSOARG00000024893	4.54227	11.4954	0.395137	-1.33957	0.259293	0.803673	down	no	oar-mir-374b
ENSOARG00000002320	7.26384	16.0822	0.45167	-1.14666	0.259362	0.803795	down	no	LSMEM1
ENSOARG00000023117	6.81974	14.8738	0.458508	-1.12498	0.259413	0.803795	down	no	ENSOARG00000023117
ENSOARG00000018554	8.62146	34.7505	0.248096	-2.01103	0.259544	0.803966	down	no	ENSOARG00000018554
ENSOARG00000005431	64.0549	94.6201	0.676969	-0.562837	0.259887	0.804433	down	no	MOCOS
ENSOARG00000016159	62.6767	94.4512	0.663588	-0.59164	0.259894	0.804433	down	no	ENSOARG00000016159
ENSOARG00000004680	457.973	580.012	0.789592	-0.34082	0.260907	0.805936	down	no	SH3PXD2A
ENSOARG00000013444	4.5486	12.0071	0.378827	-1.40039	0.26103	0.806229	down	no	RIPPLY2
ENSOARG00000023846	4.54702	11.2213	0.405215	-1.30324	0.2612	0.806487	down	no	ENSOARG00000023846
ENSOARG00000018647	13.1732	25.2143	0.52245	-0.936636	0.261372	0.806621	down	no	KIF23
ENSOARG00000022467	61.7853	91.5123	0.675159	-0.566701	0.262065	0.80728	down	no	SNORA76
ENSOARG00000024904	2.26955	7.22284	0.314219	-1.67016	0.264014	0.809534	down	no	U6
ENSOARG00000020537	10.4469	20.821	0.501749	-0.994963	0.264075	0.809534	down	no	CRYGS
ENSOARG00000010980	1687.96	2025.54	0.833335	-0.263031	0.264391	0.809946	down	no	LMBRD2
ENSOARG00000024601	2.27272	7.16746	0.317088	-1.65704	0.264454	0.809998	down	no	ST7-OT3_2
ENSOARG00000025094	0.907189	5.02798	0.180428	-2.4705	0.264533	0.809998	down	no	SNORD88
ENSOARG00000024620	1.81438	10.3156	0.175886	-2.50728	0.264606	0.809998	down	no	5S_rRNA
ENSOARG00000010545	5741.2	6766.2	0.848511	-0.236995	0.265448	0.810323	down	no	ENPP5
ENSOARG00000020567	1470	1760.71	0.83489	-0.260342	0.265887	0.811082	down	no	AGFG1
ENSOARG00000003288	3390.8	4176.24	0.811927	-0.300578	0.265901	0.811082	down	no	MAOB
ENSOARG00000020653	222.641	289.637	0.76869	-0.379526	0.266249	0.811744	down	no	MCF2L2
ENSOARG00000015926	20.8922	36.1696	0.577619	-0.79181	0.266281	0.811798	down	no	TEX11
ENSOARG00000024566	5.44946	13.0189	0.418581	-1.25642	0.266372	0.811922	down	no	U6
ENSOARG00000019133	7532.16	9102.17	0.827513	-0.273146	0.266573	0.812165	down	no	ENSOARG00000019133
ENSOARG00000004840	2476.52	2943.17	0.841447	-0.249056	0.266943	0.812763	down	no	HERC4
ENSOARG00000011949	867.385	1054.51	0.822548	-0.281828	0.267534	0.813686	down	no	C3orf67
ENSOARG00000018752	107.657	149.319	0.720988	-0.471953	0.267838	0.814217	down	no	MDH1B
ENSOARG00000000611	46.3536	72.1766	0.642225	-0.638849	0.268279	0.814692	down	no	LDB3
ENSOARG00000006371	95.4225	134.431	0.709824	-0.494467	0.268975	0.815286	down	no	ADAMTS6
ENSOARG00000000125	874.724	1072.36	0.8157	-0.29389	0.269021	0.815286	down	no	DYNLT3
ENSOARG00000002110	1876.28	2236.37	0.838988	-0.253277	0.26982	0.816405	down	no	IFT80
ENSOARG00000015485	2.27272	6.95819	0.326625	-1.61429	0.271683	0.817316	down	no	DQA
ENSOARG00000007640	740.369	920.37	0.804425	-0.31397	0.27182	0.817316	down	no	PLEKHA6
ENSOARG00000005619	760.957	927.993	0.820003	-0.286298	0.271897	0.817316	down	no	RRAGB
ENSOARG00000017554	14969.7	17813.6	0.840352	-0.250935	0.271973	0.817316	down	no	UBR5
ENSOARG00000012542	646.48	791.347	0.816937	-0.291704	0.272246	0.817316	down	no	ENSOARG00000012542
ENSOARG00000012755	44.506	70.8979	0.627749	-0.671741	0.273106	0.817316	down	no	GDA
ENSOARG00000003866	735.197	896.863	0.819743	-0.286757	0.273173	0.817316	down	no	SIDT2
ENSOARG00000013540	1654.95	1971.91	0.83926	-0.25281	0.273199	0.817316	down	no	DDX42
ENSOARG00000017085	15.9074	29.2531	0.543786	-0.878889	0.273715	0.817316	down	no	ENSOARG00000017085
ENSOARG00000017311	1.36553	7.58782	0.179963	-2.47422	0.274428	0.817316	down	no	DFNB59
ENSOARG00000016198	1.81754	6.3172	0.287713	-1.7973	0.275086	0.817425	down	no	C1orf146
ENSOARG00000022696	0.907189	4.82143	0.188158	-2.40999	0.275118	0.817425	down	no	ENSOARG00000022696
ENSOARG00000016996	5023.71	5905.89	0.850628	-0.2334	0.275392	0.817425	down	no	MGEA5
ENSOARG00000007552	0.453594	3.11275	0.145721	-2.77872	0.275486	0.817425	down	no	ENSOARG00000007552
ENSOARG00000013848	0.907189	4.87817	0.185969	-2.42687	0.276297	0.817425	down	no	C14orf132
ENSOARG00000023174	0.455176	3.05465	0.149011	-2.74651	0.276442	0.817425	down	no	ENSOARG00000023174
ENSOARG00000002239	0.455176	3.16813	0.143673	-2.79914	0.276462	0.817425	down	no	MC5R
ENSOARG00000014455	0.453594	3.13091	0.144876	-2.78711	0.276463	0.817425	down	no	ENSOARG00000014455
ENSOARG00000022072	0.455176	3.13	0.145424	-2.78167	0.276463	0.817425	down	no	ENSOARG00000022072
ENSOARG00000006117	11.3636	21.9513	0.517672	-0.94989	0.277369	0.818752	down	no	SLC41A3
ENSOARG00000012661	1.81754	6.07298	0.299283	-1.74042	0.277438	0.818869	down	no	ENSOARG00000012661
ENSOARG00000024756	12.2676	23.0513	0.532188	-0.909991	0.277579	0.818989	down	no	SNORA62
ENSOARG00000023642	11.8219	22.3994	0.527779	-0.921994	0.278002	0.819555	down	no	uc_338
ENSOARG00000015873	11.8109	22.324	0.529065	-0.918484	0.278401	0.819656	down	no	KIF20A
ENSOARG00000001118	10.0028	19.8191	0.504705	-0.986488	0.278565	0.819737	down	no	RNF133
ENSOARG00000016333	36.3255	67.874	0.53519	-0.901876	0.278612	0.819737	down	no	ENSOARG00000016333
ENSOARG00000008811	26.819	44.9245	0.59698	-0.744246	0.278704	0.819737	down	no	PRSS8
ENSOARG00000021221	23.176	38.7834	0.597575	-0.742808	0.278822	0.819737	down	no	SNORD113
ENSOARG00000016491	28.1814	45.6254	0.617669	-0.695095	0.278855	0.819737	down	no	ENSOARG00000016491
ENSOARG00000009168	954.399	1205.29	0.79184	-0.336719	0.278889	0.819737	down	no	PTPN5
ENSOARG00000016935	333.563	423.564	0.787515	-0.34462	0.278953	0.819785	down	no	BCAR3
ENSOARG00000022700	12.2755	23.6922	0.518125	-0.948629	0.279015	0.8198	down	no	SNORA11
ENSOARG00000022843	0.910353	5.00982	0.181714	-2.46026	0.279052	0.819865	down	no	U6
ENSOARG00000015282	10.439	27.1868	0.383973	-1.38092	0.27935	0.820273	down	no	KCTD14
ENSOARG00000010515	11074.3	13077.6	0.846811	-0.239889	0.279412	0.820305	down	no	BIRC6
ENSOARG00000002601	9.08771	18.2675	0.497479	-1.00729	0.27942	0.820305	down	no	ENSOARG00000002601
ENSOARG00000012493	436.838	602.036	0.725601	-0.462752	0.279696	0.820665	down	no	ENSOARG00000012493
ENSOARG00000004435	2.72631	7.93555	0.343557	-1.54138	0.279815	0.820665	down	no	ENSOARG00000004435
ENSOARG00000009603	74.535	105.896	0.703849	-0.506661	0.280919	0.821766	down	no	PNPLA4
ENSOARG00000017584	3.63034	12.2349	0.296719	-1.75283	0.281655	0.822636	down	no	ENSOARG00000017584
ENSOARG00000005969	15948.3	18918.6	0.843	-0.246396	0.282106	0.823064	down	no	ENSOARG00000005969
ENSOARG00000013344	163.626	216.105	0.757162	-0.401326	0.282589	0.823587	down	no	ENSOARG00000013344
ENSOARG00000017616	1760.58	2080.46	0.846245	-0.240852	0.283064	0.824417	down	no	RFX4
ENSOARG00000019383	422.866	773.725	0.546534	-0.871618	0.283571	0.825037	down	no	2020-03-04
ENSOARG00000005540	3448.33	4061.59	0.849011	-0.236144	0.283899	0.825489	down	no	MPHOSPH9
ENSOARG00000016004	640.173	782.052	0.818581	-0.288803	0.284491	0.826479	down	no	MCC
ENSOARG00000021897	4.99745	11.7369	0.425788	-1.23179	0.285604	0.82716	down	no	Y_RNA
ENSOARG00000020590	199.884	263.829	0.757627	-0.40044	0.28562	0.827165	down	no	FAM131A
ENSOARG00000003504	3905.42	4582.08	0.852324	-0.230527	0.285703	0.827277	down	no	XPOT
ENSOARG00000002321	2.72157	13.5292	0.201163	-2.31356	0.285935	0.827654	down	no	ENSOARG00000002321
ENSOARG00000005739	1.36395	5.29944	0.257376	-1.95805	0.286441	0.827864	down	no	ERAS
ENSOARG00000011827	7.73009	16.4117	0.47101	-1.08617	0.286573	0.827864	down	no	SLC6A13
ENSOARG00000014461	54.5642	93.3009	0.58482	-0.773936	0.286925	0.827864	down	no	COL24A1
ENSOARG00000019992	229.375	327.877	0.699577	-0.515446	0.287122	0.827864	down	no	ARSA
ENSOARG00000024437	3.18307	8.54929	0.37232	-1.42539	0.288224	0.828311	down	no	SNORA31
ENSOARG00000012391	1.36395	5.11151	0.266838	-1.90596	0.28824	0.828311	down	no	ENSOARG00000012391
ENSOARG00000023015	0.908771	3.94122	0.230581	-2.11665	0.288742	0.828599	down	no	SNORA70
ENSOARG00000022321	17.2635	30.0993	0.57355	-0.802008	0.289162	0.828712	down	no	CPEB3_ribozyme
ENSOARG00000015343	3931.23	4595.22	0.855506	-0.225151	0.289433	0.828907	down	no	GNPTAB
ENSOARG00000016559	1607.71	1944.53	0.826788	-0.274411	0.290007	0.828972	down	no	ROBO2
ENSOARG00000021234	1.36553	7.22284	0.189057	-2.40311	0.290825	0.829381	down	no	ENSOARG00000021234
ENSOARG00000021154	925.018	1110.88	0.83269	-0.264148	0.2909	0.829381	down	no	SPTB
ENSOARG00000023048	2.26797	12.2694	0.184847	-2.43559	0.291211	0.829668	down	no	ENSOARG00000023048
ENSOARG00000021050	15.4301	40.0159	0.385599	-1.37483	0.291308	0.829807	down	no	ENSOARG00000021050
ENSOARG00000004429	1525.96	1815.36	0.840586	-0.250533	0.291327	0.829807	down	no	IVNS1ABP
ENSOARG00000004235	0.908771	4.2617	0.213241	-2.22944	0.291396	0.829807	down	no	ENSOARG00000004235
ENSOARG00000006608	0.908771	4.24309	0.214176	-2.22313	0.291537	0.829886	down	no	ENSOARG00000006608
ENSOARG00000010668	631.638	770.755	0.819506	-0.287173	0.291888	0.82998	down	no	PRKD2
ENSOARG00000013580	4.54227	10.7242	0.423554	-1.23938	0.291895	0.82998	down	no	CNGA3
ENSOARG00000004829	6.3614	13.9232	0.456892	-1.13007	0.291911	0.82998	down	no	ENSOARG00000004829
ENSOARG00000015899	100.439	141.463	0.71	-0.49411	0.292064	0.82998	down	no	EFNB3
ENSOARG00000020053	196.78	260.913	0.754196	-0.406988	0.29217	0.82998	down	no	ENSOARG00000020053
ENSOARG00000008721	1.36553	7.56103	0.180601	-2.46912	0.29226	0.82998	down	no	C6orf141
ENSOARG00000005084	0.908771	4.111	0.221059	-2.1775	0.292495	0.82998	down	no	MMP3
ENSOARG00000022177	2.2743	6.85059	0.331986	-1.59081	0.292678	0.830047	down	no	oar-mir-3957
ENSOARG00000022377	0.908771	4.03564	0.225186	-2.15081	0.293004	0.830189	down	no	ENSOARG00000022377
ENSOARG00000021974	0.907189	4.66345	0.194532	-2.36192	0.293297	0.830503	down	no	SNORA17
ENSOARG00000021826	2.27272	6.896	0.329571	-1.60134	0.293394	0.83057	down	no	ENSOARG00000021826
ENSOARG00000013672	313.082	399.232	0.784211	-0.350687	0.293503	0.830664	down	no	GLDC
ENSOARG00000024461	2.27272	6.85832	0.331381	-1.59344	0.293708	0.830868	down	no	SNORA19
ENSOARG00000011104	10.4501	20.1478	0.518671	-0.947108	0.29372	0.830868	down	no	ENSOARG00000011104
ENSOARG00000002898	797.738	968.16	0.823973	-0.279331	0.293796	0.830937	down	no	ENSOARG00000002898
ENSOARG00000021573	2.2743	6.84061	0.33247	-1.5887	0.293847	0.830937	down	no	ENSOARG00000021573
ENSOARG00000003330	25.4582	41.9575	0.606763	-0.720795	0.294603	0.831454	down	no	ST8SIA5
ENSOARG00000006078	147.695	198.733	0.743184	-0.428208	0.29465	0.831501	down	no	COL27A1
ENSOARG00000021602	8.63253	17.4563	0.494523	-1.01589	0.294686	0.831521	down	no	U6
ENSOARG00000014180	10.4501	19.9217	0.524557	-0.930829	0.294896	0.831666	down	no	SHISA3
ENSOARG00000015600	732.978	886.508	0.826815	-0.274363	0.295683	0.832724	down	no	ENSOARG00000015600
ENSOARG00000015353	934.223	1118.71	0.835092	-0.259993	0.296339	0.833315	down	no	FAM160B1
ENSOARG00000006877	521.996	640.707	0.814719	-0.295625	0.296451	0.833349	down	no	GABARAPL2
ENSOARG00000014514	3430.97	4697.74	0.730345	-0.45335	0.296864	0.833349	down	no	ENSOARG00000014514
ENSOARG00000024934	50.9133	74.8078	0.680589	-0.555145	0.296941	0.833349	down	no	SNORD113
ENSOARG00000019835	3295.74	3854.32	0.855078	-0.225871	0.297595	0.833594	down	no	GSK3B
ENSOARG00000015958	18.1628	32.5035	0.558795	-0.83961	0.297879	0.834077	down	no	ENSOARG00000015958
ENSOARG00000022530	33.6261	52.3367	0.642496	-0.63824	0.298017	0.834152	down	no	oar-let-7d
ENSOARG00000016827	16.7988	32.1108	0.523151	-0.9347	0.298126	0.834152	down	no	ENSOARG00000016827
ENSOARG00000022958	88.5854	123.608	0.716666	-0.480628	0.298235	0.834152	down	no	RMST_10
ENSOARG00000013331	2845.85	3330.23	0.854549	-0.226765	0.29837	0.834375	down	no	PAXBP1
ENSOARG00000002309	2888.22	3393.01	0.851226	-0.232387	0.298801	0.834701	down	no	ENSOARG00000002309
ENSOARG00000020722	777.457	936.29	0.83036	-0.268191	0.299357	0.835108	down	no	NAALADL2
ENSOARG00000003758	362.538	456.422	0.794304	-0.332237	0.299598	0.835329	down	no	CHPF2
ENSOARG00000022082	4.09026	10.1027	0.404867	-1.30448	0.300133	0.83608	down	no	SNORA23
ENSOARG00000018268	28.1687	44.5205	0.632714	-0.660376	0.300757	0.836909	down	no	ENSOARG00000018268
ENSOARG00000000458	713.843	863.948	0.826258	-0.275336	0.300881	0.837097	down	no	SFMBT1
ENSOARG00000002857	17.7408	42.4664	0.417761	-1.25925	0.300997	0.837164	down	no	ENSOARG00000002857
ENSOARG00000021311	24.9983	39.8303	0.627621	-0.672034	0.30311	0.839308	down	no	7SK
ENSOARG00000023233	1.36237	5.04704	0.269933	-1.88932	0.303161	0.839326	down	no	oar-mir-410
ENSOARG00000020691	210.277	309.646	0.679089	-0.558328	0.303203	0.839368	down	no	TRIM9
ENSOARG00000022552	24.5463	39.4644	0.621986	-0.685045	0.303983	0.839932	down	no	SNORD116
ENSOARG00000011619	26.8032	42.367	0.632644	-0.660534	0.304205	0.840262	down	no	ENSOARG00000011619
ENSOARG00000020309	576.374	784.707	0.734509	-0.445148	0.305131	0.841183	down	no	DLL4
ENSOARG00000024430	12.7307	23.5974	0.539497	-0.890313	0.305502	0.841621	down	no	ENSOARG00000024430
ENSOARG00000021089	10.8958	22.6454	0.481146	-1.05545	0.306667	0.842725	down	no	DLGAP5
ENSOARG00000010633	106.374	154.655	0.687811	-0.539915	0.306991	0.842885	down	no	STAC2
ENSOARG00000012541	70.3878	109.433	0.643207	-0.636645	0.307898	0.843544	down	no	EXPH5
ENSOARG00000005678	5.00061	11.4092	0.438297	-1.19002	0.308128	0.843831	down	no	ENSOARG00000005678
ENSOARG00000015851	0.453594	2.89758	0.156543	-2.67537	0.308262	0.843831	down	no	ENSOARG00000015851
ENSOARG00000003246	265.775	336.014	0.790964	-0.338317	0.309159	0.844397	down	no	IKBKB
ENSOARG00000013776	53.6175	78.1616	0.685983	-0.543756	0.309252	0.84446	down	no	SLC17A8
ENSOARG00000015040	0.910353	4.64575	0.195954	-2.35141	0.309779	0.844628	down	no	ENSOARG00000015040
ENSOARG00000012233	6086.89	7092.49	0.858216	-0.220587	0.310049	0.845072	down	no	ZFR
ENSOARG00000003401	80.3954	112.346	0.715602	-0.48277	0.310082	0.845087	down	no	ENSOARG00000003401
ENSOARG00000024629	5.9078	13.0566	0.452477	-1.14408	0.310185	0.845132	down	no	ENSOARG00000024629
ENSOARG00000011541	5.44788	12.3071	0.442661	-1.17573	0.310431	0.845432	down	no	MELK
ENSOARG00000004513	1027.46	1231.15	0.834548	-0.260934	0.311	0.846023	down	no	EYA1
ENSOARG00000022099	9.99648	18.9784	0.526729	-0.924866	0.311351	0.846448	down	no	oar-mir-3958
ENSOARG00000016962	516.836	723.567	0.71429	-0.485419	0.311923	0.847086	down	no	CADM2
ENSOARG00000020343	483.385	591.263	0.817547	-0.290627	0.311932	0.847086	down	no	RECQL
ENSOARG00000015923	9.53972	18.3061	0.521123	-0.940305	0.31214	0.84729	down	no	CHDH
ENSOARG00000003863	64.9842	91.3548	0.711339	-0.491391	0.312368	0.847399	down	no	ENSOARG00000003863
ENSOARG00000025110	26.8127	42.3565	0.633024	-0.659668	0.312618	0.847671	down	no	SCARNA3
ENSOARG00000021882	14.0915	25.0255	0.563085	-0.828575	0.312962	0.848194	down	no	ENSOARG00000021882
ENSOARG00000007006	1015.39	1208.74	0.840039	-0.251472	0.313627	0.848404	down	no	LRRC1
ENSOARG00000003366	990.457	1171.81	0.845238	-0.24257	0.313663	0.848404	down	no	PCNX2
ENSOARG00000006175	3.18307	8.48709	0.375048	-1.41485	0.313898	0.848431	down	no	PHOSPHO1
ENSOARG00000023458	7.27017	15.054	0.48294	-1.05008	0.314007	0.848431	down	no	U2
ENSOARG00000019504	8.6262	16.9166	0.509926	-0.971639	0.31451	0.848431	down	no	ENSOARG00000019504
ENSOARG00000007655	204.467	262.452	0.779064	-0.360186	0.314815	0.848618	down	no	MSS51
ENSOARG00000009575	27.7183	44.2263	0.626738	-0.674066	0.314966	0.84865	down	no	MIS18BP1
ENSOARG00000024714	5.45895	14.4652	0.377385	-1.40589	0.315122	0.84865	down	no	SNORA2
ENSOARG00000021462	7.72693	15.3136	0.504578	-0.986851	0.315597	0.848873	down	no	oar-mir-29b-2
ENSOARG00000016722	52.2409	77.457	0.67445	-0.568217	0.315987	0.848873	down	no	OAF
ENSOARG00000002872	766.094	916.144	0.836216	-0.258053	0.317692	0.848988	down	no	MBTD1
ENSOARG00000019800	84.955	118.854	0.714783	-0.484423	0.317907	0.849138	down	no	ENSOARG00000019800
ENSOARG00000019043	7.73167	16.0531	0.48163	-1.054	0.318633	0.849371	down	no	ENSOARG00000019043
ENSOARG00000010375	34.9916	52.6976	0.664009	-0.590726	0.318665	0.849371	down	no	GUCY1A2
ENSOARG00000014903	274.286	427.806	0.641146	-0.641275	0.319745	0.850196	down	no	GRM3
ENSOARG00000021604	298.954	377.027	0.792925	-0.334743	0.319972	0.850196	down	no	NEAT1_1
ENSOARG00000019041	1442.36	1695.56	0.85067	-0.233329	0.32015	0.850196	down	no	GRK3
ENSOARG00000024622	18.6274	30.911	0.602615	-0.730692	0.320365	0.85044	down	no	7SK
ENSOARG00000015918	89.5084	125.041	0.715831	-0.482309	0.320538	0.85046	down	no	ENSOARG00000015918
ENSOARG00000005682	0.907189	4.16955	0.217574	-2.20042	0.321551	0.851237	down	no	ENSOARG00000005682
ENSOARG00000002598	164.508	213.618	0.770103	-0.376878	0.322545	0.851737	down	no	FAM205C
ENSOARG00000013361	2648.21	3084.56	0.858538	-0.220046	0.323687	0.85297	down	no	RFX3
ENSOARG00000013812	1471.68	1732.5	0.849455	-0.235391	0.32403	0.853283	down	no	GLS
ENSOARG00000014163	1433.05	1684.09	0.850935	-0.232879	0.32429	0.853574	down	no	PSPC1
ENSOARG00000018762	1124.64	1334.74	0.842595	-0.247089	0.324617	0.853855	down	no	CSNK1G3
ENSOARG00000010005	3090.36	3582.08	0.862729	-0.213021	0.324938	0.854244	down	no	IGF1R
ENSOARG00000018090	17.2682	29.2895	0.589571	-0.762262	0.32518	0.854304	down	no	C3orf20
ENSOARG00000024200	26.3591	41.1681	0.64028	-0.643225	0.325365	0.854398	down	no	7SK
ENSOARG00000014301	112.269	148.784	0.754576	-0.406262	0.325752	0.854398	down	no	KCTD16
ENSOARG00000008514	4.09184	9.83397	0.416092	-1.26502	0.326079	0.854398	down	no	HSD17B3
ENSOARG00000020729	2.27272	6.28544	0.361585	-1.46759	0.326201	0.854398	down	no	ENSOARG00000020729
ENSOARG00000022605	1.36395	4.80191	0.284043	-1.81582	0.327251	0.854398	down	no	ENSOARG00000022605
ENSOARG00000021445	4.09184	9.6238	0.42518	-1.23386	0.327273	0.854398	down	no	ENSOARG00000021445
ENSOARG00000023375	0.453594	2.70964	0.1674	-2.57863	0.327379	0.854398	down	no	U6
ENSOARG00000023108	1.36237	4.78421	0.284763	-1.81217	0.327408	0.854398	down	no	5S_rRNA
ENSOARG00000001449	0.455176	2.74732	0.16568	-2.59353	0.32755	0.854398	down	no	ENSOARG00000001449
ENSOARG00000015902	490.591	619.433	0.792	-0.336428	0.327578	0.854398	down	no	EDN3
ENSOARG00000008933	0.455176	2.76639	0.164538	-2.60351	0.32763	0.854398	down	no	ENSOARG00000008933
ENSOARG00000024715	7.27808	17.7259	0.410589	-1.28423	0.327652	0.854398	down	no	ENSOARG00000024715
ENSOARG00000020385	0.453594	2.785	0.162871	-2.6182	0.327701	0.854398	down	no	GUCA2A
ENSOARG00000001320	0.455176	2.80361	0.162354	-2.62279	0.327778	0.854398	down	no	NXPE2
ENSOARG00000002137	0.455176	2.80361	0.162354	-2.62279	0.327778	0.854398	down	no	ENSOARG00000002137
ENSOARG00000004683	0.455176	2.82313	0.161231	-2.6328	0.327851	0.854398	down	no	PRND
ENSOARG00000013572	1439.52	1687.12	0.853242	-0.228974	0.32804	0.854482	down	no	ERMP1
ENSOARG00000009827	14.0883	24.5121	0.57475	-0.798993	0.328056	0.854482	down	no	VASH2
ENSOARG00000003385	19.0826	31.8207	0.599691	-0.737708	0.328056	0.854482	down	no	FHDC1
ENSOARG00000021969	4.09184	9.51167	0.430192	-1.21695	0.328141	0.854546	down	no	ENSOARG00000021969
ENSOARG00000009196	9.99173	19.1032	0.523039	-0.935009	0.328219	0.854591	down	no	ENSOARG00000009196
ENSOARG00000023573	14.0915	24.4163	0.577134	-0.793021	0.328492	0.854923	down	no	SNORA36
ENSOARG00000016872	32.2511	50.2602	0.641682	-0.64007	0.328849	0.855287	down	no	LRRC75A
ENSOARG00000010804	34.0702	51.6911	0.659111	-0.601406	0.329659	0.855995	down	no	ENSOARG00000010804
ENSOARG00000002649	275.78	345.488	0.798231	-0.325122	0.330232	0.856615	down	no	ACAD9
ENSOARG00000022390	8.63095	16.8407	0.512504	-0.964363	0.330649	0.856932	down	no	SNORD97
ENSOARG00000001297	39.5133	59.8064	0.660687	-0.597961	0.330826	0.857157	down	no	NOXA1
ENSOARG00000010744	1442.54	1692.38	0.852373	-0.230443	0.331075	0.857369	down	no	UHMK1
ENSOARG00000020390	107.164	180.886	0.592439	-0.755261	0.331162	0.857469	down	no	SLCO1A2
ENSOARG00000003844	480.708	582.109	0.825804	-0.276128	0.331473	0.857883	down	no	NOX4
ENSOARG00000000069	34.5048	67.9076	0.508114	-0.976776	0.331601	0.858017	down	no	TIGD5
ENSOARG00000004587	139.483	182.652	0.763654	-0.389009	0.331743	0.858149	down	no	TOMM34
ENSOARG00000007257	2299.73	2977.16	0.772457	-0.372474	0.332209	0.858651	down	no	COL25A1
ENSOARG00000000943	7.7206	15.4761	0.498871	-1.00326	0.332303	0.858758	down	no	TPT1
ENSOARG00000005725	202.645	261.291	0.775551	-0.366707	0.333374	0.860206	down	no	RPA3
ENSOARG00000022025	5.45262	11.8118	0.461623	-1.11521	0.333465	0.860233	down	no	ENSOARG00000022025
ENSOARG00000024818	1.36553	6.62544	0.206104	-2.27856	0.333498	0.86025	down	no	ENSOARG00000024818
ENSOARG00000008396	6.35823	13.3262	0.477122	-1.06757	0.333727	0.860373	down	no	NUDT14
ENSOARG00000018520	815.071	969.501	0.840712	-0.250316	0.333741	0.860373	down	no	PRPSAP2
ENSOARG00000013085	783.96	934.785	0.838652	-0.253855	0.33388	0.860453	down	no	SCAI
ENSOARG00000010051	14.0709	31.0458	0.45323	-1.14168	0.334089	0.86056	down	no	ENSOARG00000010051
ENSOARG00000004593	569.203	691.976	0.822576	-0.281779	0.334455	0.86107	down	no	ENSOARG00000004593
ENSOARG00000001344	15.9074	26.702	0.595741	-0.747243	0.334581	0.861237	down	no	ENSOARG00000001344
ENSOARG00000006260	3041.5	3524.36	0.862994	-0.212577	0.334712	0.861454	down	no	HEATR5A
ENSOARG00000007089	54.4709	120.318	0.452725	-1.14329	0.335198	0.862001	down	no	RD3L
ENSOARG00000017606	32.711	49.8367	0.656363	-0.607433	0.336373	0.862981	down	no	GPR137C
ENSOARG00000022019	0.908771	3.85905	0.235491	-2.08626	0.337251	0.86359	down	no	SNORD103
ENSOARG00000000468	0.908771	3.74693	0.242538	-2.04372	0.337773	0.864102	down	no	ENSOARG00000000468
ENSOARG00000022147	0.908771	3.67112	0.247546	-2.01423	0.338094	0.864386	down	no	ENSOARG00000022147
ENSOARG00000012042	438.9	536.89	0.817486	-0.290734	0.338276	0.864471	down	no	SZRD1
ENSOARG00000007250	2274	2645.17	0.859679	-0.21813	0.338318	0.864518	down	no	IBTK
ENSOARG00000007665	5219.78	6010.9	0.868386	-0.203592	0.338747	0.864834	down	no	USP24
ENSOARG00000021781	129.98	170.399	0.762796	-0.390631	0.338784	0.864834	down	no	ENSOARG00000021781
ENSOARG00000023564	0.907189	4.09193	0.221702	-2.17331	0.338995	0.864867	down	no	oar-mir-103
ENSOARG00000012068	1602.81	1873.27	0.855623	-0.224953	0.339201	0.865092	down	no	MUT
ENSOARG00000020525	399.886	489.753	0.816505	-0.292466	0.339638	0.865627	down	no	COL4A3
ENSOARG00000008055	377.432	507.314	0.743981	-0.426662	0.340141	0.866052	down	no	ENSOARG00000008055
ENSOARG00000007053	901.995	1067.12	0.845258	-0.242537	0.34037	0.866052	down	no	NAA16
ENSOARG00000018281	762.165	903.455	0.843612	-0.245349	0.340384	0.866052	down	no	IMPG2
ENSOARG00000014562	79.9418	111.513	0.716883	-0.48019	0.340572	0.866244	down	no	MKI67
ENSOARG00000017116	16.8194	28.2881	0.594575	-0.750068	0.340739	0.866448	down	no	MRGPRF
ENSOARG00000004134	2005.4	2324.12	0.862865	-0.212793	0.340771	0.866459	down	no	MED12L
ENSOARG00000021013	1403.73	1641.05	0.855388	-0.225349	0.341058	0.866653	down	no	CGN
ENSOARG00000017032	0.907189	4.18635	0.216702	-2.20622	0.341205	0.866653	down	no	ENSOARG00000017032
ENSOARG00000019096	0.455176	2.55166	0.178384	-2.48694	0.341205	0.866653	down	no	ENSOARG00000019096
ENSOARG00000003982	162.629	213.055	0.763319	-0.389642	0.341451	0.866918	down	no	ENSOARG00000003982
ENSOARG00000007632	39.5307	58.6675	0.67381	-0.569586	0.341886	0.867473	down	no	PBX4
ENSOARG00000008411	686.574	823.377	0.833852	-0.262137	0.342027	0.867564	down	no	SLC10A7
ENSOARG00000017091	0.907189	4.22448	0.214746	-2.2193	0.34211	0.867616	down	no	HSPE1
ENSOARG00000015333	28.1592	43.7465	0.643691	-0.635559	0.342734	0.868263	down	no	RRM2
ENSOARG00000019815	0.910353	4.26261	0.213567	-2.22724	0.34391	0.869025	down	no	SLC23A3
ENSOARG00000019967	42.2365	63.0531	0.669856	-0.578078	0.344168	0.869218	down	no	ENSOARG00000019967
ENSOARG00000001154	743.03	881.741	0.842685	-0.246934	0.344461	0.869475	down	no	EML1
ENSOARG00000022155	10.9021	19.988	0.545432	-0.874529	0.344614	0.869478	down	no	oar-mir-379
ENSOARG00000004273	51.2846	100.537	0.510108	-0.971127	0.345856	0.870183	down	no	ENSOARG00000004273
ENSOARG00000000359	15.8964	26.9062	0.590806	-0.759242	0.345992	0.870183	down	no	ENSOARG00000000359
ENSOARG00000006414	13.1716	23.0295	0.571947	-0.806046	0.346684	0.870183	down	no	DIAPH3
ENSOARG00000005956	169.084	217.198	0.778476	-0.361275	0.346798	0.870183	down	no	KCNH7
ENSOARG00000023226	9.9949	18.4922	0.540492	-0.887654	0.346853	0.870183	down	no	SNORD116
ENSOARG00000022316	3.17991	7.82161	0.406554	-1.29848	0.347	0.870183	down	no	SNORD113
ENSOARG00000022926	3.17991	7.82161	0.406554	-1.29848	0.347	0.870183	down	no	ENSOARG00000022926
ENSOARG00000008533	59.971	83.0171	0.722393	-0.469144	0.347342	0.870183	down	no	C5orf52
ENSOARG00000013288	13.1796	22.8597	0.576541	-0.794505	0.347479	0.870183	down	no	PKHD1
ENSOARG00000015530	867.203	1068.79	0.811388	-0.301536	0.347492	0.870183	down	no	CACNA2D3
ENSOARG00000008939	575.144	687.459	0.836623	-0.25735	0.347712	0.870183	down	no	WDFY2
ENSOARG00000013942	32.2558	48.8172	0.660748	-0.597828	0.348302	0.870183	down	no	SPATA1
ENSOARG00000022035	7.71585	18.9897	0.406317	-1.29932	0.348307	0.870183	down	no	SNORD116
ENSOARG00000018529	47.2197	79.7654	0.591982	-0.756374	0.348454	0.870183	down	no	ENSOARG00000018529
ENSOARG00000024498	1.81754	5.53232	0.328531	-1.6059	0.348536	0.870183	down	no	SNORA57
ENSOARG00000022511	1.81596	5.49464	0.330496	-1.59729	0.348899	0.870183	down	no	ENSOARG00000022511
ENSOARG00000022898	1.81596	5.47558	0.331647	-1.59228	0.349076	0.870183	down	no	ENSOARG00000022898
ENSOARG00000003592	132.698	174.11	0.76215	-0.391853	0.349904	0.870183	down	no	LRP2
ENSOARG00000005185	680.121	811.633	0.837966	-0.255037	0.350184	0.870183	down	no	SH3YL1
ENSOARG00000011517	663.308	789.891	0.839746	-0.251975	0.351086	0.870183	down	no	GTF2IRD1
ENSOARG00000010272	167.609	222.53	0.753196	-0.408903	0.351178	0.870183	down	no	DUSP4
ENSOARG00000019718	86.7457	121.587	0.713444	-0.487127	0.35146	0.870183	down	no	PRKAG3
ENSOARG00000015456	97.7237	129.068	0.75715	-0.401349	0.351462	0.870183	down	no	POLN
ENSOARG00000017158	3722.12	4281.32	0.869386	-0.201932	0.352097	0.870183	down	no	TTC37
ENSOARG00000006206	202.686	255.355	0.793741	-0.333259	0.352229	0.870183	down	no	SLC17A5
ENSOARG00000022023	3.63825	8.52977	0.426535	-1.22926	0.352295	0.870183	down	no	U6
ENSOARG00000008111	19.5441	31.3509	0.623399	-0.681772	0.352553	0.870183	down	no	ENSOARG00000008111
ENSOARG00000020611	387.168	468.973	0.825566	-0.276544	0.352829	0.870183	down	no	KLHDC1
ENSOARG00000013382	753.995	899.716	0.838038	-0.254913	0.353132	0.870183	down	no	PDE8A
ENSOARG00000003483	40.4727	70.3917	0.574965	-0.798455	0.35319	0.870183	down	no	KATNAL2
ENSOARG00000019665	4.0871	9.52347	0.42916	-1.22041	0.353572	0.870183	down	no	RPGRIP1
ENSOARG00000021955	212.272	276.27	0.768348	-0.380168	0.35389	0.870183	down	no	SNORD113
ENSOARG00000015824	4.09184	9.46718	0.432213	-1.21018	0.353984	0.870183	down	no	ENSOARG00000015824
ENSOARG00000008666	7.73009	14.9818	0.515965	-0.954654	0.354127	0.870183	down	no	KCNRG
ENSOARG00000009365	4.08868	9.43041	0.433563	-1.20569	0.354284	0.870183	down	no	ENSOARG00000009365
ENSOARG00000002447	16.802	27.9825	0.600445	-0.735896	0.354531	0.870183	down	no	ENSOARG00000002447
ENSOARG00000007671	1455.83	1690.86	0.860995	-0.215923	0.354865	0.870183	down	no	COG3
ENSOARG00000009145	78.1274	107.852	0.724393	-0.465156	0.355563	0.870271	down	no	B3GALT4
ENSOARG00000023252	7.27333	14.1942	0.512416	-0.964613	0.356079	0.870728	down	no	JPX_2
ENSOARG00000007322	4.54385	10.1781	0.446436	-1.16348	0.356092	0.870728	down	no	ENSOARG00000007322
ENSOARG00000016538	95.9109	127.569	0.751836	-0.411509	0.356271	0.870878	down	no	PTCHD1
ENSOARG00000008838	27.6882	60.6113	0.456816	-1.13031	0.356495	0.871196	down	no	CNTN6
ENSOARG00000000689	1.36553	6.22551	0.219344	-2.18873	0.357042	0.871196	down	no	ENSOARG00000000689
ENSOARG00000024351	29.5485	44.417	0.665252	-0.588027	0.357236	0.871375	down	no	ENSOARG00000024351
ENSOARG00000004088	321.653	392.381	0.819746	-0.286751	0.358036	0.871873	down	no	SLC25A13
ENSOARG00000008870	70.0197	114.479	0.611639	-0.709247	0.358042	0.871873	down	no	GPR179
ENSOARG00000022161	11.3588	19.9589	0.569111	-0.813219	0.358135	0.871873	down	no	uc_338
ENSOARG00000003349	5.45579	11.4664	0.475807	-1.07155	0.358474	0.872211	down	no	ENSOARG00000003349
ENSOARG00000004199	1358.14	1578.79	0.860244	-0.217182	0.35883	0.872552	down	no	ANKRD27
ENSOARG00000003697	68.1325	93.6377	0.727618	-0.458747	0.359526	0.872937	down	no	SLC35G1
ENSOARG00000021738	23.1586	36.9867	0.626134	-0.675457	0.359814	0.873047	down	no	ENSOARG00000021738
ENSOARG00000003389	176.267	221.876	0.794437	-0.331995	0.360065	0.873375	down	no	SLC7A6
ENSOARG00000011730	22.2641	34.7174	0.641295	-0.64094	0.360243	0.873637	down	no	KCNA2
ENSOARG00000017506	378.908	459.426	0.824742	-0.277985	0.360506	0.873737	down	no	ENSOARG00000017506
ENSOARG00000005474	206.776	259.327	0.797356	-0.326704	0.360538	0.873737	down	no	NAPB
ENSOARG00000020847	482.51	583.939	0.826301	-0.27526	0.36104	0.874239	down	no	MINDY2
ENSOARG00000022841	10.9116	19.1722	0.569134	-0.813159	0.361119	0.874249	down	no	oar-mir-544
ENSOARG00000001833	221.261	274.194	0.80695	-0.309448	0.361138	0.874249	down	no	PANX1
ENSOARG00000011131	36.3667	53.4566	0.680303	-0.555751	0.361193	0.874249	down	no	ENSOARG00000011131
ENSOARG00000006287	52.7324	74.3756	0.709002	-0.496139	0.361199	0.874249	down	no	BSPRY
ENSOARG00000019048	2.27272	6.33763	0.358607	-1.47952	0.361564	0.874478	down	no	ENSOARG00000019048
ENSOARG00000021040	387.045	466.777	0.829185	-0.270235	0.362002	0.874806	down	no	SLC30A4
ENSOARG00000016696	8.63253	16.1026	0.536096	-0.899438	0.362094	0.874918	down	no	ENSOARG00000016696
ENSOARG00000014176	61.7869	85.0426	0.726541	-0.460884	0.362302	0.875087	down	no	CCNA2
ENSOARG00000002176	1784.88	2111	0.845515	-0.242097	0.362975	0.875146	down	no	DNAJC3
ENSOARG00000001006	1271.49	1489.15	0.853832	-0.227976	0.362989	0.875146	down	no	ZBTB1
ENSOARG00000013096	15.4491	25.9634	0.595035	-0.748954	0.363095	0.875146	down	no	IL18R1
ENSOARG00000023728	25.4567	38.6736	0.658244	-0.603306	0.363155	0.875146	down	no	ENSOARG00000023728
ENSOARG00000014230	6.36298	12.7016	0.500959	-0.997236	0.363265	0.875146	down	no	KLK4
ENSOARG00000021706	2.26955	6.12882	0.370309	-1.4332	0.363344	0.875146	down	no	SNORD42
ENSOARG00000010201	664.297	791.2	0.839607	-0.252214	0.363454	0.875146	down	no	ZDHHC5
ENSOARG00000013819	363.932	441.041	0.825166	-0.277244	0.363626	0.875146	down	no	GRB10
ENSOARG00000020186	374.837	453.757	0.826074	-0.275656	0.363893	0.87539	down	no	ADCY5
ENSOARG00000003579	219.937	277.24	0.793309	-0.334045	0.3642	0.875775	down	no	ENSOARG00000003579
ENSOARG00000014510	203.486	267.517	0.760647	-0.394702	0.365524	0.875978	down	no	SLC18B1
ENSOARG00000004661	8.18368	15.1802	0.539103	-0.891367	0.365679	0.875978	down	no	FAM19A2
ENSOARG00000024975	2.27114	6.01533	0.377558	-1.40523	0.365789	0.87599	down	no	SNORA40
ENSOARG00000006938	3713.95	4262.27	0.871354	-0.19867	0.365816	0.87599	down	no	COPB1
ENSOARG00000006815	162.224	205.74	0.788492	-0.342832	0.366838	0.876176	down	no	LHFPL4
ENSOARG00000005887	3.17991	7.86972	0.404069	-1.30733	0.366965	0.876186	down	no	ENSOARG00000005887
ENSOARG00000000270	958.344	1121.99	0.854146	-0.227445	0.367092	0.876186	down	no	ZFYVE1
ENSOARG00000001915	5.9078	12.1119	0.487768	-1.03573	0.367127	0.876186	down	no	ENSOARG00000001915
ENSOARG00000004217	6691.21	7663.54	0.873123	-0.195744	0.367287	0.876186	down	no	CKAP5
ENSOARG00000013985	289.966	358.29	0.809305	-0.305244	0.367377	0.876186	down	no	ENSOARG00000013985
ENSOARG00000019503	1791.29	2065.85	0.867097	-0.205735	0.36739	0.876186	down	no	CAPRIN2
ENSOARG00000022117	22.724	35.5286	0.639598	-0.644763	0.367526	0.876186	down	no	U6
ENSOARG00000008743	1162.17	1412.87	0.822564	-0.281801	0.36764	0.876186	down	no	CNTN4
ENSOARG00000008374	142.653	185.096	0.770699	-0.375761	0.369011	0.876186	down	no	GCNT1
ENSOARG00000000744	883.085	1084.7	0.814124	-0.296679	0.36946	0.876186	down	no	LAMC2
ENSOARG00000012853	1347.77	1677.74	0.803326	-0.315943	0.369481	0.876186	down	no	PIGK
ENSOARG00000010617	1065.32	1255.6	0.848455	-0.23709	0.370015	0.876186	down	no	SGIP1
ENSOARG00000012750	14.534	24.3909	0.595879	-0.746909	0.370152	0.876186	down	no	MCRIP2
ENSOARG00000013422	23.6233	37.2468	0.634237	-0.656906	0.370184	0.876186	down	no	NR5A1
ENSOARG00000015733	39.074	56.829	0.687572	-0.540418	0.370226	0.876186	down	no	ENSOARG00000015733
ENSOARG00000001941	16.8051	27.318	0.615168	-0.700947	0.370308	0.876186	down	no	ENSOARG00000001941
ENSOARG00000012857	1220.26	1416.98	0.861175	-0.215622	0.370717	0.876186	down	no	PTPN4
ENSOARG00000018351	12.2771	20.8442	0.588995	-0.763672	0.370936	0.876186	down	no	VSTM2L
ENSOARG00000020763	803.268	938.994	0.855456	-0.225235	0.371013	0.876186	down	no	GUCY2C
ENSOARG00000009932	3491.22	3995.61	0.873763	-0.194687	0.371421	0.876186	down	no	ENSOARG00000009932
ENSOARG00000020712	1.36237	4.5141	0.301802	-1.72833	0.37154	0.876186	down	no	ERP27
ENSOARG00000010176	24.0832	36.8601	0.653369	-0.61403	0.371566	0.876186	down	no	MAT1A
ENSOARG00000000094	64.0581	89.179	0.718309	-0.477323	0.371597	0.876186	down	no	DCLK3
ENSOARG00000001389	1.36395	4.42059	0.308544	-1.69645	0.371664	0.876186	down	no	ENSOARG00000001389
ENSOARG00000022694	2.72631	6.98996	0.390033	-1.35833	0.371952	0.876186	down	no	ENSOARG00000022694
ENSOARG00000001669	177.107	269.127	0.658081	-0.603663	0.372232	0.876186	down	no	ENSOARG00000001669
ENSOARG00000016752	3579.78	4095.91	0.873988	-0.194315	0.372604	0.876186	down	no	COL4A3BP
ENSOARG00000011934	3378.65	3859.45	0.875422	-0.19195	0.373093	0.876573	down	no	KDM5A
ENSOARG00000022805	11.8124	20.1918	0.585011	-0.773464	0.373751	0.876912	down	no	ENSOARG00000022805
ENSOARG00000008153	45.4227	65.5666	0.692772	-0.529547	0.373773	0.876912	down	no	FAM84B
ENSOARG00000020851	2237.83	2577.83	0.868106	-0.204056	0.373878	0.876929	down	no	ENSOARG00000020851
ENSOARG00000024795	81.2978	114.038	0.712902	-0.488223	0.374203	0.877114	down	no	Metazoa_SRP
ENSOARG00000009306	3031.41	3468.23	0.874052	-0.194209	0.374492	0.877114	down	no	DOCK7
ENSOARG00000008534	0.908771	3.60801	0.251876	-1.98922	0.374902	0.877114	down	no	ENSOARG00000008534
ENSOARG00000023470	30.4209	51.6258	0.589258	-0.763029	0.375002	0.877114	down	no	uc_338
ENSOARG00000016816	11.3636	19.9875	0.568534	-0.814681	0.375477	0.877114	down	no	MFSD7
ENSOARG00000017451	54.0616	75.1205	0.719664	-0.474604	0.376232	0.877406	down	no	ENSOARG00000017451
ENSOARG00000007283	858.262	1007.43	0.851929	-0.231195	0.376441	0.877406	down	no	FSD1L
ENSOARG00000022417	7.72218	14.5791	0.529673	-0.916826	0.376596	0.877406	down	no	PVT1_3
ENSOARG00000006769	221.173	312.359	0.708072	-0.498032	0.376634	0.877406	down	no	ENSOARG00000006769
ENSOARG00000014478	0.455176	2.40232	0.189474	-2.39993	0.377167	0.877406	down	no	SSTR5
ENSOARG00000017482	0.453594	2.40232	0.188815	-2.40495	0.377206	0.877406	down	no	HIGD1C
ENSOARG00000019568	424.402	508.905	0.833952	-0.261964	0.377296	0.877406	down	no	AGO4
ENSOARG00000022353	176.761	222.428	0.794692	-0.331533	0.377365	0.877406	down	no	SNORA8
ENSOARG00000013809	119.473	153.964	0.775979	-0.36591	0.377373	0.877406	down	no	LURAP1L
ENSOARG00000013249	16998.5	19589.3	0.867743	-0.20466	0.377556	0.877406	down	no	CLTC
ENSOARG00000017941	3009.17	3448.14	0.872693	-0.196453	0.377586	0.877406	down	no	DPP8
ENSOARG00000020182	178.998	225.829	0.792626	-0.335287	0.377743	0.877406	down	no	SEC22A
ENSOARG00000012130	0.455176	2.44	0.186548	-2.42238	0.37782	0.877406	down	no	IZUMO1
ENSOARG00000018771	552.511	658.169	0.839466	-0.252455	0.378168	0.877406	down	no	SELENOI
ENSOARG00000005675	87.2088	116.426	0.749048	-0.41687	0.378475	0.877406	down	no	ENSOARG00000005675
ENSOARG00000019312	69.5044	93.8565	0.740538	-0.433354	0.37858	0.877406	down	no	PHF21B
ENSOARG00000023334	3.18149	7.68179	0.41416	-1.27174	0.378626	0.877406	down	no	oar-mir-485
ENSOARG00000002499	1340.23	1548.3	0.865614	-0.208205	0.378643	0.877406	down	no	MLF1
ENSOARG00000011181	32.2527	47.8738	0.673701	-0.569819	0.379663	0.877475	down	no	ENSOARG00000011181
ENSOARG00000013510	6.81974	13.2695	0.513941	-0.960325	0.380177	0.877933	down	no	ADGRD2
ENSOARG00000005414	0.910353	3.76599	0.24173	-2.04853	0.380904	0.878251	down	no	ENSOARG00000005414
ENSOARG00000016529	153.565	195.121	0.787025	-0.345518	0.381245	0.878428	down	no	LIPT1
ENSOARG00000022707	0.907189	3.82137	0.237399	-2.07462	0.38142	0.878483	down	no	KCNQ1OT1_3
ENSOARG00000015812	129.973	167.334	0.776728	-0.364518	0.381974	0.878573	down	no	HFM1
ENSOARG00000023446	3.63825	8.41219	0.432497	-1.20924	0.382303	0.878688	down	no	SNORA58
ENSOARG00000008494	22.724	34.5431	0.657846	-0.604179	0.382449	0.878718	down	no	ENSOARG00000008494
ENSOARG00000004473	13.6268	22.3286	0.610286	-0.712443	0.382847	0.878874	down	no	ENSOARG00000004473
ENSOARG00000011259	3121.18	3556.95	0.877487	-0.18855	0.382883	0.878878	down	no	CCNT2
ENSOARG00000003133	1259.15	1547.69	0.813568	-0.297665	0.383383	0.878937	down	no	EML6
ENSOARG00000023063	3.6335	8.25967	0.439909	-1.18472	0.383483	0.87895	down	no	SNORD33
ENSOARG00000014617	717.856	839.022	0.855587	-0.225013	0.383545	0.87895	down	no	PPP4R4
ENSOARG00000001768	37.2549	53.6449	0.694471	-0.526014	0.383616	0.879006	down	no	ENSOARG00000001768
ENSOARG00000004882	3.63667	8.22335	0.442236	-1.17711	0.38374	0.879055	down	no	ENSOARG00000004882
ENSOARG00000019100	0.910353	3.87902	0.234686	-2.0912	0.383761	0.879055	down	no	ADIG
ENSOARG00000020682	2313.16	2652.26	0.872147	-0.197356	0.38392	0.879134	down	no	TTC14
ENSOARG00000023248	49.1021	73.8936	0.664498	-0.589664	0.38414	0.879325	down	no	ENSOARG00000023248
ENSOARG00000014671	10077.5	11492.4	0.876883	-0.189544	0.384651	0.879628	down	no	NF1
ENSOARG00000024897	1.36078	6.02849	0.225725	-2.14736	0.384805	0.879628	down	no	ENSOARG00000024897
ENSOARG00000013175	129.019	167.319	0.771094	-0.37502	0.384922	0.879628	down	no	PLEKHS1
ENSOARG00000024602	4.54069	9.83352	0.461756	-1.1148	0.385169	0.879758	down	no	SNORD103
ENSOARG00000015221	12.7307	21.1941	0.600671	-0.735354	0.385261	0.879758	down	no	ENSOARG00000015221
ENSOARG00000007756	0.910353	3.45912	0.263175	-1.92591	0.385363	0.879758	down	no	OTOP1
ENSOARG00000023255	4.0871	8.99053	0.4546	-1.13733	0.385377	0.879758	down	no	U6
ENSOARG00000021031	4.9927	11.2589	0.443443	-1.17318	0.385385	0.879758	down	no	ENSOARG00000021031
ENSOARG00000015658	109.038	141.205	0.772197	-0.372958	0.385403	0.879758	down	no	KCNH8
ENSOARG00000009141	14.0741	25.5825	0.550145	-0.862117	0.38556	0.87986	down	no	ENSOARG00000009141
ENSOARG00000022778	4.54385	9.75589	0.465755	-1.10236	0.385729	0.880102	down	no	SNORA54
ENSOARG00000008915	1018.8	1183.5	0.860834	-0.216192	0.38607	0.880333	down	no	HNRNPLL
ENSOARG00000022215	5.45104	10.9689	0.496956	-1.00881	0.386265	0.880446	down	no	ENSOARG00000022215
ENSOARG00000020638	681.97	801.906	0.850436	-0.233726	0.386683	0.880856	down	no	ENSOARG00000020638
ENSOARG00000013447	26.819	39.9556	0.671221	-0.575139	0.386845	0.881119	down	no	SYCE1
ENSOARG00000021124	1675.22	1923.37	0.870983	-0.199283	0.38703	0.881398	down	no	PCNX4
ENSOARG00000023077	9.53972	17.0001	0.561158	-0.833522	0.387547	0.881935	down	no	SNORD78
ENSOARG00000011019	19.0905	30.5056	0.625804	-0.676218	0.388554	0.882552	down	no	CLCF1
ENSOARG00000001345	115.964	208.902	0.555112	-0.84915	0.389244	0.882552	down	no	TPH1
ENSOARG00000022341	0.455176	2.32606	0.195686	-2.35339	0.38933	0.882552	down	no	SNORD113
ENSOARG00000002202	9.54447	16.6773	0.572302	-0.805151	0.389368	0.882552	down	no	ENSOARG00000002202
ENSOARG00000013223	21.8232	34.0047	0.641769	-0.639873	0.389634	0.882552	down	no	ENSOARG00000013223
ENSOARG00000010935	179.859	237.983	0.755763	-0.403993	0.389734	0.882552	down	no	HSD17B7
ENSOARG00000011858	0.455176	2.38234	0.191062	-2.38788	0.38993	0.882552	down	no	METTL11B
ENSOARG00000024468	0.455176	2.38234	0.191062	-2.38788	0.38993	0.882552	down	no	ENSOARG00000024468
ENSOARG00000009192	0.455176	2.3828	0.191026	-2.38816	0.389935	0.882552	down	no	ARID3C
ENSOARG00000019811	0.908771	3.49498	0.260022	-1.9433	0.389973	0.882552	down	no	RSPO1
ENSOARG00000014015	0.908771	3.47728	0.261346	-1.93597	0.390009	0.882552	down	no	CD79B
ENSOARG00000023328	0.908771	3.43824	0.264313	-1.91968	0.390083	0.882552	down	no	PVT1_6
ENSOARG00000021817	0.908771	3.40192	0.267134	-1.90436	0.390088	0.882552	down	no	PISRT1
ENSOARG00000025153	0.453594	2.40186	0.188851	-2.40468	0.390119	0.882552	down	no	U6
ENSOARG00000018637	0.455176	2.40096	0.189581	-2.39911	0.390121	0.882552	down	no	ENSOARG00000018637
ENSOARG00000024352	0.455176	2.40096	0.189581	-2.39911	0.390121	0.882552	down	no	ENSOARG00000024352
ENSOARG00000001207	0.908771	3.40101	0.267206	-1.90398	0.390146	0.882552	down	no	SLC22A14
ENSOARG00000002399	1.81912	5.33712	0.340844	-1.55282	0.390191	0.882552	down	no	ENSOARG00000002399
ENSOARG00000011077	0.453594	2.42002	0.187434	-2.41555	0.390301	0.882552	down	no	ENSOARG00000011077
ENSOARG00000021580	0.453594	2.42002	0.187434	-2.41555	0.390301	0.882552	down	no	ENSOARG00000021580
ENSOARG00000023525	0.455176	2.42002	0.188088	-2.41052	0.390311	0.882552	down	no	ENSOARG00000023525
ENSOARG00000010946	0.455176	2.42048	0.188052	-2.41079	0.390316	0.882552	down	no	COMP
ENSOARG00000003408	0.455176	2.42093	0.188017	-2.41106	0.39032	0.882552	down	no	ENSOARG00000003408
ENSOARG00000023389	0.455176	2.42093	0.188017	-2.41106	0.39032	0.882552	down	no	U6
ENSOARG00000000936	0.455176	2.43863	0.186652	-2.42157	0.390493	0.882552	down	no	LMOD2
ENSOARG00000023754	0.455176	2.43954	0.186583	-2.42211	0.390502	0.882552	down	no	oar-mir-200b
ENSOARG00000024218	11.8156	20.0892	0.588156	-0.765728	0.390753	0.882552	down	no	SNORD86
ENSOARG00000021342	0.455176	2.47722	0.183745	-2.44422	0.390858	0.882552	down	no	SNORA66
ENSOARG00000022978	1.81912	5.2427	0.346982	-1.52707	0.39102	0.882552	down	no	snoU2_19
ENSOARG00000019032	0.453594	2.51444	0.180396	-2.47076	0.391185	0.882687	down	no	ENSOARG00000019032
ENSOARG00000012497	124.08	159.037	0.780194	-0.358095	0.391238	0.88273	down	no	PGPEP1
ENSOARG00000015133	1170.87	1351.43	0.866395	-0.206903	0.391426	0.882901	down	no	CEP95
ENSOARG00000010139	270.864	329.212	0.822766	-0.281446	0.391595	0.882937	down	no	WASF1
ENSOARG00000000967	1.81754	5.14964	0.352945	-1.50248	0.391827	0.883153	down	no	OLA1
ENSOARG00000003017	59.9757	81.4895	0.735993	-0.442236	0.392337	0.883401	down	no	KLHL23
ENSOARG00000021920	105.83	138.377	0.764791	-0.386862	0.392954	0.884167	down	no	ENSOARG00000021920
ENSOARG00000022427	8.62779	15.729	0.548527	-0.866365	0.393067	0.884172	down	no	ST7-OT3_3
ENSOARG00000000668	189.054	238.386	0.793059	-0.3345	0.393467	0.884619	down	no	ARRDC1
ENSOARG00000001022	487.571	577.68	0.844015	-0.24466	0.393586	0.88469	down	no	CSTF2
ENSOARG00000014405	12.2518	29.4357	0.416223	-1.26457	0.394052	0.884977	down	no	ENSOARG00000014405
ENSOARG00000008440	854.686	995.467	0.858577	-0.21998	0.394568	0.885489	down	no	CDC14B
ENSOARG00000017266	1187.54	1373.24	0.864772	-0.209609	0.394851	0.885719	down	no	ABCD3
ENSOARG00000005548	4569.77	5192.73	0.880034	-0.18437	0.394988	0.885885	down	no	SLC39A6
ENSOARG00000002471	52.7166	71.6664	0.735583	-0.44304	0.395154	0.886117	down	no	ENSOARG00000002471
ENSOARG00000011553	179.003	225.36	0.794295	-0.332253	0.395845	0.886355	down	no	MFAP2
ENSOARG00000021354	11.3588	19.0805	0.59531	-0.748286	0.395936	0.886355	down	no	SNORA70
ENSOARG00000016103	182.702	230.533	0.792522	-0.335477	0.396292	0.886423	down	no	GREB1
ENSOARG00000022000	17.2761	27.2776	0.633346	-0.658934	0.396811	0.887017	down	no	ENSOARG00000022000
ENSOARG00000013228	1134.9	1313.72	0.863887	-0.211086	0.397161	0.887227	down	no	PCMTD1
ENSOARG00000001045	952.002	1107.35	0.859714	-0.21807	0.397486	0.887439	down	no	DNAJC1
ENSOARG00000002568	13.1685	21.9318	0.600428	-0.735937	0.397513	0.887439	down	no	NATD1
ENSOARG00000009096	2880.52	3271.25	0.880558	-0.18351	0.397825	0.887518	down	no	MTUS1
ENSOARG00000014188	323.965	393.654	0.822968	-0.281091	0.398068	0.887518	down	no	ENPP1
ENSOARG00000000403	29.9863	44.2086	0.67829	-0.560026	0.398117	0.887518	down	no	FAM217A
ENSOARG00000015068	28.1782	41.6792	0.676074	-0.564747	0.398117	0.887518	down	no	SLC10A5
ENSOARG00000024816	8.17736	14.6972	0.55639	-0.845833	0.398199	0.887518	down	no	SNORD116
ENSOARG00000004388	95.8555	124.333	0.770958	-0.375277	0.39848	0.887754	down	no	ENSOARG00000004388
ENSOARG00000020041	929.164	1078.2	0.861775	-0.214617	0.398717	0.887924	down	no	VPS54
ENSOARG00000016013	327.121	392.523	0.833381	-0.262952	0.398773	0.887963	down	no	TMEM161B
ENSOARG00000006253	52.7261	72.6805	0.72545	-0.463051	0.398816	0.887975	down	no	ANGPT2
ENSOARG00000000222	2.26797	9.50486	0.238612	-2.06726	0.39885	0.887975	down	no	ENSOARG00000000222
ENSOARG00000015062	443.604	533.815	0.831006	-0.267068	0.39905	0.888062	down	no	SEC31B
ENSOARG00000007178	14.9892	24.3132	0.616503	-0.697821	0.399538	0.888262	down	no	AQP11
ENSOARG00000014283	7.71901	14.137	0.546015	-0.872987	0.400475	0.889248	down	no	ENSOARG00000014283
ENSOARG00000022783	7.71743	14.9232	0.517142	-0.951368	0.400764	0.88965	down	no	SNORD116
ENSOARG00000016079	10.0028	17.5675	0.569393	-0.812505	0.400844	0.88965	down	no	ENSOARG00000016079
ENSOARG00000003569	593.427	696.717	0.851749	-0.2315	0.400846	0.88965	down	no	KSR2
ENSOARG00000001010	1156.34	1336.83	0.864989	-0.209247	0.400858	0.88965	down	no	EXOC6
ENSOARG00000015469	1588.27	1822.85	0.871311	-0.19874	0.401146	0.889833	down	no	RPS6KA3
ENSOARG00000011227	52.2456	72.1322	0.724304	-0.465332	0.401406	0.889907	down	no	ENSOARG00000011227
ENSOARG00000001888	141.707	187.955	0.753937	-0.407484	0.401453	0.889908	down	no	ADAM32
ENSOARG00000009946	3129.09	3669.64	0.852697	-0.229895	0.401739	0.890367	down	no	HEATR5B
ENSOARG00000016106	2.27114	5.89821	0.385055	-1.37686	0.401932	0.890484	down	no	OTOA
ENSOARG00000006732	12.726	21.053	0.604473	-0.726249	0.402223	0.890766	down	no	DSC1
ENSOARG00000003617	514.696	608.032	0.846495	-0.240426	0.402253	0.890778	down	no	ERO1B
ENSOARG00000024262	2.27272	5.83965	0.389188	-1.36146	0.403383	0.891466	down	no	ENSOARG00000024262
ENSOARG00000002680	1363.47	1565.28	0.871073	-0.199135	0.403716	0.891791	down	no	TIAL1
ENSOARG00000003665	3747.75	4440.36	0.844019	-0.244652	0.403781	0.891805	down	no	DYNC2H1
ENSOARG00000011368	1380.95	1587.78	0.869736	-0.20135	0.404051	0.891914	down	no	LPGAT1
ENSOARG00000025050	2.27272	5.74568	0.395552	-1.33806	0.404161	0.892018	down	no	SNORA57
ENSOARG00000000883	88.1571	115.078	0.766064	-0.384462	0.404201	0.892018	down	no	CACNG7
ENSOARG00000013734	119.528	154.637	0.772957	-0.371539	0.40439	0.892251	down	no	DDIT4L
ENSOARG00000010086	1372.96	1575.74	0.871315	-0.198733	0.404458	0.89229	down	no	UBA3
ENSOARG00000003874	27.2568	40.5212	0.672656	-0.57206	0.404646	0.892566	down	no	ENSOARG00000003874
ENSOARG00000005927	73.5962	97.5372	0.754545	-0.406321	0.406048	0.893963	down	no	MRPS12
ENSOARG00000006833	485.236	573.463	0.84615	-0.241014	0.406242	0.893963	down	no	ENSOARG00000006833
ENSOARG00000014545	2402.01	2728.89	0.880217	-0.184069	0.4063	0.893963	down	no	IFT74
ENSOARG00000005511	19.5251	31.2891	0.624022	-0.68033	0.406811	0.894443	down	no	ENSOARG00000005511
ENSOARG00000008313	113.571	146.991	0.772641	-0.37213	0.4087	0.894549	down	no	LPAR6
ENSOARG00000018303	465.368	554.015	0.839992	-0.251553	0.408815	0.894549	down	no	ENSOARG00000018303
ENSOARG00000012192	1733.16	1982.69	0.874142	-0.19406	0.408995	0.894549	down	no	FAM126A
ENSOARG00000008401	1472.52	1684.63	0.874091	-0.194144	0.409188	0.894549	down	no	PARP8
ENSOARG00000003672	2.72473	6.64587	0.409989	-1.28634	0.410049	0.894549	down	no	JPH2
ENSOARG00000021739	0.455176	2.18714	0.208115	-2.26455	0.410169	0.894549	down	no	ENSOARG00000021739
ENSOARG00000022247	2.72948	6.62498	0.411997	-1.27929	0.410176	0.894549	down	no	oar-mir-329b
ENSOARG00000023162	3.17674	8.21563	0.386671	-1.37082	0.410201	0.894549	down	no	7SK
ENSOARG00000023630	2.72789	6.54963	0.416496	-1.26363	0.410719	0.894549	down	no	ENSOARG00000023630
ENSOARG00000023310	2.72631	6.54963	0.416254	-1.26446	0.410727	0.894549	down	no	SNORD53_SNORD92
ENSOARG00000023702	2.72789	6.53193	0.417625	-1.25972	0.410845	0.894549	down	no	oar-mir-181a-2
ENSOARG00000006084	2.72789	6.51241	0.418877	-1.2554	0.410983	0.894549	down	no	MEP1B
ENSOARG00000021170	580.504	785.996	0.738559	-0.437215	0.411075	0.894549	down	no	ARG2
ENSOARG00000022521	542.116	635.755	0.852711	-0.22987	0.411098	0.894549	down	no	NEAT1_3
ENSOARG00000002908	11.3604	19.3942	0.585764	-0.771609	0.41205	0.894674	down	no	RBFOX3
ENSOARG00000000217	5.90306	11.4314	0.516388	-0.953473	0.412134	0.894674	down	no	ENSOARG00000000217
ENSOARG00000010853	343.94	411.209	0.836412	-0.257714	0.412241	0.894674	down	no	MEMO1
ENSOARG00000015467	35.8941	51.1073	0.702327	-0.509785	0.412453	0.894674	down	no	DRAM1
ENSOARG00000021883	27.723	40.9243	0.677423	-0.561871	0.412525	0.894674	down	no	SNORD113
ENSOARG00000023964	9.08929	15.8298	0.574189	-0.800402	0.413375	0.894674	down	no	ENSOARG00000023964
ENSOARG00000023153	5.90147	11.2966	0.522411	-0.936744	0.413475	0.894674	down	no	ENSOARG00000023153
ENSOARG00000016673	18.6243	28.9236	0.643913	-0.635063	0.414077	0.894674	down	no	ENSOARG00000016673
ENSOARG00000024079	8.64202	17.306	0.499365	-1.00183	0.414651	0.894674	down	no	oar-mir-381
ENSOARG00000023234	3.18307	7.33633	0.433878	-1.20464	0.414804	0.894674	down	no	U1
ENSOARG00000022280	3.18149	7.31681	0.434819	-1.20151	0.414949	0.894674	down	no	oar-mir-539
ENSOARG00000009552	16.8099	26.2153	0.641225	-0.641098	0.415087	0.894674	down	no	ENSOARG00000009552
ENSOARG00000017295	812.419	944.379	0.860268	-0.217142	0.415095	0.894674	down	no	HOMER1
ENSOARG00000023933	19.985	30.8034	0.648793	-0.624169	0.415718	0.894674	down	no	ENSOARG00000023933
ENSOARG00000021720	0.907189	3.56988	0.254123	-1.9764	0.415861	0.894674	down	no	ENSOARG00000021720
ENSOARG00000002211	164.908	205.769	0.801421	-0.319368	0.415965	0.894674	down	no	SERPINB9
ENSOARG00000010882	231.319	281.478	0.821802	-0.283138	0.416202	0.894674	down	no	SLC37A1
ENSOARG00000011449	1493.41	1713.23	0.871692	-0.198109	0.416327	0.894674	down	no	PRLR
ENSOARG00000013990	3.18149	7.08984	0.448739	-1.15605	0.416731	0.894674	down	no	SPATA19
ENSOARG00000013035	0.907189	3.60801	0.251437	-1.99173	0.416834	0.894674	down	no	ENSOARG00000013035
ENSOARG00000022961	27.7484	53.9704	0.51414	-0.959766	0.416912	0.894674	down	no	U6
ENSOARG00000019083	7631.13	10151.6	0.751714	-0.411744	0.417106	0.894674	down	no	KIAA1324
ENSOARG00000024875	4.08868	8.75765	0.466869	-1.09891	0.417244	0.894674	down	no	SNORD113
ENSOARG00000000469	2392.11	2716.44	0.880608	-0.183429	0.417298	0.894674	down	no	SP3
ENSOARG00000006397	81.2931	112.654	0.721616	-0.470698	0.417439	0.894674	down	no	NTNG2
ENSOARG00000023609	3.63667	7.95189	0.457334	-1.12868	0.417541	0.894674	down	no	ENSOARG00000023609
ENSOARG00000004477	449.895	531.287	0.846803	-0.239901	0.41793	0.894674	down	no	EED
ENSOARG00000022261	4.08551	8.66232	0.471642	-1.08424	0.417945	0.894674	down	no	5S_rRNA
ENSOARG00000006778	3.63508	7.85747	0.462628	-1.11208	0.418221	0.894674	down	no	MUSK
ENSOARG00000009592	740.797	864.442	0.856965	-0.222691	0.418361	0.894674	down	no	OTUD3
ENSOARG00000013593	28.6176	41.3592	0.691928	-0.531306	0.418894	0.895116	down	no	ENSOARG00000013593
ENSOARG00000008353	99.497	128.445	0.77463	-0.368421	0.419385	0.895611	down	no	SMIM30
ENSOARG00000017801	5491.33	6186.99	0.887562	-0.172081	0.419436	0.895652	down	no	RPN2
ENSOARG00000020269	52.233	70.5579	0.740285	-0.433846	0.420218	0.895879	down	no	HIST1H4F
ENSOARG00000011252	293.087	355.291	0.824921	-0.277672	0.42036	0.895879	down	no	SMAP1
ENSOARG00000020045	411.147	485.818	0.846298	-0.240762	0.420455	0.895879	down	no	ENSOARG00000020045
ENSOARG00000016547	908.769	1192.26	0.762225	-0.39171	0.420687	0.896055	down	no	CALCRL
ENSOARG00000003633	22.7145	33.7518	0.672986	-0.571351	0.420819	0.896268	down	no	TLCD1
ENSOARG00000018722	578.84	675.817	0.856503	-0.223469	0.421258	0.896565	down	no	HDAC4
ENSOARG00000023243	1.36395	4.24355	0.321417	-1.63748	0.422059	0.896995	down	no	U4
ENSOARG00000015492	139.946	173.855	0.804959	-0.313013	0.422101	0.896995	down	no	ENSOARG00000015492
ENSOARG00000010282	67.2649	89.7047	0.749848	-0.41533	0.422222	0.896995	down	no	MED19
ENSOARG00000017261	12.7149	20.4429	0.621972	-0.685079	0.422234	0.896995	down	no	C19orf38
ENSOARG00000012706	1.36237	4.20587	0.32392	-1.62629	0.422302	0.896995	down	no	GPR142
ENSOARG00000012164	1.36395	4.1868	0.325773	-1.61806	0.422413	0.896995	down	no	TULP1
ENSOARG00000003876	25.8802	42.6942	0.606175	-0.722193	0.422563	0.896995	down	no	MARVELD3
ENSOARG00000011214	1.36395	4.15004	0.328659	-1.60534	0.422635	0.896995	down	no	CNTF
ENSOARG00000010734	1.36237	4.14867	0.328386	-1.60654	0.422649	0.896995	down	no	ENSOARG00000010734
ENSOARG00000020886	166.755	204.991	0.813479	-0.297823	0.422741	0.896995	down	no	ENSOARG00000020886
ENSOARG00000000762	59.9931	79.705	0.752689	-0.409874	0.422751	0.896995	down	no	ENSOARG00000000762
ENSOARG00000018286	3002.52	3394.66	0.884484	-0.177092	0.422763	0.896995	down	no	XPR1
ENSOARG00000007270	319.028	384.709	0.82927	-0.270086	0.42291	0.896995	down	no	LAMC3
ENSOARG00000019909	5777.1	6522.33	0.885742	-0.175042	0.422965	0.896995	down	no	ITPR2
ENSOARG00000001861	383.493	456.65	0.839796	-0.251889	0.42302	0.896995	down	no	CEP76
ENSOARG00000022947	1.36395	4.05562	0.336311	-1.57213	0.423178	0.896995	down	no	U4
ENSOARG00000006024	583.417	679.64	0.85842	-0.220244	0.423213	0.896995	down	no	GCA
ENSOARG00000024227	57.7204	76.6599	0.752941	-0.409391	0.423644	0.897281	down	no	uc_338
ENSOARG00000016984	273.945	331.98	0.825184	-0.277213	0.423678	0.897319	down	no	POLR2G
ENSOARG00000002463	94.0617	120.828	0.778478	-0.361271	0.423699	0.897329	down	no	LXN
ENSOARG00000024650	4.5486	9.65511	0.471108	-1.08587	0.424343	0.897887	down	no	ENSOARG00000024650
ENSOARG00000024311	7.71901	13.8501	0.557326	-0.843407	0.424586	0.897947	down	no	5S_rRNA
ENSOARG00000022507	23.6375	34.8263	0.678726	-0.559099	0.425743	0.899099	down	no	SNORA79
ENSOARG00000001666	471.1	552.992	0.851911	-0.231225	0.426167	0.899229	down	no	SPAG6
ENSOARG00000024792	7.72693	13.5854	0.568765	-0.814096	0.426201	0.899229	down	no	ENSOARG00000024792
ENSOARG00000021330	40.8947	55.779	0.733156	-0.447809	0.426706	0.899619	down	no	oar-mir-323b
ENSOARG00000015876	17.6965	39.1729	0.451753	-1.14639	0.4277	0.900442	down	no	IL17RB
ENSOARG00000024448	0.907189	3.41963	0.265289	-1.91436	0.4278	0.900538	down	no	oar-mir-654
ENSOARG00000025032	42.736	60.7979	0.702919	-0.508571	0.428704	0.90132	down	no	U6
ENSOARG00000018028	9.98857	17.0913	0.584424	-0.774913	0.428779	0.901368	down	no	TMPRSS5
ENSOARG00000015591	127.184	159.294	0.798422	-0.324777	0.428976	0.901449	down	no	TRUB1
ENSOARG00000004290	7.27017	13.0461	0.557265	-0.843564	0.429255	0.901562	down	no	ENSOARG00000004290
ENSOARG00000023408	11.8045	20.018	0.589697	-0.761954	0.429819	0.901564	down	no	U6
ENSOARG00000008794	5.91413	13.3898	0.44169	-1.1789	0.430232	0.901564	down	no	ENSOARG00000008794
ENSOARG00000020918	1059.43	1253.3	0.845309	-0.242449	0.430315	0.901564	down	no	UNC13C
ENSOARG00000000737	592.049	688.619	0.859763	-0.217989	0.43057	0.901564	down	no	CCDC138
ENSOARG00000022910	0.907189	3.53311	0.256768	-1.96146	0.430802	0.901564	down	no	ZEB2_AS1_2
ENSOARG00000004918	331.347	408.195	0.811739	-0.300912	0.431109	0.901564	down	no	ENSOARG00000004918
ENSOARG00000014445	88.1587	114.101	0.77264	-0.372131	0.431434	0.901611	down	no	ORAI2
ENSOARG00000025158	14.986	23.8511	0.628315	-0.67044	0.432898	0.902541	down	no	SNORD113
ENSOARG00000008696	916.966	1053.78	0.87017	-0.200631	0.433369	0.902959	down	no	GOPC
ENSOARG00000009805	6.81815	12.333	0.552839	-0.855069	0.433382	0.902959	down	no	ENSOARG00000009805
ENSOARG00000000452	17.7139	27.6484	0.640684	-0.642314	0.433436	0.902963	down	no	SNX31
ENSOARG00000005456	1.82071	7.13976	0.255009	-1.97138	0.434185	0.903556	down	no	BIRC5
ENSOARG00000019031	15.4475	24.5348	0.629618	-0.667452	0.434429	0.903766	down	no	A4GALT
ENSOARG00000013132	10389.9	11721.8	0.88638	-0.174003	0.434565	0.903815	down	no	ZNF292
ENSOARG00000005963	6.35823	11.7469	0.541268	-0.885586	0.434865	0.903851	down	no	ARL11
ENSOARG00000009437	1520.61	1729.44	0.879251	-0.185653	0.435302	0.903925	down	no	RPS6KC1
ENSOARG00000009363	390.795	463.12	0.843831	-0.244974	0.435386	0.904008	down	no	GLRX2
ENSOARG00000022572	14.9955	23.7345	0.631803	-0.662452	0.43572	0.90452	down	no	SNORD113
ENSOARG00000005842	149.026	185.163	0.804837	-0.313232	0.436286	0.905067	down	no	CASP6
ENSOARG00000023381	9.09404	15.3327	0.593113	-0.75362	0.437243	0.905798	down	no	SNORA15
ENSOARG00000000327	708.916	821.578	0.86287	-0.212784	0.43756	0.906243	down	no	LAMA1
ENSOARG00000023628	6.35981	11.6058	0.547988	-0.867784	0.437613	0.906293	down	no	ENSOARG00000023628
ENSOARG00000009605	194.083	237.236	0.818103	-0.289646	0.438358	0.907181	down	no	ENSOARG00000009605
ENSOARG00000018943	138.136	172.308	0.801682	-0.318898	0.438384	0.907181	down	no	CYBB
ENSOARG00000014049	56.3564	74.84	0.753026	-0.409229	0.439269	0.907719	down	no	ENSOARG00000014049
ENSOARG00000007933	1.81754	4.84141	0.375416	-1.41344	0.439554	0.907929	down	no	GPR182
ENSOARG00000008008	1.81754	4.80237	0.378468	-1.40176	0.439829	0.908077	down	no	ASMT
ENSOARG00000020930	217.621	263.329	0.826424	-0.275046	0.439887	0.908077	down	no	ZBTB8A
ENSOARG00000016384	680.135	788.639	0.862416	-0.213543	0.440295	0.908179	down	no	CDK14
ENSOARG00000023731	5.90464	11.0628	0.533737	-0.9058	0.440528	0.908295	down	no	ENSOARG00000023731
ENSOARG00000018924	51.3036	85.8928	0.597298	-0.743477	0.44112	0.90882	down	no	TMEM232
ENSOARG00000008648	637.899	736.309	0.866346	-0.206985	0.441937	0.909322	down	no	MTMR2
ENSOARG00000022153	10.4469	17.4749	0.597824	-0.742208	0.443195	0.910558	down	no	SNORA38
ENSOARG00000016166	12.266	20.1223	0.609573	-0.71413	0.443214	0.910558	down	no	CDC25C
ENSOARG00000015034	2.72315	6.12155	0.444847	-1.16862	0.443311	0.91067	down	no	ENSOARG00000015034
ENSOARG00000018799	1083.27	1235.58	0.876735	-0.189787	0.443496	0.910795	down	no	ENSOARG00000018799
ENSOARG00000005341	199.462	241.997	0.824232	-0.278878	0.444593	0.911378	down	no	MRM2
ENSOARG00000006166	114.94	144.335	0.796339	-0.328545	0.444996	0.911621	down	no	MLKL
ENSOARG00000008275	759.17	872.739	0.86987	-0.201129	0.445195	0.911963	down	no	PDXDC1
ENSOARG00000021410	14.0867	21.8669	0.644204	-0.634411	0.445524	0.912278	down	no	oar-mir-411b
ENSOARG00000005644	163.588	200.198	0.817132	-0.291359	0.445542	0.912278	down	no	ENSOARG00000005644
ENSOARG00000012447	690.536	792.38	0.87147	-0.198476	0.445816	0.912442	down	no	TBL2
ENSOARG00000021176	18.6195	28.0239	0.664417	-0.58984	0.446159	0.912859	down	no	ENSOARG00000021176
ENSOARG00000006659	401.985	507.835	0.791566	-0.337218	0.446366	0.912906	down	no	PTGR1
ENSOARG00000023403	3.6335	7.79391	0.466198	-1.10099	0.446397	0.912936	down	no	ENSOARG00000023403
ENSOARG00000021428	3.63983	8.97147	0.405712	-1.30147	0.446433	0.912977	down	no	ENSOARG00000021428
ENSOARG00000009047	42.7075	58.4264	0.730962	-0.452132	0.446478	0.913015	down	no	ENSOARG00000009047
ENSOARG00000006515	359.385	427.406	0.840851	-0.250078	0.446752	0.913299	down	no	COL4A2
ENSOARG00000022430	5.00219	9.75589	0.512736	-0.963713	0.447193	0.913766	down	no	SNORA14
ENSOARG00000023961	59.5379	78.5806	0.757667	-0.400363	0.447221	0.913766	down	no	uc_338
ENSOARG00000025172	2.27114	5.62538	0.40373	-1.30854	0.447327	0.913783	down	no	ENSOARG00000025172
ENSOARG00000023067	18.6227	27.7238	0.671722	-0.574064	0.44744	0.913979	down	no	snoU6-53
ENSOARG00000020981	1080.82	1231.6	0.877572	-0.188411	0.44752	0.914009	down	no	SPPL2A
ENSOARG00000002635	15.4396	23.8171	0.648258	-0.62536	0.447589	0.914057	down	no	ENSOARG00000002635
ENSOARG00000006481	2379.66	2686.33	0.885842	-0.174879	0.447704	0.914154	down	no	TMEM30A
ENSOARG00000001868	2.26955	5.49464	0.413048	-1.27562	0.448347	0.914433	down	no	ENSOARG00000001868
ENSOARG00000020033	44.9644	60.7021	0.740738	-0.432964	0.448448	0.914433	down	no	ZNF391
ENSOARG00000022219	9.99331	16.7077	0.598125	-0.74148	0.44871	0.914607	down	no	7SK
ENSOARG00000005109	2669.98	2990.07	0.89295	-0.163349	0.448899	0.914607	down	no	WDR7
ENSOARG00000006350	2.27114	5.39932	0.420634	-1.24936	0.449061	0.914609	down	no	ENSOARG00000006350
ENSOARG00000017172	3.63667	7.6087	0.477961	-1.06503	0.449092	0.914609	down	no	ODF1
ENSOARG00000019803	207.22	250.506	0.827207	-0.27368	0.449462	0.914695	down	no	YAF2
ENSOARG00000003261	1696.7	1964.73	0.86358	-0.211598	0.449484	0.914695	down	no	CNTN2
ENSOARG00000003554	1189.56	1349.55	0.881446	-0.182057	0.449495	0.914695	down	no	DSTYK
ENSOARG00000009385	229.903	276.084	0.832729	-0.264081	0.449915	0.914998	down	no	NT5DC1
ENSOARG00000022538	0.907189	3.24303	0.279735	-1.83787	0.450539	0.915633	down	no	ENSOARG00000022538
ENSOARG00000023716	0.907189	3.24303	0.279735	-1.83787	0.450539	0.915633	down	no	oar-let-7a
ENSOARG00000022270	7.71901	13.4651	0.573259	-0.802741	0.450573	0.915633	down	no	ST7-OT4_3
ENSOARG00000023634	4.54544	9.00869	0.504561	-0.986899	0.450645	0.915633	down	no	U6
ENSOARG00000024090	0.908771	3.14952	0.288542	-1.79314	0.451429	0.915633	down	no	U2
ENSOARG00000017884	7.72693	13.3135	0.580381	-0.784927	0.45147	0.915633	down	no	NXPH4
ENSOARG00000007362	4.54069	8.87659	0.511535	-0.967095	0.451552	0.915633	down	no	CCDC129
ENSOARG00000024958	2.72473	6.33627	0.430021	-1.21752	0.451638	0.915633	down	no	oar-mir-655
ENSOARG00000025125	32.7189	45.6222	0.71717	-0.479613	0.451683	0.915633	down	no	uc_338
ENSOARG00000004765	2.72473	6.27953	0.433907	-1.20454	0.452018	0.915633	down	no	ENSOARG00000004765
ENSOARG00000003757	20.9001	30.9446	0.675406	-0.566174	0.45208	0.915645	down	no	HHATL
ENSOARG00000010849	68.6067	88.9221	0.771537	-0.374193	0.452128	0.91571	down	no	CATSPER2
ENSOARG00000004819	2926.71	3274.93	0.893673	-0.162182	0.452178	0.915758	down	no	ARHGEF28
ENSOARG00000014343	273.429	340.708	0.802532	-0.31737	0.452328	0.915806	down	no	SMYD4
ENSOARG00000005135	2.72631	6.14788	0.443456	-1.17314	0.45289	0.916044	down	no	ENSOARG00000005135
ENSOARG00000007359	0.455176	2.14946	0.211763	-2.23948	0.452929	0.916044	down	no	ENSOARG00000007359
ENSOARG00000020013	0.453594	2.14946	0.211027	-2.2445	0.452954	0.916044	down	no	AMPD1
ENSOARG00000024147	4.0871	8.33639	0.490272	-1.02835	0.452962	0.916044	down	no	ENSOARG00000024147
ENSOARG00000019883	1.36395	3.9344	0.346672	-1.52836	0.45315	0.916151	down	no	ENSOARG00000019883
ENSOARG00000012416	722.849	829.576	0.871348	-0.19868	0.453704	0.916255	down	no	ENSOARG00000012416
ENSOARG00000007085	895.165	1027.03	0.871603	-0.198257	0.454087	0.916404	down	no	HSPA14
ENSOARG00000007794	0.453594	2.16853	0.209171	-2.25724	0.454169	0.916429	down	no	WDR64
ENSOARG00000003763	1152.03	1307.2	0.88129	-0.182312	0.454212	0.916437	down	no	AGO2
ENSOARG00000003051	1127.2	1283.88	0.877966	-0.187762	0.454302	0.916455	down	no	LEMD3
ENSOARG00000005399	2119.87	2383.2	0.889509	-0.16892	0.454404	0.916455	down	no	NEDD4L
ENSOARG00000020580	25.0062	36.6589	0.682132	-0.551878	0.454629	0.916455	down	no	CHRD
ENSOARG00000024258	13.1716	20.747	0.63487	-0.655468	0.4547	0.916455	down	no	U4
ENSOARG00000019474	2.27588	7.95552	0.286076	-1.80553	0.455511	0.917037	down	no	TDRD15
ENSOARG00000017516	3.6335	7.47524	0.486071	-1.04076	0.455543	0.91704	down	no	MROH8
ENSOARG00000006005	2677.8	3002.65	0.891814	-0.165186	0.456088	0.91737	down	no	SREK1
ENSOARG00000024007	41.8114	56.4404	0.740806	-0.432833	0.456199	0.91737	down	no	SNORA29
ENSOARG00000009679	7.27017	12.6612	0.574208	-0.800353	0.456297	0.917382	down	no	ENSOARG00000009679
ENSOARG00000013121	19.0589	42.5445	0.447975	-1.15851	0.456472	0.91753	down	no	KCNH6
ENSOARG00000016588	0.453594	2.05641	0.220576	-2.18065	0.457197	0.918147	down	no	CDRT4
ENSOARG00000024809	17.7139	26.2267	0.675416	-0.566152	0.458059	0.918931	down	no	U6
ENSOARG00000005500	0.907189	3.09414	0.293196	-1.77006	0.458182	0.918981	down	no	ENSOARG00000005500
ENSOARG00000009490	211.228	252.975	0.834978	-0.26019	0.45855	0.919425	down	no	ENSOARG00000009490
ENSOARG00000007747	113.584	141.495	0.802739	-0.316998	0.458602	0.919464	down	no	TMEM128
ENSOARG00000024085	0.910353	3.09414	0.294218	-1.76504	0.458857	0.919612	down	no	U1
ENSOARG00000023467	0.455176	2.09408	0.217363	-2.20182	0.459304	0.920067	down	no	ENSOARG00000023467
ENSOARG00000004198	4.53594	14.8674	0.305093	-1.71268	0.459352	0.920097	down	no	SCIMP
ENSOARG00000000141	18.158	31.4875	0.576673	-0.794174	0.459446	0.920097	down	no	ENSOARG00000000141
ENSOARG00000003057	18.6432	29.6626	0.62851	-0.669992	0.460029	0.920823	down	no	ENSOARG00000003057
ENSOARG00000018098	839.631	958.281	0.876185	-0.190692	0.460183	0.920879	down	no	TBCEL
ENSOARG00000017061	456.702	529.061	0.863232	-0.21218	0.460341	0.920953	down	no	KCNIP2
ENSOARG00000003142	482.938	564.332	0.85577	-0.224705	0.460471	0.920953	down	no	ENSOARG00000003142
ENSOARG00000003034	298.6	352.795	0.846383	-0.240617	0.460485	0.920953	down	no	RAB4A
ENSOARG00000019714	1218.97	1377.65	0.884816	-0.176551	0.460841	0.921338	down	no	METTL17
ENSOARG00000002064	6.81657	12.0452	0.565917	-0.821338	0.460977	0.921377	down	no	ENSOARG00000002064
ENSOARG00000020920	0.453594	1.98014	0.229071	-2.12613	0.461278	0.921377	down	no	ENSOARG00000020920
ENSOARG00000016512	661.408	782.977	0.844735	-0.243429	0.461912	0.921883	down	no	GULP1
ENSOARG00000017053	540.746	623.043	0.86791	-0.204382	0.462009	0.921896	down	no	STX16
ENSOARG00000018477	10.8958	18.4659	0.590048	-0.761096	0.462095	0.921896	down	no	PRSS16
ENSOARG00000022124	0.455176	1.99876	0.22773	-2.1346	0.462148	0.921896	down	no	U6
ENSOARG00000009890	81.8242	105.461	0.775869	-0.366116	0.462212	0.921896	down	no	ENSOARG00000009890
ENSOARG00000019548	1201.65	1362.48	0.881961	-0.181213	0.462288	0.921917	down	no	B3GNT2
ENSOARG00000010363	9.08613	15.1411	0.600095	-0.736737	0.462342	0.921917	down	no	VIPR2
ENSOARG00000013509	118.121	148.03	0.797955	-0.32562	0.462644	0.922179	down	no	CD274
ENSOARG00000001558	66.7701	86.6636	0.770451	-0.376224	0.463512	0.923024	down	no	RENBP
ENSOARG00000007405	8.1821	13.9091	0.588255	-0.765487	0.463657	0.923117	down	no	C4BPA
ENSOARG00000008874	504.466	581.643	0.867312	-0.205378	0.463809	0.923257	down	no	MTMR1
ENSOARG00000022534	32.7142	46.0212	0.710849	-0.492384	0.464333	0.923429	down	no	SNORD113
ENSOARG00000023508	199.939	240.517	0.831289	-0.266577	0.464645	0.923651	down	no	ENSOARG00000023508
ENSOARG00000008198	18.1628	27.6394	0.657134	-0.605741	0.46586	0.92408	down	no	AGMO
ENSOARG00000011437	7.72851	13.0107	0.594011	-0.75144	0.465932	0.92408	down	no	TBC1D10C
ENSOARG00000007945	118.554	146.143	0.811222	-0.301832	0.466299	0.92408	down	no	GALNT5
ENSOARG00000009452	24.9888	35.6144	0.701649	-0.511178	0.466406	0.92408	down	no	EFCAB5
ENSOARG00000014572	23.6312	33.9602	0.69585	-0.523152	0.4669	0.92408	down	no	CATSPER3
ENSOARG00000023706	10.4501	16.9224	0.617527	-0.695425	0.46692	0.92408	down	no	uc_338
ENSOARG00000022646	31.3518	42.9993	0.729123	-0.455765	0.466922	0.92408	down	no	U6
ENSOARG00000007803	313.422	382.715	0.818942	-0.288167	0.466941	0.92408	down	no	C21orf62
ENSOARG00000016939	4.0871	8.23424	0.496354	-1.01056	0.467102	0.92408	down	no	ENSOARG00000016939
ENSOARG00000022040	10.4532	16.8848	0.619093	-0.691773	0.467111	0.92408	down	no	SNORA20
ENSOARG00000006839	0.453594	2.01827	0.224744	-2.15365	0.467214	0.92408	down	no	ENSOARG00000006839
ENSOARG00000017695	0.455176	2.01782	0.225578	-2.1483	0.467226	0.92408	down	no	NOTUM
ENSOARG00000011055	0.453594	2.03689	0.22269	-2.16689	0.467572	0.92408	down	no	PADI1
ENSOARG00000021047	0.455176	2.03689	0.223467	-2.16187	0.467592	0.92408	down	no	OAZ3
ENSOARG00000017660	495.615	574.14	0.86323	-0.212183	0.467669	0.92408	down	no	RALA
ENSOARG00000002317	4779.23	5322.06	0.898003	-0.155208	0.467816	0.92408	down	no	CEP295
ENSOARG00000014305	21.7947	33.7827	0.645143	-0.632309	0.467907	0.92408	down	no	BUB1
ENSOARG00000018749	0.453594	2.0555	0.220674	-2.18001	0.467922	0.92408	down	no	SLC12A3
ENSOARG00000007060	0.453594	2.05595	0.220625	-2.18033	0.467931	0.92408	down	no	ENSOARG00000007060
ENSOARG00000004035	0.455176	2.05595	0.221394	-2.17531	0.46795	0.92408	down	no	ENSOARG00000004035
ENSOARG00000021160	2765.88	3101.33	0.891838	-0.165146	0.468029	0.924202	down	no	FUT8
ENSOARG00000024948	0.453594	2.07502	0.218598	-2.19365	0.468283	0.92422	down	no	U6
ENSOARG00000023300	0.453594	2.11179	0.214792	-2.21899	0.468943	0.924441	down	no	ENSOARG00000023300
ENSOARG00000008813	1248.14	1406.58	0.887358	-0.172412	0.469413	0.924481	down	no	NPHP3
ENSOARG00000018382	0.453594	2.14992	0.210982	-2.24481	0.469603	0.924538	down	no	PDE6G
ENSOARG00000003253	0.455176	2.14992	0.211718	-2.23978	0.469621	0.924538	down	no	ENSOARG00000003253
ENSOARG00000024460	0.455176	2.14992	0.211718	-2.23978	0.469621	0.924538	down	no	U6
ENSOARG00000017366	312.1	367.086	0.850211	-0.234107	0.469702	0.924542	down	no	LDAH
ENSOARG00000017408	867.735	983.333	0.882443	-0.180425	0.470001	0.924608	down	no	SLC44A3
ENSOARG00000016303	3724.66	4141.93	0.899257	-0.153195	0.470471	0.924731	down	no	TNKS2
ENSOARG00000010811	57.6951	76.4733	0.754448	-0.406507	0.470966	0.925172	down	no	RANBP3L
ENSOARG00000015425	1461.31	1653.69	0.883662	-0.178433	0.47113	0.925172	down	no	ENSOARG00000015425
ENSOARG00000005097	521.205	597.351	0.872527	-0.196728	0.471265	0.925172	down	no	ERMARD
ENSOARG00000024538	8.18052	13.8106	0.592336	-0.755512	0.471585	0.925179	down	no	oar-let-7g
ENSOARG00000017823	1513.01	1698.16	0.890975	-0.166544	0.472076	0.925555	down	no	DCBLD2
ENSOARG00000012137	93.1261	118.09	0.788603	-0.342628	0.472658	0.925881	down	no	CENPQ
ENSOARG00000017037	39.5102	55.1089	0.716947	-0.480062	0.472663	0.925881	down	no	ENSOARG00000017037
ENSOARG00000011111	18.1802	27.1091	0.670629	-0.576414	0.472705	0.925899	down	no	TGFA
ENSOARG00000006357	371.117	441.908	0.839805	-0.251874	0.472951	0.925996	down	no	NUBPL
ENSOARG00000020073	45.4338	60.4515	0.751574	-0.412013	0.473002	0.926064	down	no	ENSOARG00000020073
ENSOARG00000001992	1504.1	1687.14	0.891511	-0.165675	0.473362	0.926277	down	no	TTLL5
ENSOARG00000000267	18.1786	26.9707	0.674013	-0.569152	0.473381	0.926277	down	no	ENSOARG00000000267
ENSOARG00000004481	20.9017	30.7952	0.678733	-0.559084	0.473755	0.92645	down	no	ENSOARG00000004481
ENSOARG00000013466	615.706	707.208	0.870614	-0.199894	0.473871	0.92645	down	no	TSGA10
ENSOARG00000011569	5.89673	18.5517	0.317854	-1.65356	0.47394	0.92645	down	no	DEPDC1
ENSOARG00000007878	2691.3	3010.71	0.893909	-0.1618	0.474165	0.926576	down	no	NCOA7
ENSOARG00000020030	737.893	840.412	0.878014	-0.187685	0.47432	0.926769	down	no	SPRED1
ENSOARG00000015932	1501.7	1689.96	0.888605	-0.170386	0.474491	0.926794	down	no	ATP10D
ENSOARG00000013909	1071.78	1211.84	0.884428	-0.177184	0.474549	0.926794	down	no	BBS7
ENSOARG00000005379	300.684	378.557	0.794291	-0.33226	0.475349	0.92766	down	no	RAB25
ENSOARG00000017155	1834.77	2057.32	0.891825	-0.165168	0.475937	0.928176	down	no	APPBP2
ENSOARG00000015491	15.8853	31.1493	0.509973	-0.971509	0.476287	0.92841	down	no	ENSOARG00000015491
ENSOARG00000015354	870.16	987.49	0.881184	-0.182486	0.477008	0.928889	down	no	LRP5
ENSOARG00000010110	100.436	125.51	0.80022	-0.321532	0.477059	0.928919	down	no	SLC6A4
ENSOARG00000003589	5316.55	5897.54	0.901487	-0.149621	0.477521	0.929148	down	no	HOOK3
ENSOARG00000024842	15.9027	24.0282	0.661836	-0.595455	0.477611	0.929209	down	no	SNORD53_SNORD92
ENSOARG00000003250	1346.25	1522.43	0.884277	-0.17743	0.477892	0.929427	down	no	SCGN
ENSOARG00000016039	2208.6	2467.92	0.894923	-0.160165	0.477907	0.929427	down	no	DCP2
ENSOARG00000004351	9.5413	15.7095	0.607359	-0.719377	0.478024	0.929456	down	no	ENSOARG00000004351
ENSOARG00000010016	49.0752	64.9066	0.75609	-0.403371	0.478274	0.929555	down	no	GPR143
ENSOARG00000012806	95.941	145.986	0.657193	-0.605612	0.479101	0.930346	down	no	CDH12
ENSOARG00000004698	328.016	384.615	0.852843	-0.229649	0.479282	0.930374	down	no	TECPR2
ENSOARG00000015628	1046.8	1183.87	0.884214	-0.177533	0.479305	0.930374	down	no	DUSP6
ENSOARG00000000420	1136.88	1285.18	0.884608	-0.176891	0.479453	0.930385	down	no	NDFIP2
ENSOARG00000004384	732.415	834.01	0.878186	-0.187402	0.479658	0.930542	down	no	RPS6KA1
ENSOARG00000002179	1705.25	1902.89	0.896135	-0.158213	0.480138	0.930712	down	no	GLT8D1
ENSOARG00000022802	1.36395	3.87857	0.351662	-1.50774	0.480286	0.930712	down	no	U6
ENSOARG00000024077	28.6334	39.9274	0.717137	-0.47968	0.48031	0.930712	down	no	ENSOARG00000024077
ENSOARG00000013685	0.910353	3.22442	0.28233	-1.82454	0.480422	0.930712	down	no	ENSOARG00000013685
ENSOARG00000011653	0.908771	2.61477	0.347553	-1.5247	0.480611	0.930712	down	no	RXFP2
ENSOARG00000021449	1.36395	3.76508	0.362262	-1.46489	0.480652	0.930712	down	no	U6
ENSOARG00000001328	1.36237	3.76508	0.361842	-1.46657	0.480655	0.930712	down	no	CYP26C1
ENSOARG00000002772	1.36395	3.74647	0.364062	-1.45775	0.480704	0.930712	down	no	TDRD10
ENSOARG00000022970	1.36237	3.72786	0.365455	-1.45223	0.480757	0.930712	down	no	5S_rRNA
ENSOARG00000021538	1.36395	3.70925	0.367715	-1.44334	0.480802	0.930712	down	no	ENSOARG00000021538
ENSOARG00000017236	3808.97	4228.54	0.900778	-0.150756	0.480819	0.930712	down	no	PUM2
ENSOARG00000013027	2173.13	2970.91	0.731467	-0.451134	0.481308	0.931021	down	no	NR1D1
ENSOARG00000008904	902.052	1024.22	0.88072	-0.183245	0.481478	0.931111	down	no	ENSOARG00000008904
ENSOARG00000005774	795.508	901.516	0.882411	-0.180477	0.481685	0.931292	down	no	SLC9A9
ENSOARG00000015035	2313.29	2619.7	0.883034	-0.179458	0.4818	0.931479	down	no	PDE7B
ENSOARG00000012055	563.776	650.341	0.866893	-0.206075	0.482186	0.931737	down	no	ENSOARG00000012055
ENSOARG00000002097	1604.81	1798.56	0.892273	-0.164443	0.48223	0.931737	down	no	CASD1
ENSOARG00000018007	44.5361	58.6902	0.758834	-0.398144	0.482428	0.931877	down	no	SLC24A1
ENSOARG00000014349	0.910353	3.11275	0.292459	-1.77369	0.482717	0.932137	down	no	LIPK
ENSOARG00000010864	1730.44	1935.45	0.894074	-0.161534	0.483123	0.932474	down	no	SPTLC3
ENSOARG00000009046	9.07822	16.7554	0.541808	-0.884145	0.483468	0.932788	down	no	NTF3
ENSOARG00000009615	7025.54	7797.99	0.900942	-0.150494	0.483593	0.932839	down	no	BRWD1
ENSOARG00000018558	192.342	279.189	0.68893	-0.53757	0.483719	0.932897	down	no	MEI1
ENSOARG00000001152	107.222	132.715	0.807915	-0.307725	0.483723	0.932897	down	no	ENSOARG00000001152
ENSOARG00000010242	145.422	176.219	0.825234	-0.277124	0.483739	0.932897	down	no	TATDN3
ENSOARG00000000394	29.5343	40.7613	0.724566	-0.464811	0.484046	0.933171	down	no	CCDC102A
ENSOARG00000019185	0.907189	3.09278	0.293325	-1.76943	0.485024	0.933857	down	no	TEX49
ENSOARG00000005161	204.066	242.65	0.840986	-0.249846	0.485514	0.934131	down	no	DNAH1
ENSOARG00000023878	0.910353	3.09278	0.294348	-1.76441	0.485882	0.934412	down	no	U6
ENSOARG00000016522	0.908771	2.87851	0.315709	-1.66333	0.486294	0.934582	down	no	ENSOARG00000016522
ENSOARG00000011469	24.5479	34.4046	0.713505	-0.487004	0.486446	0.934641	down	no	FRMD5
ENSOARG00000020548	2157.03	2393.49	0.901208	-0.150068	0.486462	0.934641	down	no	ETV5
ENSOARG00000021349	12.2613	19.1659	0.639746	-0.64443	0.486516	0.934656	down	no	ENSOARG00000021349
ENSOARG00000014344	238.58	284.837	0.837601	-0.255665	0.486645	0.934679	down	no	SPATA2L
ENSOARG00000009423	53.1591	69.7766	0.761848	-0.392425	0.486776	0.934679	down	no	SLC13A4
ENSOARG00000004254	455.225	521.759	0.87248	-0.196806	0.486903	0.934679	down	no	ENSOARG00000004254
ENSOARG00000005697	0.910353	3.13046	0.290805	-1.78188	0.486941	0.934679	down	no	ENSOARG00000005697
ENSOARG00000009971	351.786	408.18	0.86184	-0.214508	0.487642	0.93516	down	no	TMEM98
ENSOARG00000010845	11.3494	19.4773	0.582697	-0.779183	0.487916	0.93516	down	no	CLDN3
ENSOARG00000004559	304.925	357.299	0.853416	-0.228678	0.487996	0.93516	down	no	DCUN1D5
ENSOARG00000023244	0.910353	3.16813	0.287347	-1.79914	0.488011	0.93516	down	no	ENSOARG00000023244
ENSOARG00000023444	0.910353	3.16813	0.287347	-1.79914	0.488011	0.93516	down	no	U6
ENSOARG00000013662	1.81596	4.35567	0.416918	-1.26216	0.488227	0.935298	down	no	ITIH2
ENSOARG00000021133	280.298	328.161	0.854148	-0.227442	0.488521	0.935545	down	no	SLC38A6
ENSOARG00000005230	618.46	708.821	0.87252	-0.196739	0.489004	0.936043	down	no	STOX1
ENSOARG00000012076	244.504	288.949	0.846184	-0.240957	0.489303	0.936249	down	no	SKA2
ENSOARG00000020031	41.3325	55.2937	0.747508	-0.41984	0.489404	0.936249	down	no	ENSOARG00000020031
ENSOARG00000008842	348.445	406.777	0.856598	-0.22331	0.489773	0.936357	down	no	ROS1
ENSOARG00000015162	623.891	710.827	0.877698	-0.188204	0.489774	0.936357	down	no	ENSOARG00000015162
ENSOARG00000006859	85.4419	106.66	0.801065	-0.320008	0.489822	0.936369	down	no	C11orf70
ENSOARG00000003613	4935.03	5461.95	0.903529	-0.146357	0.489885	0.936369	down	no	UBR2
ENSOARG00000021275	6.81974	11.7179	0.581994	-0.780924	0.490331	0.936559	down	no	ENSOARG00000021275
ENSOARG00000005701	6.81024	11.7197	0.581094	-0.783157	0.490358	0.936559	down	no	CPLX4
ENSOARG00000013605	4.09184	8.00954	0.510871	-0.968969	0.4906	0.936776	down	no	KIF2B
ENSOARG00000023215	36.7918	50.1381	0.733808	-0.446526	0.490741	0.936853	down	no	U6
ENSOARG00000005734	4132.71	4577.59	0.902815	-0.147497	0.49186	0.93803	down	no	LMAN1
ENSOARG00000000707	351.838	574.539	0.612383	-0.707495	0.492137	0.938296	down	no	ENSOARG00000000707
ENSOARG00000001842	32.2479	44.3307	0.727439	-0.459101	0.49225	0.938296	down	no	OTOL1
ENSOARG00000001133	14.9844	22.0612	0.679221	-0.558047	0.492452	0.938336	down	no	XKRX
ENSOARG00000025008	11.8061	18.5712	0.635722	-0.653533	0.492535	0.938345	down	no	SNORD101
ENSOARG00000023648	14.5451	22.0621	0.659279	-0.601038	0.492576	0.938345	down	no	ENSOARG00000023648
ENSOARG00000000724	141.389	190.33	0.742862	-0.428834	0.492723	0.938467	down	no	ENSOARG00000000724
ENSOARG00000008846	85.4245	107.683	0.793296	-0.334069	0.492737	0.938467	down	no	C6orf47
ENSOARG00000016462	1.81912	4.57085	0.397984	-1.32922	0.492792	0.938474	down	no	ENSOARG00000016462
ENSOARG00000019611	377.143	437.638	0.86177	-0.214625	0.493116	0.938474	down	no	CLIP4
ENSOARG00000005218	4022.38	5055.63	0.795623	-0.329842	0.493328	0.938474	down	no	EPCAM
ENSOARG00000002315	13.1859	20.2908	0.649846	-0.621829	0.493342	0.938474	down	no	GRID2IP
ENSOARG00000010705	1.81912	4.45827	0.408034	-1.29324	0.493373	0.938474	down	no	ENSOARG00000010705
ENSOARG00000004700	158.992	190.753	0.833499	-0.262748	0.493439	0.938474	down	no	ENSOARG00000004700
ENSOARG00000015154	50.4091	68.1565	0.739609	-0.435166	0.493607	0.938474	down	no	ZPBP
ENSOARG00000021607	3.63508	7.4489	0.488002	-1.03504	0.493622	0.938474	down	no	DLEU1_2
ENSOARG00000014297	13.1685	20.4306	0.644547	-0.633642	0.494033	0.938474	down	no	ENSOARG00000014297
ENSOARG00000016301	1651.09	1847.18	0.893843	-0.161906	0.494316	0.938474	down	no	PMS1
ENSOARG00000023254	4.53911	8.75765	0.518302	-0.948135	0.4944	0.938474	down	no	SNORD53_SNORD92
ENSOARG00000008130	451.645	520.896	0.867054	-0.205806	0.494554	0.938474	down	no	CCDC62
ENSOARG00000017022	2143.05	2378.02	0.901189	-0.150098	0.494628	0.938477	down	no	PDE8B
ENSOARG00000000533	2.27114	5.0534	0.449427	-1.15384	0.495041	0.938774	down	no	ENSOARG00000000533
ENSOARG00000018453	40.0049	52.6404	0.759966	-0.395993	0.495163	0.938809	down	no	ENSOARG00000018453
ENSOARG00000004459	2623.03	2974.09	0.881963	-0.181211	0.4955	0.938858	down	no	SELENOT
ENSOARG00000008988	323.598	379.624	0.852418	-0.230368	0.496814	0.939082	down	no	PLCG2
ENSOARG00000004239	4803.29	5363.73	0.895513	-0.159214	0.496889	0.939082	down	no	CPEB4
ENSOARG00000016142	747.43	842.185	0.887489	-0.172199	0.496921	0.939089	down	no	MBTPS2
ENSOARG00000014253	35.4674	52.456	0.676135	-0.564616	0.497194	0.939302	down	no	SLC7A11
ENSOARG00000012986	2.27114	5.28038	0.430109	-1.21723	0.497195	0.939302	down	no	FOXH1
ENSOARG00000021167	120.884	147.528	0.819395	-0.287369	0.497276	0.939316	down	no	PLEK2
ENSOARG00000006982	1269.43	1635.35	0.776244	-0.365417	0.497504	0.939424	down	no	AQP4
ENSOARG00000023164	3.18149	6.51241	0.488527	-1.03349	0.49753	0.939424	down	no	SNORD94
ENSOARG00000024698	2.72473	5.99081	0.454818	-1.13664	0.497583	0.939424	down	no	U6
ENSOARG00000024074	49.0847	64.0936	0.765829	-0.384906	0.497666	0.939424	down	no	U6
ENSOARG00000019674	3.18149	6.45748	0.492683	-1.02127	0.497828	0.939424	down	no	TMEM253
ENSOARG00000025144	2.27114	5.16734	0.439517	-1.18601	0.497944	0.939424	down	no	ENSOARG00000025144
ENSOARG00000007103	2.72473	5.91546	0.460612	-1.11838	0.498047	0.939424	down	no	ENSOARG00000007103
ENSOARG00000004464	209.926	248.203	0.845783	-0.24164	0.49823	0.939424	down	no	KCTD15
ENSOARG00000022934	2.26955	5.11105	0.444048	-1.17121	0.498312	0.939424	down	no	SCARNA18
ENSOARG00000010186	2.72631	5.84056	0.46679	-1.09915	0.4985	0.939424	down	no	C8orf88
ENSOARG00000012776	0.453594	1.82262	0.24887	-2.00654	0.49861	0.939424	down	no	ENSOARG00000012776
ENSOARG00000020142	0.453594	1.82262	0.24887	-2.00654	0.49861	0.939424	down	no	ENSOARG00000020142
ENSOARG00000024716	0.453594	1.82262	0.24887	-2.00654	0.49861	0.939424	down	no	ENSOARG00000024716
ENSOARG00000020817	579.478	662.257	0.875006	-0.192636	0.498699	0.939424	down	no	FAM234B
ENSOARG00000005216	2.72315	5.80333	0.469239	-1.09161	0.498741	0.939424	down	no	ENSOARG00000005216
ENSOARG00000018128	2.72789	5.74568	0.474773	-1.07469	0.499075	0.939424	down	no	ENSOARG00000018128
ENSOARG00000006121	38.1731	51.5577	0.740397	-0.43363	0.499266	0.939491	down	no	N4BP3
ENSOARG00000006286	988.139	1108.54	0.891388	-0.165875	0.500385	0.940639	down	no	SGPL1
ENSOARG00000020665	2567.21	2848.17	0.901355	-0.149833	0.500571	0.940791	down	no	ATP11B
ENSOARG00000018378	1191.83	1338.44	0.890459	-0.16738	0.500664	0.94084	down	no	FAM3C
ENSOARG00000009508	3921.9	4316.22	0.908642	-0.138215	0.500875	0.941026	down	no	KIF5C
ENSOARG00000013541	116.781	142.248	0.820965	-0.284607	0.500991	0.941083	down	no	ENSOARG00000013541
ENSOARG00000014252	77.6437	111.701	0.695104	-0.5247	0.501209	0.941311	down	no	ACER2
ENSOARG00000010231	396.306	683.854	0.579519	-0.787073	0.501623	0.941682	down	no	MX2
ENSOARG00000013162	4369.83	5114.1	0.854467	-0.226904	0.501934	0.941935	down	no	LGMN
ENSOARG00000002444	1.36078	4.34388	0.313265	-1.67455	0.502149	0.942044	down	no	ENSOARG00000002444
ENSOARG00000000746	2.26955	5.04704	0.44968	-1.15303	0.502249	0.942169	down	no	ENSOARG00000000746
ENSOARG00000001824	9.54288	15.3618	0.621211	-0.686846	0.502864	0.942619	down	no	ENSOARG00000001824
ENSOARG00000023954	15.4507	23.0059	0.671598	-0.574331	0.502872	0.942619	down	no	U6
ENSOARG00000003473	153.411	244.394	0.627722	-0.671801	0.503104	0.942743	down	no	ANGPTL7
ENSOARG00000003614	9.53656	15.3068	0.623026	-0.682635	0.503675	0.943077	down	no	ENSOARG00000003614
ENSOARG00000008856	842.02	953.284	0.883283	-0.179052	0.5037	0.943077	down	no	FBXO33
ENSOARG00000008271	59.5221	76.5582	0.777475	-0.363131	0.50376	0.943077	down	no	PGBD2
ENSOARG00000018062	5.90306	10.203	0.578558	-0.789466	0.50459	0.943467	down	no	GUCY2F
ENSOARG00000002815	801.166	904.394	0.885859	-0.174851	0.504652	0.943467	down	no	PACS1
ENSOARG00000001259	1860.7	2129.05	0.873961	-0.194359	0.504656	0.943467	down	no	UBE2Q2
ENSOARG00000012748	78.9903	128.711	0.613705	-0.704383	0.505546	0.944029	down	no	GPNMB
ENSOARG00000015898	4087.02	4546.76	0.898887	-0.153788	0.505681	0.944125	down	no	ROCK2
ENSOARG00000013179	7883.62	8683.88	0.907845	-0.139482	0.505755	0.944175	down	no	LAMP2
ENSOARG00000014648	35.4342	47.7417	0.742205	-0.43011	0.506189	0.944512	down	no	RSAD2
ENSOARG00000007249	143.979	179.94	0.800151	-0.321655	0.506852	0.945219	down	no	TMEM38B
ENSOARG00000016372	56.3359	72.0741	0.781639	-0.355426	0.507294	0.945544	down	no	ART3
ENSOARG00000000556	1.36553	4.66391	0.292787	-1.77208	0.507654	0.945929	down	no	SLC22A8
ENSOARG00000008304	22.7209	31.9251	0.711692	-0.490675	0.50793	0.946084	down	no	GYG2
ENSOARG00000006975	50.9086	66.1114	0.770042	-0.37699	0.508654	0.946493	down	no	CHST9
ENSOARG00000020719	5130.46	5660.58	0.90635	-0.141859	0.509068	0.946726	down	no	TBL1XR1
ENSOARG00000006933	8488.13	9379.55	0.904961	-0.144072	0.509865	0.946755	down	no	RSF1
ENSOARG00000021894	5.45262	9.77496	0.557816	-0.84214	0.509937	0.946755	down	no	SNORA70
ENSOARG00000012029	29.52	40.0364	0.73733	-0.439617	0.510658	0.946858	down	no	ENSOARG00000012029
ENSOARG00000006089	14.9955	22.0163	0.681111	-0.554038	0.510933	0.946858	down	no	CCT2
ENSOARG00000010270	15.0018	21.9949	0.682059	-0.552031	0.511011	0.946858	down	no	SHD
ENSOARG00000022322	5.45737	9.58794	0.569191	-0.813014	0.51104	0.946858	down	no	U6
ENSOARG00000009923	1.36078	4.5132	0.301512	-1.72971	0.511318	0.946858	down	no	KLHL38
ENSOARG00000002255	1.81438	5.76611	0.314662	-1.66812	0.511851	0.946988	down	no	ENSOARG00000002255
ENSOARG00000008973	278.011	324.967	0.855504	-0.225153	0.512501	0.946988	down	no	ENSOARG00000008973
ENSOARG00000020572	2741.61	3030.06	0.904801	-0.144327	0.512635	0.946988	down	no	VPS8
ENSOARG00000009516	1.36553	4.53226	0.301291	-1.73077	0.513015	0.946988	down	no	ENSOARG00000009516
ENSOARG00000011319	5.45262	9.59746	0.568132	-0.815702	0.513016	0.946988	down	no	ATP6V1B1
ENSOARG00000013565	1139.69	1280.52	0.890019	-0.168092	0.513083	0.946988	down	no	ARF4
ENSOARG00000022144	10.458	16.4195	0.636926	-0.650802	0.513976	0.947717	down	no	ENSOARG00000022144
ENSOARG00000022367	10.458	16.306	0.641359	-0.640796	0.514563	0.947871	down	no	SNORD62
ENSOARG00000021709	1.81596	4.31799	0.420556	-1.24963	0.514635	0.947942	down	no	ENSOARG00000021709
ENSOARG00000005833	2116.84	2340.82	0.904317	-0.1451	0.514892	0.948119	down	no	ASTN2
ENSOARG00000007523	7.26542	11.8368	0.613798	-0.704164	0.514908	0.948119	down	no	ENSOARG00000007523
ENSOARG00000009868	39.9653	53.4624	0.747541	-0.419776	0.515213	0.948481	down	no	ENSOARG00000009868
ENSOARG00000005724	59.5047	76.4878	0.777963	-0.362226	0.515408	0.948577	down	no	SPN
ENSOARG00000009272	152.25	182.632	0.833644	-0.262497	0.515416	0.948577	down	no	SLC7A2
ENSOARG00000015838	186.734	220.81	0.845677	-0.241821	0.515612	0.948692	down	no	ENSOARG00000015838
ENSOARG00000019724	1029.09	1147.41	0.896881	-0.157012	0.51565	0.948692	down	no	TMEM39A
ENSOARG00000009237	20.8986	29.6318	0.705276	-0.50374	0.515686	0.948692	down	no	STX10
ENSOARG00000014737	24.5416	33.8513	0.724982	-0.463982	0.515687	0.948692	down	no	ENSOARG00000014737
ENSOARG00000019928	513.839	581.474	0.883684	-0.178397	0.515802	0.948764	down	no	AP4B1
ENSOARG00000014643	6.80866	12.4292	0.547795	-0.868293	0.515988	0.948855	down	no	EQTN
ENSOARG00000016229	169.06	201.134	0.840533	-0.250624	0.516037	0.948855	down	no	NEMP2
ENSOARG00000006817	1470.23	1635.04	0.899198	-0.153289	0.516128	0.94887	down	no	SLC25A36
ENSOARG00000020383	90.8296	116.665	0.778551	-0.361137	0.51618	0.94887	down	no	BDH1
ENSOARG00000021987	17.2666	24.5552	0.703176	-0.508042	0.517007	0.949249	down	no	U4
ENSOARG00000002229	272.235	318.796	0.853945	-0.227785	0.517253	0.949437	down	no	PTPRU
ENSOARG00000000416	13.1764	19.7265	0.667953	-0.582181	0.517366	0.949477	down	no	ENSOARG00000000416
ENSOARG00000013520	10.4611	17.6197	0.593718	-0.75215	0.517902	0.949723	down	no	ENSOARG00000013520
ENSOARG00000007754	735.23	829.372	0.88649	-0.173824	0.517958	0.949723	down	no	SNX25
ENSOARG00000020393	8.62779	13.9808	0.617115	-0.696388	0.518361	0.949785	down	no	ENSOARG00000020393
ENSOARG00000021788	4.99587	8.81985	0.566434	-0.820019	0.518534	0.949785	down	no	ENSOARG00000021788
ENSOARG00000021530	0.908771	2.87897	0.315659	-1.66356	0.51856	0.949787	down	no	SNORA5
ENSOARG00000019903	8.6357	13.7947	0.626015	-0.675731	0.519362	0.949854	down	no	ENSOARG00000019903
ENSOARG00000001057	580.87	727.473	0.798477	-0.324677	0.51947	0.949854	down	no	TMEM43
ENSOARG00000008395	57.7236	73.5067	0.785283	-0.348716	0.520643	0.950436	down	no	DCUN1D2
ENSOARG00000016511	1.36237	3.60801	0.377594	-1.40509	0.520882	0.950436	down	no	ENSOARG00000016511
ENSOARG00000023880	60.4451	77.127	0.783709	-0.35161	0.521104	0.950436	down	no	SNORA32
ENSOARG00000011403	21.8152	30.3131	0.719663	-0.474607	0.521105	0.950436	down	no	ENSOARG00000011403
ENSOARG00000002814	212.262	248.117	0.85549	-0.225176	0.52132	0.950436	down	no	ENSOARG00000002814
ENSOARG00000003158	9.98857	15.7844	0.632813	-0.660148	0.521383	0.950442	down	no	CEP55
ENSOARG00000024431	3.63034	7.76396	0.467588	-1.09669	0.521719	0.95052	down	no	ENSOARG00000024431
ENSOARG00000022211	36.8013	48.2438	0.762818	-0.390589	0.521906	0.95052	down	no	SNORA40
ENSOARG00000012964	940.789	1073.18	0.876634	-0.189953	0.522213	0.950602	down	no	PTAR1
ENSOARG00000010996	0.908771	2.72871	0.33304	-1.58623	0.523306	0.951446	down	no	ENSOARG00000010996
ENSOARG00000008951	0.908771	2.80361	0.324143	-1.6253	0.523739	0.951745	down	no	LYPD5
ENSOARG00000002435	15.4491	22.3989	0.689725	-0.535907	0.524021	0.951839	down	no	ENSOARG00000002435
ENSOARG00000017833	602.844	681.629	0.884416	-0.177204	0.524047	0.951839	down	no	CHRDL1
ENSOARG00000011950	681.569	769.346	0.885906	-0.174774	0.524354	0.951839	down	no	KIF16B
ENSOARG00000022304	24.9872	34.3265	0.727928	-0.458133	0.524429	0.951839	down	no	SNORA3
ENSOARG00000002481	31.3328	44.0915	0.710632	-0.492826	0.524834	0.951991	down	no	XKR7
ENSOARG00000020662	1480.36	1647.65	0.898469	-0.15446	0.52526	0.952115	down	no	ENSOARG00000020662
ENSOARG00000022976	13.6205	20.8646	0.652804	-0.615277	0.525356	0.952115	down	no	ENSOARG00000022976
ENSOARG00000011780	1398.69	1560.3	0.896425	-0.157745	0.52542	0.952115	down	no	ACTR3
ENSOARG00000000676	17.2698	25.0555	0.689264	-0.536872	0.5255	0.952115	down	no	PAQR4
ENSOARG00000020450	1534.55	1732.86	0.885561	-0.175336	0.525642	0.952143	down	no	CCDC50
ENSOARG00000009055	8.17419	13.309	0.614186	-0.703252	0.526275	0.952588	down	no	ENSOARG00000009055
ENSOARG00000013896	581.95	654.643	0.888958	-0.169813	0.526305	0.952608	down	no	HOMER2
ENSOARG00000023621	51.8078	65.6148	0.789576	-0.340851	0.526597	0.952688	down	no	U6
ENSOARG00000004675	307.285	379.745	0.809186	-0.305456	0.526644	0.952688	down	no	SCN9A
ENSOARG00000023835	31.3391	42.1745	0.743083	-0.428404	0.527312	0.953182	down	no	SNORA18
ENSOARG00000017636	4491.08	4929.03	0.911147	-0.134244	0.527797	0.953693	down	no	ENSOARG00000017636
ENSOARG00000001974	1296.18	1438.9	0.900811	-0.150704	0.528411	0.953889	down	no	RNF130
ENSOARG00000022973	8.18527	12.8923	0.634898	-0.655404	0.528549	0.953986	down	no	5S_rRNA
ENSOARG00000013722	187.641	220.331	0.851634	-0.231694	0.528983	0.954371	down	no	SRRM3
ENSOARG00000014279	25.8834	35.6421	0.726202	-0.461558	0.529397	0.954647	down	no	RHO
ENSOARG00000011472	54.5579	72.6483	0.750986	-0.413142	0.529511	0.954711	down	no	ENSOARG00000011472
ENSOARG00000001269	23.1586	32.2956	0.717084	-0.479786	0.529945	0.954926	down	no	STAR
ENSOARG00000007220	3661.07	4027.28	0.909067	-0.137541	0.529949	0.954926	down	no	2020-03-07
ENSOARG00000020603	172.657	205.951	0.83834	-0.254393	0.529981	0.954953	down	no	DNAAF2
ENSOARG00000006099	560.748	632.881	0.886024	-0.174582	0.530034	0.954953	down	no	ENSOARG00000006099
ENSOARG00000005904	18.1833	25.4	0.715878	-0.482214	0.530148	0.954953	down	no	CCDC178
ENSOARG00000016060	25.4472	34.5698	0.736109	-0.442009	0.530188	0.954953	down	no	TMEM129
ENSOARG00000015575	2038.04	2252.3	0.904872	-0.144214	0.53023	0.954953	down	no	TMTC3
ENSOARG00000023683	341.76	390.346	0.875529	-0.191773	0.530421	0.955075	down	no	XIST_intron
ENSOARG00000020707	24.54	33.6288	0.729731	-0.454564	0.530594	0.955226	down	no	KCNMB3
ENSOARG00000019471	15.0034	21.8011	0.688196	-0.539108	0.53084	0.955228	down	no	ENSOARG00000019471
ENSOARG00000021948	4.08551	7.49522	0.545083	-0.875453	0.530879	0.955228	down	no	SNORD116
ENSOARG00000006343	4669.28	5124.96	0.911086	-0.13434	0.531106	0.955228	down	no	XRN1
ENSOARG00000013710	9.53656	14.7544	0.646355	-0.629602	0.531156	0.955228	down	no	ENSOARG00000013710
ENSOARG00000022077	4.5486	8.44942	0.538333	-0.893429	0.531253	0.955245	down	no	SNORA62
ENSOARG00000015206	17.2524	26.7723	0.644412	-0.633944	0.531407	0.955245	down	no	FAM167A
ENSOARG00000021612	9.54605	14.6958	0.649576	-0.62243	0.53143	0.955245	down	no	ENSOARG00000021612
ENSOARG00000005981	866.351	966.554	0.896329	-0.157899	0.531506	0.955245	down	no	PIGN
ENSOARG00000023005	89.5005	109.97	0.813862	-0.297143	0.532495	0.955418	down	no	TUG1_2
ENSOARG00000011299	925.116	1032.01	0.896426	-0.157744	0.532758	0.955418	down	no	EDRF1
ENSOARG00000012527	232.193	270.48	0.858448	-0.220198	0.533092	0.955418	down	no	SFT2D2
ENSOARG00000008948	15.8916	23.0408	0.689716	-0.535926	0.533309	0.955418	down	no	KIF17
ENSOARG00000007559	9.99648	15.5125	0.644416	-0.633936	0.533526	0.955418	down	no	PODNL1
ENSOARG00000004119	290.323	333.564	0.870366	-0.200307	0.533585	0.955418	down	no	MYCBPAP
ENSOARG00000007580	750.207	840.228	0.892861	-0.163492	0.534296	0.955418	down	no	PLEKHA1
ENSOARG00000016150	23.1792	31.7531	0.729982	-0.454066	0.534346	0.955418	down	no	ENSOARG00000016150
ENSOARG00000006568	237.646	275.415	0.862865	-0.212793	0.534514	0.955418	down	no	SUSD1
ENSOARG00000015280	1646.99	1819.2	0.905341	-0.143466	0.534631	0.955418	down	no	ANKRD28
ENSOARG00000009348	143.139	169.987	0.842057	-0.24801	0.534909	0.955418	down	no	ENSOARG00000009348
ENSOARG00000015861	285.722	332.967	0.85811	-0.220766	0.535184	0.955418	down	no	ENOX2
ENSOARG00000021054	7.72693	12.5218	0.617076	-0.696479	0.535211	0.955418	down	no	ENSOARG00000021054
ENSOARG00000017439	631.691	707.723	0.892568	-0.163966	0.535751	0.955418	down	no	ENSOARG00000017439
ENSOARG00000016209	439.782	500.259	0.879109	-0.185886	0.535943	0.955418	down	no	GLMN
ENSOARG00000003864	25.9182	36.5051	0.709988	-0.494133	0.535973	0.955418	down	no	ENSOARG00000003864
ENSOARG00000000764	1.36078	4.15049	0.327861	-1.60884	0.536287	0.955418	down	no	ENSOARG00000000764
ENSOARG00000003993	15.8995	22.8951	0.694451	-0.526054	0.536364	0.955418	down	no	ENSOARG00000003993
ENSOARG00000007582	24.0737	33.0754	0.727843	-0.458301	0.536414	0.955418	down	no	CAVIN4
ENSOARG00000017740	19.5489	27.3148	0.715688	-0.482598	0.536482	0.955418	down	no	MFSD2B
ENSOARG00000009278	49.9713	64.2266	0.778047	-0.36207	0.536613	0.955418	down	no	CBLC
ENSOARG00000012197	3.63508	7.10345	0.511735	-0.966531	0.536981	0.955418	down	no	TMEM262
ENSOARG00000023544	5.90938	10.1213	0.583855	-0.776319	0.53729	0.955418	down	no	U6
ENSOARG00000023877	34.9885	45.6272	0.766833	-0.383016	0.537357	0.955418	down	no	ENSOARG00000023877
ENSOARG00000011973	136.306	163.009	0.836186	-0.258105	0.537661	0.955418	down	no	MOSPD1
ENSOARG00000019722	2033.07	2239.8	0.9077	-0.139713	0.537733	0.955418	down	no	PPFIBP1
ENSOARG00000024189	3.6335	6.87648	0.528396	-0.920309	0.538115	0.955418	down	no	ENSOARG00000024189
ENSOARG00000001573	3.63192	6.87693	0.528131	-0.921033	0.538118	0.955418	down	no	MYLK2
ENSOARG00000008005	3.63825	6.83925	0.531966	-0.910595	0.538276	0.955418	down	no	ENSOARG00000008005
ENSOARG00000012142	23.6138	32.7953	0.720035	-0.47386	0.538789	0.955418	down	no	ENSOARG00000012142
ENSOARG00000012011	2731.34	2999.22	0.910686	-0.134975	0.538963	0.955418	down	no	PPP4R3A
ENSOARG00000024536	9.08771	14.1379	0.64279	-0.63758	0.539136	0.955418	down	no	SNORA63
ENSOARG00000015369	107.279	132.024	0.812574	-0.299429	0.539244	0.955522	down	no	SAP30
ENSOARG00000011445	179.496	213.08	0.842385	-0.247448	0.539416	0.955625	down	no	CDR2L
ENSOARG00000009374	4924.07	5399.34	0.911977	-0.132931	0.539555	0.955753	down	no	FBXL5
ENSOARG00000001647	666.372	776.177	0.858531	-0.220057	0.539602	0.955753	down	no	GLA
ENSOARG00000010591	40.8947	52.6381	0.776903	-0.364194	0.540283	0.956103	down	no	ENSOARG00000010591
ENSOARG00000021577	4.99745	8.88793	0.562273	-0.830656	0.541434	0.956441	down	no	SNORA35
ENSOARG00000013285	441.15	499.541	0.883112	-0.179332	0.541551	0.956589	down	no	NPAS2
ENSOARG00000016268	193.941	241.299	0.803738	-0.315203	0.541888	0.956679	down	no	IDUA
ENSOARG00000005301	521.23	589.555	0.884108	-0.177706	0.541986	0.956679	down	no	HLF
ENSOARG00000021434	20.4481	27.9567	0.731422	-0.451224	0.542069	0.956679	down	no	SMAD5-AS1_2
ENSOARG00000001067	3.17991	6.33627	0.501858	-0.994649	0.542991	0.956679	down	no	ENSOARG00000001067
ENSOARG00000016513	33.1535	44.2436	0.749341	-0.416306	0.543192	0.956679	down	no	SYNGR1
ENSOARG00000008418	3.17832	6.26228	0.507535	-0.978421	0.543344	0.956679	down	no	SOSTDC1
ENSOARG00000017771	1313.59	1453.96	0.903457	-0.146473	0.544607	0.956958	down	no	CNOT6L
ENSOARG00000006048	2191.5	2405.87	0.910897	-0.13464	0.54475	0.95708	down	no	KIAA1468
ENSOARG00000019326	3.17674	6.68173	0.475437	-1.07267	0.544863	0.957172	down	no	ENSOARG00000019326
ENSOARG00000001048	5.45421	9.46854	0.576035	-0.795773	0.545931	0.957868	down	no	CRIPT
ENSOARG00000020629	298.948	340.377	0.878284	-0.187241	0.545939	0.957868	down	no	ITGA10
ENSOARG00000023289	1.36237	3.43915	0.396135	-1.33594	0.546285	0.957868	down	no	SNORD100
ENSOARG00000021765	1.36237	3.47592	0.391944	-1.35128	0.546307	0.957868	down	no	U6
ENSOARG00000023093	1.36395	3.53266	0.386097	-1.37297	0.54633	0.957868	down	no	snoZ17
ENSOARG00000001097	8.63253	13.7116	0.629577	-0.667545	0.546537	0.957958	down	no	ENSOARG00000001097
ENSOARG00000019052	5.44788	9.31647	0.584758	-0.774089	0.546796	0.958097	down	no	AURKB
ENSOARG00000017088	611.568	686.297	0.891113	-0.166319	0.546898	0.958098	down	no	HEATR3
ENSOARG00000010459	297.146	340.984	0.871437	-0.198532	0.547117	0.958362	down	no	KBTBD8
ENSOARG00000014033	8.64044	13.5228	0.638954	-0.646216	0.547518	0.958701	down	no	ASPDH
ENSOARG00000009867	9.99806	15.4952	0.645235	-0.632102	0.547531	0.958701	down	no	CLEC10A
ENSOARG00000005440	7257.65	7939.98	0.914064	-0.129633	0.547724	0.958836	down	no	ENSOARG00000005440
ENSOARG00000015807	2377.41	2603.19	0.913269	-0.130888	0.547965	0.958836	down	no	UNC13A
ENSOARG00000016314	2.72789	5.60858	0.486379	-1.03985	0.548202	0.958836	down	no	ENSOARG00000016314
ENSOARG00000024132	25.8802	37.7253	0.686017	-0.543683	0.548433	0.958925	down	no	U6
ENSOARG00000003314	307.628	353.205	0.87096	-0.199321	0.54876	0.959091	down	no	POLB
ENSOARG00000000551	5.4463	10.4114	0.523109	-0.934817	0.549446	0.959091	down	no	ENSOARG00000000551
ENSOARG00000022183	25.4551	34.1345	0.745728	-0.423278	0.549683	0.959091	down	no	ENSOARG00000022183
ENSOARG00000021886	6.81499	11.2321	0.60674	-0.72085	0.549882	0.959091	down	no	oar-mir-541
ENSOARG00000002881	260.85	302.286	0.862927	-0.212689	0.550377	0.959091	down	no	ENSOARG00000002881
ENSOARG00000009934	2.26955	4.84186	0.468736	-1.09315	0.550639	0.959091	down	no	CTRC
ENSOARG00000018556	84.0463	101.428	0.828633	-0.271194	0.550832	0.959091	down	no	ENSOARG00000018556
ENSOARG00000000500	51.8031	65.0655	0.796169	-0.328854	0.550971	0.959091	down	no	RNF24
ENSOARG00000020965	4.53753	9.64923	0.470248	-1.08851	0.551086	0.959091	down	no	SLC5A7
ENSOARG00000017306	24.5542	35.0756	0.700038	-0.514495	0.551533	0.959091	down	no	ENSOARG00000017306
ENSOARG00000014227	6695.2	7310.92	0.91578	-0.126927	0.55171	0.959091	down	no	SUCO
ENSOARG00000005622	40.8725	53.6263	0.762173	-0.391809	0.551746	0.959091	down	no	ENSOARG00000005622
ENSOARG00000005851	0.910353	2.55166	0.356768	-1.48694	0.551896	0.959091	down	no	ENSOARG00000005851
ENSOARG00000002215	7817.92	8539	0.915554	-0.127283	0.551898	0.959091	down	no	CDC42BPA
ENSOARG00000021797	1.36078	4.11145	0.330974	-1.59521	0.551931	0.959091	down	no	SCARNA20
ENSOARG00000011151	0.910353	2.87897	0.316208	-1.66105	0.55195	0.959091	down	no	NRIP2
ENSOARG00000021593	14.9908	21.437	0.699294	-0.51603	0.552111	0.959091	down	no	ENSOARG00000021593
ENSOARG00000013388	86.7884	106.532	0.814668	-0.295716	0.552124	0.959091	down	no	LIMD2
ENSOARG00000021552	2.26955	4.95307	0.458211	-1.12592	0.552211	0.959091	down	no	U2
ENSOARG00000006590	11.814	17.6628	0.668863	-0.580217	0.552324	0.959091	down	no	WNT9A
ENSOARG00000007421	2.27114	4.89633	0.463844	-1.10829	0.552493	0.959091	down	no	TMEM91
ENSOARG00000006603	749.423	839.243	0.892975	-0.163308	0.552569	0.959091	down	no	PCBP4
ENSOARG00000000577	2.27114	4.87772	0.465614	-1.10279	0.552585	0.959091	down	no	ENSOARG00000000577
ENSOARG00000007601	903.332	1003.27	0.900389	-0.151379	0.552585	0.959091	down	no	DCLRE1C
ENSOARG00000019786	2.26955	4.85865	0.467116	-1.09815	0.552683	0.959091	down	no	POPDC2
ENSOARG00000020097	0.910353	2.70964	0.335968	-1.57361	0.552745	0.959091	down	no	OTX1
ENSOARG00000021361	6.81024	11.2526	0.605217	-0.724477	0.552824	0.959091	down	no	SNORA72
ENSOARG00000024400	2.27114	4.82189	0.471006	-1.08618	0.552854	0.959091	down	no	ACA64
ENSOARG00000008844	1.81912	4.24355	0.42868	-1.22203	0.552879	0.959091	down	no	IFNE
ENSOARG00000024124	2.27114	4.80282	0.472876	-1.08047	0.552943	0.959091	down	no	SNORD10
ENSOARG00000020416	2941.64	3219.02	0.913832	-0.129999	0.553031	0.959091	down	no	ATP13A3
ENSOARG00000020415	1.81596	4.16865	0.435623	-1.19885	0.553142	0.959091	down	no	FAM124B
ENSOARG00000001626	371.091	441.859	0.83984	-0.251813	0.5535	0.959091	down	no	PPM1K
ENSOARG00000001693	10505	11485.2	0.914652	-0.128705	0.553634	0.959091	down	no	TSPAN3
ENSOARG00000010852	938.019	1041.35	0.900771	-0.150768	0.553741	0.959091	down	no	DDR2
ENSOARG00000004937	4558.27	4983.41	0.914689	-0.128647	0.553871	0.959091	down	no	FBXO11
ENSOARG00000005748	24.9809	34.0101	0.734514	-0.445138	0.554153	0.959091	down	no	MYOM2
ENSOARG00000005762	187.592	222.414	0.843439	-0.245644	0.554283	0.959091	down	no	TMEM144
ENSOARG00000014101	10.8989	16.5888	0.657005	-0.606023	0.554531	0.959091	down	no	MCOLN3
ENSOARG00000002746	43.6147	55.4748	0.786206	-0.34702	0.554536	0.959091	down	no	LDHAL6B
ENSOARG00000013359	104.964	125.447	0.836718	-0.257187	0.554619	0.959099	down	no	ENSOARG00000013359
ENSOARG00000015945	13.6411	19.6335	0.694786	-0.525359	0.554761	0.959101	down	no	PPEF2
ENSOARG00000013053	11575.5	12664.1	0.914037	-0.129676	0.554853	0.959101	down	no	IQGAP1
ENSOARG00000018911	2018.11	2222.61	0.907992	-0.139249	0.555288	0.959392	down	no	PER1
ENSOARG00000000686	17.2603	23.8657	0.723228	-0.467477	0.555558	0.959669	down	no	ENSOARG00000000686
ENSOARG00000006888	2303.97	2645.08	0.87104	-0.19919	0.555589	0.959669	down	no	TMEM59
ENSOARG00000021236	0.907189	2.84129	0.319288	-1.64707	0.555761	0.959824	down	no	ENSOARG00000021236
ENSOARG00000002232	28.1703	37.4175	0.752865	-0.409538	0.555967	0.959988	down	no	TERB1
ENSOARG00000013026	318.114	363.564	0.874987	-0.192666	0.55603	0.960049	down	no	ENSOARG00000013026
ENSOARG00000024805	8.18052	12.9631	0.631064	-0.664143	0.556109	0.960099	down	no	5S_rRNA
ENSOARG00000000087	382.161	431.36	0.885945	-0.174712	0.556513	0.960206	down	no	ENSOARG00000000087
ENSOARG00000021678	1.36553	4.1868	0.326151	-1.61639	0.556938	0.960399	down	no	ENSOARG00000021678
ENSOARG00000003650	193.728	262.923	0.736823	-0.440611	0.557015	0.960399	down	no	C12orf56
ENSOARG00000019402	453.532	511.227	0.887143	-0.172761	0.557016	0.960399	down	no	AMN1
ENSOARG00000001648	1.82071	5.66487	0.321403	-1.63755	0.557338	0.960547	down	no	ENSOARG00000001648
ENSOARG00000024394	30.462	41.0101	0.742793	-0.428967	0.557659	0.96072	down	no	SNORD113
ENSOARG00000014843	1.36553	4.20587	0.324672	-1.62294	0.558038	0.960838	down	no	ENSOARG00000014843
ENSOARG00000012626	9524.63	10413.4	0.914655	-0.1287	0.558289	0.961013	down	no	TRIP11
ENSOARG00000021740	1.36078	4.22403	0.322153	-1.63418	0.558411	0.961026	down	no	SNORA12
ENSOARG00000008517	472.806	573.413	0.824546	-0.278328	0.55842	0.961026	down	no	ENSOARG00000008517
ENSOARG00000005945	889.333	989.01	0.899215	-0.153262	0.559135	0.961074	down	no	ENSOARG00000005945
ENSOARG00000015001	141.296	166.774	0.847226	-0.239181	0.559597	0.961074	down	no	ENSOARG00000015001
ENSOARG00000015798	1021.76	1129.11	0.904926	-0.144128	0.559998	0.961074	down	no	TUBGCP5
ENSOARG00000000846	129.918	154.167	0.842707	-0.246897	0.560224	0.961074	down	no	CCDC28A
ENSOARG00000006091	1.36078	4.28122	0.317849	-1.65359	0.5617	0.961074	down	no	ENSOARG00000006091
ENSOARG00000012297	53.6206	67.8005	0.790859	-0.338508	0.56176	0.961074	down	no	ARHGEF19
ENSOARG00000018191	6.35507	10.5108	0.604621	-0.725897	0.561821	0.961074	down	no	LHX4
ENSOARG00000021005	56.3201	70.6477	0.797196	-0.326994	0.561832	0.961074	down	no	ENSOARG00000021005
ENSOARG00000001999	0.453594	1.78494	0.254123	-1.9764	0.562102	0.961074	down	no	ENSOARG00000001999
ENSOARG00000007221	0.453594	1.78494	0.254123	-1.9764	0.562102	0.961074	down	no	ENSOARG00000007221
ENSOARG00000023505	0.453594	1.78494	0.254123	-1.9764	0.562102	0.961074	down	no	ENSOARG00000023505
ENSOARG00000023395	0.455176	1.78494	0.255009	-1.97138	0.562116	0.961074	down	no	ENSOARG00000023395
ENSOARG00000010405	360.295	406.876	0.885517	-0.175409	0.562233	0.961074	down	no	BMP1
ENSOARG00000013420	187.641	217.817	0.861464	-0.215138	0.562328	0.961074	down	no	COX18
ENSOARG00000021600	6.35665	10.5222	0.60412	-0.727093	0.562894	0.961074	down	no	SNORA9
ENSOARG00000007480	849.637	942.248	0.901713	-0.14926	0.562901	0.961074	down	no	FAM149B1
ENSOARG00000020443	262.712	303.264	0.866284	-0.207088	0.563494	0.961074	down	no	FGF12
ENSOARG00000021168	511.952	580.277	0.882255	-0.180733	0.563606	0.961074	down	no	PLEKHH1
ENSOARG00000016089	0.910353	2.42138	0.375964	-1.41133	0.563979	0.961074	down	no	TUBB1
ENSOARG00000021185	112.684	135.001	0.834693	-0.260682	0.564024	0.961074	down	no	PLEKHD1
ENSOARG00000021759	0.455176	1.6533	0.275314	-1.86085	0.564568	0.961074	down	no	SNORD37
ENSOARG00000024696	0.455176	1.6533	0.275314	-1.86085	0.564568	0.961074	down	no	snoU2_19
ENSOARG00000020741	274.928	316.598	0.86838	-0.203601	0.56464	0.961074	down	no	TNFSF10
ENSOARG00000007675	89.0706	108.598	0.820185	-0.285978	0.564662	0.961074	down	no	RELT
ENSOARG00000020298	0.455176	1.80401	0.252314	-1.98671	0.564737	0.961074	down	no	ENSOARG00000020298
ENSOARG00000014592	4.54544	8.04722	0.564846	-0.824071	0.564767	0.961074	down	no	ENSOARG00000014592
ENSOARG00000003799	1437.8	1602.26	0.897361	-0.156239	0.564983	0.961074	down	no	ATG13
ENSOARG00000021535	3.17516	8.98872	0.353238	-1.50129	0.565179	0.961074	down	no	ENSOARG00000021535
ENSOARG00000023277	0.455176	1.67236	0.272176	-1.87739	0.565227	0.961074	down	no	ENSOARG00000023277
ENSOARG00000021548	9.09562	14.0993	0.645111	-0.632382	0.565294	0.961074	down	no	SNORD116
ENSOARG00000008660	4.54702	7.85747	0.578687	-0.789144	0.565695	0.961074	down	no	ARSH
ENSOARG00000004133	0.453594	1.69097	0.268244	-1.89838	0.565822	0.961074	down	no	ENSOARG00000004133
ENSOARG00000024803	0.453594	1.69143	0.268172	-1.89877	0.565837	0.961074	down	no	U6atac
ENSOARG00000016157	0.455176	1.69097	0.26918	-1.89336	0.565858	0.961074	down	no	ENSOARG00000016157
ENSOARG00000000190	0.455176	1.69143	0.269108	-1.89374	0.565873	0.961074	down	no	ENSOARG00000000190
ENSOARG00000014235	97.2321	118.126	0.823124	-0.280818	0.565974	0.961074	down	no	ADARB2
ENSOARG00000007501	240.777	276.421	0.871051	-0.19917	0.56616	0.961074	down	no	PRIMPOL
ENSOARG00000007872	10.4501	15.6527	0.667619	-0.582902	0.566352	0.961074	down	no	HMCN2
ENSOARG00000002935	85.4339	104.194	0.819951	-0.28639	0.566427	0.961074	down	no	ENSOARG00000002935
ENSOARG00000023489	0.453594	1.70959	0.265324	-1.91417	0.566441	0.961074	down	no	ENSOARG00000023489
ENSOARG00000016874	0.453594	1.71004	0.265254	-1.91456	0.566456	0.961074	down	no	ENSOARG00000016874
ENSOARG00000023210	0.453594	1.71004	0.265254	-1.91456	0.566456	0.961074	down	no	ENSOARG00000023210
ENSOARG00000016082	0.455176	1.70959	0.26625	-1.90915	0.566475	0.961074	down	no	ENSOARG00000016082
ENSOARG00000015273	267.607	306.222	0.873899	-0.194462	0.566559	0.961074	down	no	BORA
ENSOARG00000015293	24.5605	38.3254	0.640842	-0.641959	0.566635	0.961074	down	no	ENSOARG00000015293
ENSOARG00000020699	662.081	738.413	0.896628	-0.157419	0.566783	0.961074	down	no	FRMD6
ENSOARG00000004580	9.5508	15.4017	0.620113	-0.689397	0.566827	0.961074	down	no	SCP2D1
[truncated: 16,375 more rows]

## Sheet: Table S4
Table S4 Differentially expressed mRNAs between SP21 and LP42
Gene	SP21_normalize	LP42_normalize	FoldChange	Log2FoldChange	pval	padj	Up/Down	Significant	GeneName
ENSOARG00000009995	1.35137	1257.73	0.00107445	-9.86218	0.00020837	0.0153606	down	yes	MPZ
ENSOARG00000018081	0.450458	182.11	0.00247354	-8.65921	1.34216e-23	5.85276e-20	down	yes	BPIFC
ENSOARG00000005662	0.454002	134.605	0.00337285	-8.21182	1.20393e-18	2.84373e-15	down	yes	ENSOARG00000005662
ENSOARG00000020127	35.6252	9981.88	0.00356898	-8.13027	5.97299e-05	0.00603063	down	yes	TSHB
ENSOARG00000006792	1.80538	456.407	0.00395562	-7.98188	2.83103e-43	4.0122e-39	down	yes	MLIP
ENSOARG00000009116	4.97984	747.839	0.00665898	-7.23048	2.02803e-56	1.14967e-51	down	yes	PMP2
ENSOARG00000012194	3.63201	492.581	0.00737343	-7.08345	0.00932509	0.206833	down	yes	GLYATL3
ENSOARG00000010168	0.454002	59.5074	0.00762933	-7.03423	5.90649e-10	3.63949e-07	down	yes	ABCB5
ENSOARG00000016482	3.17447	256.462	0.0123779	-6.33609	0.000120945	0.0103883	down	yes	FAM189A1
ENSOARG00000018559	1.35137	102.431	0.013193	-6.24408	0.00903399	0.202967	down	yes	OTOS
ENSOARG00000003335	0.450458	26.3707	0.0170817	-5.8714	2.58078e-05	0.00308004	down	yes	PDE6C
ENSOARG00000008250	5.42322	311.154	0.0174293	-5.84234	4.23928e-27	2.67023e-23	down	yes	KLKB1
ENSOARG00000008599	0.450458	22.9199	0.0196535	-5.66907	9.16733e-05	0.00843166	down	yes	SLC36A2
ENSOARG00000015782	0.908004	41.2404	0.0220173	-5.50522	0.00812216	0.190302	down	yes	PLEKHG7
ENSOARG00000000673	0.454002	18.0082	0.0252108	-5.30981	0.000531899	0.0307996	down	yes	ENSOARG00000000673
ENSOARG00000000277	0.908004	35.535	0.0255524	-5.2904	0.00765459	0.183869	down	yes	HTR3B
ENSOARG00000006623	0.90446	35.3321	0.0255988	-5.28778	4.81293e-06	0.000795453	down	yes	C9orf84
ENSOARG00000011849	2.70984	102.872	0.0263418	-5.2465	6.46546e-12	5.91162e-09	down	yes	ENSOARG00000011849
ENSOARG00000023509	0.450458	15.617	0.0288441	-5.11558	0.0015642	0.0645364	down	yes	U6
ENSOARG00000007112	125.645	4106.63	0.0305958	-5.03052	2.97724e-49	8.43885e-45	down	yes	VMO1
ENSOARG00000014715	0.450458	14.7042	0.0306346	-5.02869	0.00211764	0.0794485	down	yes	ZNF134
ENSOARG00000001616	1.80183	54.3023	0.0331815	-4.91348	0.0434053	0.486851	down	yes	LY6D
ENSOARG00000002985	3.16384	93.3714	0.0338844	-4.88323	1.64277e-10	1.14971e-07	down	yes	ENSOARG00000002985
ENSOARG00000014689	1.80892	47.903	0.0377621	-4.72692	9.77279e-07	0.000205189	down	yes	TPSB2
ENSOARG00000013156	2.27001	59.342	0.038253	-4.70828	0.0486076	0.513947	down	yes	ENSOARG00000013156
ENSOARG00000021621	0.450458	11.7649	0.0382884	-4.70695	0.00684975	0.171741	down	yes	oar-mir-200a
ENSOARG00000000760	0.90446	21.7599	0.0415655	-4.58847	0.000445742	0.027288	down	yes	ENSOARG00000000760
ENSOARG00000024185	0.450458	10.5082	0.0428674	-4.54397	0.0121537	0.243614	down	yes	ENSOARG00000024185
ENSOARG00000013848	0.900916	20.1609	0.0446862	-4.48403	0.0318262	0.416888	down	yes	C14orf132
ENSOARG00000019555	0.454002	9.93768	0.0456849	-4.45214	0.0118725	0.240695	down	yes	ENSOARG00000019555
ENSOARG00000023924	4.06121	83.5323	0.0486184	-4.36235	0.000149201	0.0120657	down	yes	ENSOARG00000023924
ENSOARG00000001320	0.454002	8.96135	0.0506622	-4.30295	0.0225725	0.348574	down	yes	NXPE2
ENSOARG00000019523	0.450458	8.72677	0.051618	-4.27598	0.0262276	0.377344	down	yes	ASPRV1
ENSOARG00000009785	0.454002	8.68642	0.0522657	-4.25799	0.0222845	0.346391	down	yes	CKM
ENSOARG00000011924	5.41967	101.176	0.053567	-4.22251	1.46492e-09	7.83441e-07	down	yes	ENSOARG00000011924
ENSOARG00000024716	0.450458	8.3819	0.0537417	-4.21781	0.0278381	0.389755	down	yes	ENSOARG00000024716
ENSOARG00000006540	0.90446	16.7528	0.0539886	-4.2112	0.00239146	0.0864601	down	yes	OR51E1
ENSOARG00000024529	0.454002	8.35441	0.0543428	-4.20177	0.030203	0.406499	down	yes	SNORD116
ENSOARG00000020448	35.281	604.707	0.058344	-4.09927	2.3504e-27	1.66553e-23	down	yes	SPTBN5
ENSOARG00000006114	2.25583	37.2959	0.0604847	-4.04729	0.000290653	0.0195919	down	yes	KIF12
ENSOARG00000015390	0.450458	7.37905	0.0610455	-4.03397	0.0332112	0.426338	down	yes	ENSOARG00000015390
ENSOARG00000015994	22.2071	358.272	0.061984	-4.01196	0.00200892	0.0767927	down	yes	GAL
ENSOARG00000022295	0.454002	7.29101	0.0622687	-4.00535	0.0445007	0.49185	down	yes	ENSOARG00000022295
ENSOARG00000006625	0.454002	6.9624	0.0652076	-3.93882	0.0429399	0.484512	down	yes	C19orf67
ENSOARG00000010634	0.450458	6.89417	0.065339	-3.93591	0.0433152	0.486718	down	yes	STRC
ENSOARG00000016710	1.35846	20.3649	0.0667061	-3.90604	0.00165069	0.066366	down	yes	GJB1
ENSOARG00000022188	0.90446	11.477	0.0788063	-3.66555	0.0172586	0.301595	down	yes	U6atac
ENSOARG00000017545	1.35846	16.7384	0.0811584	-3.62312	0.00519507	0.144648	down	yes	ENSOARG00000017545
ENSOARG00000008830	8.57288	105.058	0.0816017	-3.61526	0.00534147	0.147565	down	yes	C1orf87
ENSOARG00000021024	32.103	388.015	0.0827366	-3.59533	8.99027e-18	1.96019e-14	down	yes	SLC12A1
ENSOARG00000006630	135.722	1617.42	0.0839126	-3.57497	3.0236e-36	3.42809e-32	down	yes	PRX
ENSOARG00000002793	4.51521	53.4989	0.0843982	-3.56664	1.02824e-05	0.00147944	down	yes	CYP4F22
ENSOARG00000017954	2712.55	32123.2	0.0844419	-3.5659	1.44597e-46	2.73235e-42	down	yes	ACSL4
ENSOARG00000023415	0.90446	10.7003	0.0845265	-3.56445	0.0245312	0.364044	down	yes	ENSOARG00000023415
ENSOARG00000024580	1.81246	20.882	0.0867957	-3.52623	0.00241322	0.0870256	down	yes	ENSOARG00000024580
ENSOARG00000023155	1.35492	15.5015	0.0874056	-3.51613	0.00634245	0.163356	down	yes	ENSOARG00000023155
ENSOARG00000006167	0.90446	9.90439	0.0913191	-3.45294	0.0306301	0.40943	down	yes	HORMAD2
ENSOARG00000018987	3.16029	34.6054	0.0913237	-3.45287	0.000303564	0.0202456	down	yes	TMEM250
ENSOARG00000007488	1.81246	19.4574	0.0931504	-3.42429	0.00314121	0.10416	down	yes	SPTA1
ENSOARG00000002472	1.80538	19.3478	0.0933115	-3.4218	0.00431942	0.128335	down	yes	MSMB
ENSOARG00000007190	9.94906	106.138	0.0937373	-3.41523	9.40175e-08	2.79045e-05	down	yes	ENSOARG00000007190
ENSOARG00000004193	0.90446	9.4199	0.0960159	-3.38058	0.0358736	0.443931	down	yes	ENSOARG00000004193
ENSOARG00000016583	2.70629	28.1021	0.0963021	-3.37629	0.0132467	0.25647	down	yes	ENSOARG00000016583
ENSOARG00000024373	0.90446	9.34904	0.0967436	-3.36969	0.0426982	0.482765	down	yes	ENSOARG00000024373
ENSOARG00000016480	9.50923	96.3568	0.0986877	-3.34099	5.88661e-07	0.000134019	down	yes	LVRN
ENSOARG00000001207	0.90446	9.12809	0.0990854	-3.33518	0.0452038	0.496331	down	yes	SLC22A14
ENSOARG00000001547	0.90446	8.99108	0.100595	-3.31337	0.0451308	0.495722	down	yes	ENSOARG00000001547
ENSOARG00000005106	11.3111	112.168	0.100841	-3.30985	1.10659e-07	3.21699e-05	down	yes	COL28A1
ENSOARG00000009481	257.247	2534.97	0.101479	-3.30075	0.00611593	0.159706	down	yes	GPR101
ENSOARG00000008838	27.5205	271.164	0.10149	-3.30059	0.0195014	0.322831	down	yes	CNTN6
ENSOARG00000022662	10.8571	104.427	0.103968	-3.26579	2.2891e-07	6.06386e-05	down	yes	MEG8_1
ENSOARG00000023644	2.70629	25.7935	0.104921	-3.25262	0.019178	0.319676	down	yes	ENSOARG00000023644
ENSOARG00000016511	1.35492	12.8554	0.105397	-3.24609	0.0226313	0.349075	down	yes	ENSOARG00000016511
ENSOARG00000016106	2.25938	20.6378	0.109477	-3.19129	0.00409832	0.123772	down	yes	OTOA
ENSOARG00000004744	9.50214	86.2734	0.11014	-3.18259	1.27589e-06	0.000258318	down	yes	ENSOARG00000004744
ENSOARG00000025058	1.81246	16.3522	0.110839	-3.17346	0.0111776	0.231426	down	yes	ENSOARG00000025058
ENSOARG00000022177	2.26647	20.3539	0.111353	-3.16679	0.00611942	0.159706	down	yes	oar-mir-3957
ENSOARG00000012464	12.2013	109.35	0.11158	-3.16385	2.18792e-07	5.82304e-05	down	yes	GPR139
ENSOARG00000018191	6.31704	54.9136	0.115036	-3.11984	0.0120876	0.242904	down	yes	LHX4
ENSOARG00000003215	10.8393	93.7486	0.115621	-3.11252	2.91116e-06	0.000527256	down	yes	FFAR4
ENSOARG00000010699	1.80538	15.2482	0.118399	-3.07827	0.015966	0.287606	down	yes	SLC18A1
ENSOARG00000019504	8.57642	72.2271	0.118742	-3.07409	0.0023641	0.0858543	down	yes	ENSOARG00000019504
ENSOARG00000022397	9.4986	79.7261	0.11914	-3.06927	8.1643e-06	0.00122766	down	yes	GNAS-AS1_2
ENSOARG00000005000	3.15675	26.3755	0.119685	-3.06268	0.0475936	0.509219	down	yes	ENSOARG00000005000
ENSOARG00000017539	18.5007	149.199	0.124	-3.01159	0.0174484	0.30321	down	yes	FAM163A
ENSOARG00000001502	4.96921	39.9467	0.124396	-3.00699	0.000608255	0.0341738	down	yes	ENSOARG00000001502
ENSOARG00000010999	3.62493	29.1242	0.124464	-3.0062	0.00204103	0.0775178	down	yes	ENSOARG00000010999
ENSOARG00000007171	1.35492	10.6693	0.126992	-2.97719	0.0356126	0.441759	down	yes	ENSOARG00000007171
ENSOARG00000024377	2.71338	21.3371	0.127167	-2.9752	0.00664177	0.168388	down	yes	ENSOARG00000024377
ENSOARG00000024829	2.25938	17.5909	0.12844	-2.96083	0.0141666	0.26663	down	yes	U1
ENSOARG00000011170	4.96567	38.5648	0.128762	-2.95723	0.000943304	0.0459407	down	yes	ENSOARG00000011170
ENSOARG00000022247	2.72047	20.2165	0.134567	-2.89361	0.0391079	0.464213	down	yes	oar-mir-329b
ENSOARG00000001697	5.87722	43.1546	0.13619	-2.87631	0.000547498	0.0314459	down	yes	TMEM86B
ENSOARG00000020256	4.06475	29.6732	0.136984	-2.86792	0.00307005	0.102571	down	yes	SMCO3
ENSOARG00000011679	5.87367	42.7906	0.137265	-2.86496	0.000696619	0.0377539	down	yes	RD3
ENSOARG00000023124	5.4303	38.4844	0.141104	-2.82517	0.00123113	0.0546954	down	yes	ENSOARG00000023124
ENSOARG00000022280	3.16738	22.0521	0.143632	-2.79955	0.00931729	0.206808	down	yes	oar-mir-539
ENSOARG00000010953	3.16029	21.5249	0.14682	-2.76788	0.0101101	0.21738	down	yes	XDH
ENSOARG00000001078	15.8227	107.536	0.147138	-2.76475	3.99505e-06	0.00068544	down	yes	ENSOARG00000001078
ENSOARG00000009082	4.06475	27.5912	0.147321	-2.76297	0.0050302	0.142081	down	yes	SLC13A3
ENSOARG00000024958	2.70984	18.1861	0.149006	-2.74656	0.0182776	0.310591	down	yes	oar-mir-655
ENSOARG00000023662	9.05169	59.766	0.151452	-2.72307	0.000227633	0.0164176	down	yes	oar-mir-3956
ENSOARG00000004765	2.70984	17.7997	0.15224	-2.71558	0.020273	0.329709	down	yes	ENSOARG00000004765
ENSOARG00000004017	2.26292	14.8175	0.152719	-2.71105	0.0307937	0.410409	down	yes	ENSOARG00000004017
ENSOARG00000004661	8.15077	52.003	0.156736	-2.67359	0.000529631	0.0306997	down	yes	FAM19A2
ENSOARG00000018902	5.87367	37.3231	0.157374	-2.66773	0.00223868	0.0825691	down	yes	ESPNL
ENSOARG00000022101	5.41967	34.0644	0.159101	-2.65199	0.00322366	0.105876	down	yes	GNAS-AS1_5
ENSOARG00000015485	2.26292	14.2104	0.159244	-2.65069	0.0326493	0.423339	down	yes	DQA
ENSOARG00000002222	2.26647	14.0885	0.160873	-2.63601	0.0341189	0.433019	down	yes	ENSOARG00000002222
ENSOARG00000000049	2.25583	13.9743	0.161427	-2.63104	0.0413548	0.475433	down	yes	ENSOARG00000000049
ENSOARG00000001573	3.61075	22.3493	0.16156	-2.62986	0.0104973	0.22227	down	yes	MYLK2
ENSOARG00000019052	5.41613	33.4356	0.161987	-2.62605	0.010185	0.218456	down	yes	AURKB
ENSOARG00000004467	69.693	425.064	0.163959	-2.60859	7.60668e-11	5.74954e-08	down	yes	SCN7A
ENSOARG00000017447	8.58705	52.2173	0.164448	-2.60429	0.000559013	0.0319133	down	yes	PRSS12
ENSOARG00000002315	13.1342	77.9938	0.1684	-2.57004	0.00143934	0.0608916	down	yes	GRID2IP
ENSOARG00000024795	80.8659	475.454	0.170082	-2.5557	7.75351e-06	0.00117524	down	yes	Metazoa_SRP
ENSOARG00000016485	148.771	865.954	0.1718	-2.54119	3.51578e-16	5.69446e-13	down	yes	PMP22
ENSOARG00000022452	4.07893	23.6275	0.172635	-2.5342	0.0291554	0.399654	down	yes	oar-mir-382
ENSOARG00000014213	4.0683	23.4903	0.17319	-2.52957	0.0124766	0.247024	down	yes	KLK1
ENSOARG00000012824	9.93843	56.8714	0.174753	-2.51661	0.000664942	0.0366682	down	yes	ENSOARG00000012824
ENSOARG00000023512	21.2389	121.317	0.175069	-2.51401	1.15497e-05	0.00162871	down	yes	GNAS-AS1_1
ENSOARG00000019779	315.451	1800.84	0.175169	-2.51318	0.0262855	0.377684	down	yes	ARNTL2
ENSOARG00000023568	6.32059	35.8024	0.176541	-2.50193	0.00418006	0.125311	down	yes	oar-mir-493
ENSOARG00000021470	3.6143	20.0957	0.179854	-2.4751	0.0203591	0.330474	down	yes	ST7-OT4_4
ENSOARG00000022155	10.8464	60.3029	0.179866	-2.47501	0.000618876	0.0345991	down	yes	oar-mir-379
ENSOARG00000000423	8.15077	45.2543	0.18011	-2.47305	0.00187396	0.0732136	down	yes	ENSOARG00000000423
ENSOARG00000019354	500.78	2753.52	0.181869	-2.45903	7.13189e-15	1.01075e-11	down	yes	SLC7A8
ENSOARG00000024893	4.51876	24.4842	0.184558	-2.43785	0.0139024	0.263805	down	yes	oar-mir-374b
ENSOARG00000011714	10.4066	56.2761	0.18492	-2.43502	0.000786494	0.0409112	down	yes	ENSOARG00000011714
ENSOARG00000022835	8.15786	43.5854	0.187169	-2.41758	0.0463735	0.501931	down	yes	oar-mir-487a
ENSOARG00000009753	208.324	1101.24	0.189172	-2.40223	4.43439e-09	1.9044e-06	down	yes	ANOS1
ENSOARG00000003383	100.204	525.175	0.190801	-2.38986	0.0284693	0.394499	down	yes	ASB4
ENSOARG00000022508	4.9763	25.8093	0.192811	-2.37474	0.014895	0.275762	down	yes	oar-mir-1185
ENSOARG00000018856	523.923	2714.5	0.193009	-2.37326	0.00139142	0.0596542	down	yes	EZH2
ENSOARG00000000386	5.88076	30.4093	0.193387	-2.37044	0.00960157	0.210562	down	yes	ENSOARG00000000386
ENSOARG00000005081	4.51876	23.1002	0.195616	-2.3539	0.0209381	0.33426	down	yes	ENSOARG00000005081
ENSOARG00000005610	9.51277	48.6026	0.195726	-2.35309	0.00742078	0.180541	down	yes	SLC38A11
ENSOARG00000004759	50.6001	258.461	0.195774	-2.35274	1.176e-05	0.00165015	down	yes	FBXO15
ENSOARG00000013183	243.868	1243.55	0.196106	-2.3503	0.00266371	0.0935582	down	yes	SYT7
ENSOARG00000003350	2.71338	13.8151	0.196407	-2.34808	0.0490771	0.516127	down	yes	DKK4
ENSOARG00000011927	29.3825	149.526	0.196505	-2.34736	8.5218e-06	0.00126464	down	yes	EFCAB3
ENSOARG00000022732	44.2547	225.034	0.196658	-2.34624	0.00322615	0.105876	down	yes	SCARNA21
ENSOARG00000016098	3.16738	16.0213	0.197698	-2.33863	0.0420327	0.479821	down	yes	OVAR-DRB3
ENSOARG00000016825	56.4703	284.159	0.198728	-2.33113	4.52937e-05	0.00490011	down	yes	ADAMTS19
ENSOARG00000000687	13.1023	65.8388	0.199005	-2.32912	0.000795382	0.04114	down	yes	PTPN7
ENSOARG00000021259	3.17092	15.9219	0.199155	-2.32804	0.0451214	0.495714	down	yes	U2
ENSOARG00000018841	186.499	932.884	0.199917	-2.32253	2.5783e-05	0.00308004	down	yes	ENSOARG00000018841
ENSOARG00000018062	5.87013	29.3459	0.200033	-2.32169	0.01191	0.241045	down	yes	GUCY2F
ENSOARG00000010719	60.5492	301.746	0.200663	-2.31716	1.82022e-07	4.96089e-05	down	yes	LPL
ENSOARG00000020744	26.2187	129.714	0.202127	-2.30666	3.00188e-05	0.00346586	down	yes	GHSR
ENSOARG00000022929	6.33122	31.1093	0.203515	-2.29679	0.0111033	0.230405	down	yes	PART1_2
ENSOARG00000007058	10.3889	50.1915	0.206985	-2.2724	0.00279814	0.0964995	down	yes	LMNTD2
ENSOARG00000004176	3.16384	15.2321	0.207708	-2.26737	0.0476221	0.509236	down	yes	STC2
ENSOARG00000000069	34.3057	165.055	0.207843	-2.26643	0.0258729	0.374542	down	yes	TIGD5
ENSOARG00000025068	14.4607	68.8266	0.210104	-2.25083	0.000890903	0.0441086	down	yes	oar-mir-370
ENSOARG00000023257	6.32413	30.0083	0.210746	-2.24642	0.0133043	0.257042	down	yes	oar-mir-154a
ENSOARG00000015632	8060.38	37586.9	0.214447	-2.22131	1.79588e-19	4.62757e-16	down	yes	VCAN
ENSOARG00000017118	14.897	69.3173	0.214911	-2.21819	0.0240143	0.36024	down	yes	ENSOARG00000017118
ENSOARG00000021191	64.7415	296.992	0.21799	-2.19766	0.000424112	0.0263241	down	yes	SLC8A3
ENSOARG00000001827	29.8436	136.413	0.218774	-2.19249	3.95961e-05	0.0044013	down	yes	SLC25A29
ENSOARG00000014017	29.3967	132.532	0.221809	-2.17261	6.46033e-05	0.00637131	down	yes	GAS2L3
ENSOARG00000008024	16.2519	73.2489	0.221873	-2.1722	0.0239989	0.360104	down	yes	EPHA8
ENSOARG00000023600	4.96921	22.3594	0.222243	-2.16979	0.0308407	0.410664	down	yes	oar-mir-376d
ENSOARG00000021886	6.78168	30.3934	0.22313	-2.16404	0.0164351	0.29313	down	yes	oar-mir-541
ENSOARG00000013422	23.5053	104.537	0.224852	-2.15295	0.000214879	0.0156571	down	yes	NR5A1
ENSOARG00000010831	7.67551	34.0267	0.225573	-2.14833	0.0123722	0.245905	down	yes	ENSOARG00000010831
ENSOARG00000016684	27.0948	119.112	0.227473	-2.13623	0.00704912	0.175107	down	yes	SCEL
ENSOARG00000007287	96.4366	423.562	0.22768	-2.13492	0.000789621	0.0409463	down	yes	ENSOARG00000007287
ENSOARG00000015112	4.06475	17.8433	0.227803	-2.13414	0.048056	0.512173	down	yes	MYBPC1
ENSOARG00000014031	6.79231	29.4663	0.230511	-2.11709	0.0153013	0.280354	down	yes	PRIMA1
ENSOARG00000011541	5.41613	23.4206	0.231255	-2.11244	0.029794	0.404259	down	yes	MELK
ENSOARG00000024267	9.48088	40.7967	0.232393	-2.10536	0.0185366	0.312931	down	yes	SNORD113
ENSOARG00000011730	22.1575	94.9108	0.233456	-2.09878	0.000500888	0.0295472	down	yes	KCNA2
ENSOARG00000003071	2146.13	9146.76	0.234633	-2.09152	3.4822e-21	1.16119e-17	down	yes	EYA3
ENSOARG00000008604	6.34185	26.9856	0.235009	-2.08921	0.0249231	0.367455	down	yes	OSBP2
ENSOARG00000008195	1331.03	5659.36	0.235191	-2.0881	1.28049e-20	3.82052e-17	down	yes	CYP4V2
ENSOARG00000016417	5.41613	22.9243	0.236262	-2.08154	0.0448837	0.493869	down	yes	ENSOARG00000016417
ENSOARG00000016086	16.2803	68.6406	0.237181	-2.07594	0.00199809	0.0765956	down	yes	GFRA3
ENSOARG00000016633	48.8337	204.366	0.238952	-2.06521	8.82942e-06	0.00130008	down	yes	TMED2
ENSOARG00000007260	46.6665	194.346	0.240121	-2.05816	0.0272829	0.386563	down	yes	ENSOARG00000007260
ENSOARG00000004328	453.343	1887.08	0.240235	-2.05748	1.64203e-14	2.21631e-11	down	yes	ELOVL6
ENSOARG00000008948	15.8015	64.6897	0.244265	-2.03348	0.0272174	0.386214	down	yes	KIF17
ENSOARG00000019892	20.3309	82.9427	0.245119	-2.02844	0.00105645	0.049495	down	yes	C1orf122
ENSOARG00000016992	11.758	47.8507	0.245722	-2.0249	0.00662142	0.168098	down	yes	KRT15
ENSOARG00000016827	16.7024	67.4194	0.247738	-2.01311	0.0436223	0.487368	down	yes	ENSOARG00000016827
ENSOARG00000013288	13.12	52.8892	0.248065	-2.01121	0.00575434	0.154017	down	yes	PKHD1
ENSOARG00000024317	9.05169	36.3322	0.249137	-2.00499	0.0151158	0.278305	down	yes	ENSOARG00000024317
ENSOARG00000020716	5.88076	23.5981	0.249205	-2.0046	0.041168	0.474917	down	yes	ENSOARG00000020716
ENSOARG00000001824	9.4986	38.0476	0.24965	-2.00202	0.013138	0.255373	down	yes	ENSOARG00000001824
ENSOARG00000015052	6.33831	25.2444	0.251078	-1.99379	0.0250924	0.368847	down	yes	AREG
ENSOARG00000022330	14.4784	57.2135	0.25306	-1.98245	0.00504178	0.142274	down	yes	MEG8_3
ENSOARG00000009754	16.7343	65.9881	0.253595	-1.9794	0.00333808	0.108071	down	yes	TWIST1
ENSOARG00000020383	90.3397	350.875	0.25747	-1.95753	0.00281279	0.0968737	down	yes	BDH1
ENSOARG00000013182	12.2155	47.0581	0.259584	-1.94573	0.0100046	0.216139	down	yes	NMB
ENSOARG00000013161	12.6695	48.7321	0.259983	-1.94351	0.00886894	0.200153	down	yes	MMP11
ENSOARG00000006871	1322.56	5077.14	0.260494	-1.94068	2.87752e-12	2.76481e-09	down	yes	GPLD1
ENSOARG00000020000	26.7152	102.396	0.260902	-1.93842	0.00579946	0.154859	down	yes	C12orf40
ENSOARG00000000842	54.2499	207.054	0.262008	-1.93232	3.06941e-05	0.0035103	down	yes	MYO15A
ENSOARG00000006153	18.5255	70.4941	0.262795	-1.92799	0.00268178	0.0939021	down	yes	PDGFA
ENSOARG00000006408	34.8306	132.251	0.263367	-1.92485	0.000321177	0.0211958	down	yes	LGI2
ENSOARG00000017828	9.49151	35.8632	0.264659	-1.91779	0.020455	0.330991	down	yes	ENSOARG00000017828
ENSOARG00000024879	8.58351	32.3885	0.265018	-1.91584	0.0238884	0.359302	down	yes	uc_338
ENSOARG00000000169	32.0959	120.98	0.265298	-1.91431	0.000509718	0.0299434	down	yes	CEP295NL
ENSOARG00000012617	139.067	523.295	0.265753	-1.91184	0.0319179	0.417584	down	yes	TBX19
ENSOARG00000015923	9.49151	35.6501	0.266241	-1.9092	0.0180832	0.308398	down	yes	CHDH
ENSOARG00000015385	48.3727	181.163	0.267012	-1.90502	8.11922e-05	0.00773564	down	yes	AGTR1
ENSOARG00000012434	25.7718	95.934	0.268641	-1.89625	0.00106756	0.0498117	down	yes	FMO2
ENSOARG00000013693	117.151	433.578	0.270195	-1.88793	1.78794e-07	4.92021e-05	down	yes	ENSOARG00000013693
ENSOARG00000007559	9.94906	36.5533	0.272179	-1.87737	0.0225105	0.34809	down	yes	PODNL1
ENSOARG00000006240	6.77813	24.6513	0.274961	-1.8627	0.0454769	0.497788	down	yes	XRCC3
ENSOARG00000017085	15.8369	57.0235	0.277726	-1.84827	0.00749562	0.181512	down	yes	ENSOARG00000017085
ENSOARG00000019031	15.3723	54.9331	0.279836	-1.83735	0.00934141	0.2071	down	yes	A4GALT
ENSOARG00000000953	26.2293	93.5502	0.280377	-1.83456	0.00187109	0.0731518	down	yes	ENSOARG00000000953
ENSOARG00000008642	7.69677	27.4148	0.280753	-1.83263	0.0407558	0.473057	down	yes	ENSOARG00000008642
ENSOARG00000005620	7.67551	27.1785	0.282411	-1.82413	0.0446799	0.492914	down	yes	BGLAP
ENSOARG00000000611	46.1416	163.231	0.282677	-1.82278	0.00023543	0.0168301	down	yes	LDB3
ENSOARG00000024266	28.9356	102.25	0.28299	-1.82118	0.00162328	0.0658424	down	yes	GNAS-AS1_4
ENSOARG00000006983	25.7824	91.0674	0.283113	-1.82055	0.00241818	0.087093	down	yes	LRGUK
ENSOARG00000015682	23.0584	80.993	0.284696	-1.81251	0.00331291	0.107687	down	yes	CYB5R2
ENSOARG00000001297	39.3033	136.876	0.287146	-1.80014	0.00133371	0.0577591	down	yes	NOXA1
ENSOARG00000002481	31.1596	107.013	0.291175	-1.78004	0.0211598	0.336436	down	yes	XKR7
ENSOARG00000016427	56.1261	192.588	0.291431	-1.77877	0.000261661	0.0181896	down	yes	STAC
ENSOARG00000022534	32.557	110.914	0.293533	-1.76841	0.00161655	0.0658424	down	yes	SNORD113
ENSOARG00000021221	23.069	78.5472	0.293696	-1.7676	0.00484532	0.138515	down	yes	SNORD113
ENSOARG00000007649	20.3238	69.1928	0.293727	-1.76745	0.0126611	0.249389	down	yes	SLC17A6
ENSOARG00000000392	179.587	610.965	0.293939	-1.76641	8.23127e-08	2.48203e-05	down	yes	GPRIN3
ENSOARG00000002141	32.596	109.541	0.297568	-1.74871	0.00391718	0.11958	down	yes	GRM1
ENSOARG00000001842	32.0782	107.384	0.298724	-1.74312	0.00209786	0.0791255	down	yes	OTOL1
ENSOARG00000006314	38.8953	129.964	0.299277	-1.74045	0.00080939	0.0416366	down	yes	SPRY3
ENSOARG00000020224	34.7845	116.064	0.299701	-1.7384	0.00181291	0.0713697	down	yes	COL9A2
ENSOARG00000003125	10.396	34.6084	0.300389	-1.7351	0.0362955	0.446722	down	yes	ENSOARG00000003125
ENSOARG00000000267	18.0963	59.9762	0.301725	-1.7287	0.0103304	0.220159	down	yes	ENSOARG00000000267
ENSOARG00000015874	27.5701	90.7819	0.303696	-1.7193	0.00384569	0.118162	down	yes	DPYSL4
ENSOARG00000004634	38.3917	125.496	0.305921	-1.70877	0.0126859	0.249619	down	yes	B3GNT4
ENSOARG00000022506	20.3627	66.4895	0.306255	-1.70719	0.00978185	0.213114	down	yes	oar-mir-329a
ENSOARG00000016994	49.724	161.106	0.308642	-1.69599	0.000534394	0.0309125	down	yes	SMPD4
ENSOARG00000014178	22.6115	73.1668	0.30904	-1.69413	0.00792711	0.187711	down	yes	ABCA10
ENSOARG00000021896	10.3995	33.5554	0.309921	-1.69003	0.0439362	0.488879	down	yes	ENSOARG00000021896
ENSOARG00000005578	32.5535	104.952	0.310174	-1.68885	0.00294133	0.0997254	down	yes	MGLL
ENSOARG00000018530	14.4572	46.566	0.310467	-1.68749	0.0219235	0.342887	down	yes	GAREM2
ENSOARG00000011413	26.2152	83.9171	0.312394	-1.67856	0.00594111	0.157161	down	yes	LRRC52
ENSOARG00000020299	18.5432	59.2626	0.312899	-1.67623	0.0113061	0.233151	down	yes	KCNQ4
ENSOARG00000008920	10.396	33.1752	0.313366	-1.67408	0.0426205	0.482423	down	yes	SLC28A3
ENSOARG00000012521	281.145	897.051	0.31341	-1.67388	0.00368293	0.114968	down	yes	ANGPTL2
ENSOARG00000019717	50.1957	158.475	0.316743	-1.65861	0.000841757	0.042753	down	yes	ADAMTS20
ENSOARG00000017153	60.0917	189.598	0.316942	-1.65771	0.00092608	0.0454238	down	yes	EPHA3
ENSOARG00000015421	84.4589	265.648	0.317935	-1.6532	0.020316	0.329998	down	yes	MGAT4C
ENSOARG00000021212	34.8447	109.194	0.319108	-1.64788	0.00316228	0.104645	down	yes	SNORD113
ENSOARG00000013230	9.94906	31.1767	0.319119	-1.64783	0.0443391	0.490926	down	yes	PNPLA1
ENSOARG00000008539	161.043	499.871	0.32217	-1.6341	2.36667e-06	0.000444252	down	yes	GREB1L
ENSOARG00000009056	247.716	768.066	0.322519	-1.63255	1.13641e-07	3.28682e-05	down	yes	ATP7B
ENSOARG00000016538	95.5002	295.904	0.322741	-1.63155	0.000527529	0.0306405	down	yes	PTCHD1
ENSOARG00000012310	29.8401	92.3659	0.323064	-1.63011	0.00463409	0.13434	down	yes	GIPC3
ENSOARG00000023941	2029.1	6206.62	0.326926	-1.61297	0.00148387	0.0621417	down	yes	Metazoa_SRP
ENSOARG00000020207	247.974	756.843	0.327643	-1.6098	6.67294e-06	0.0010421	down	yes	ASIC4
ENSOARG00000014461	54.3526	165.329	0.328755	-1.60492	0.0458374	0.499742	down	yes	COL24A1
ENSOARG00000002224	307.119	929.466	0.330425	-1.5976	5.5142e-08	1.69888e-05	down	yes	OGDHL
ENSOARG00000004473	13.5563	41.0176	0.330498	-1.59728	0.0374739	0.453828	down	yes	ENSOARG00000004473
ENSOARG00000024405	18.0927	54.4371	0.33236	-1.58918	0.023274	0.354526	down	yes	SNORD113
ENSOARG00000004283	56.4844	169.391	0.333456	-1.58443	0.000906712	0.0446186	down	yes	DMRTA2
ENSOARG00000024298	60.613	179.103	0.338426	-1.56309	0.000904531	0.0445879	down	yes	SNORD113
ENSOARG00000009613	31.6171	93.3736	0.338609	-1.56231	0.0170885	0.299732	down	yes	PIWIL4
ENSOARG00000006912	221.586	649.811	0.341	-1.55216	7.40146e-07	0.000163261	down	yes	CLSTN2
ENSOARG00000010851	49.6921	145.383	0.341802	-1.54877	0.00766185	0.18388	down	yes	C9orf16
ENSOARG00000009237	20.7955	60.6992	0.342599	-1.54541	0.0191524	0.319574	down	yes	STX10
ENSOARG00000018205	117.956	343.872	0.343022	-1.54363	6.3911e-05	0.0063451	down	yes	UGT8
ENSOARG00000011501	323.087	940.681	0.343461	-1.54178	0.000521458	0.0304125	down	yes	GRIK2
ENSOARG00000003241	17.6246	51.1634	0.344476	-1.53752	0.0310188	0.411231	down	yes	CACFD1
ENSOARG00000004917	59.2297	171.907	0.344546	-1.53723	0.00138479	0.0594752	down	yes	SH3TC2
ENSOARG00000002397	160.444	465.355	0.344778	-1.53626	1.10022e-05	0.00156709	down	yes	ABCB8
ENSOARG00000015454	14.9041	43.2236	0.344814	-1.53611	0.0399325	0.467907	down	yes	PPM1F
ENSOARG00000013067	113.877	329.353	0.345759	-1.53216	0.000192663	0.0144661	down	yes	ENSOARG00000013067
ENSOARG00000019333	52.4587	151.634	0.345955	-1.53134	0.00158911	0.0653262	down	yes	COL2A1
ENSOARG00000023432	23.9629	69.2528	0.34602	-1.53107	0.0175095	0.303639	down	yes	ENSOARG00000023432
ENSOARG00000002740	92.6947	267.602	0.34639	-1.52953	0.00024315	0.0172515	down	yes	HSF4
ENSOARG00000008468	624.127	1798.96	0.346937	-1.52725	2.19764e-05	0.00270243	down	yes	EMB
ENSOARG00000020103	108.17	311.37	0.3474	-1.52533	0.000905303	0.0445879	down	yes	BCAT1
ENSOARG00000009827	14.0244	40.3683	0.347412	-1.52528	0.0374906	0.453828	down	yes	VASH2
ENSOARG00000014093	377.749	1084.89	0.348191	-1.52205	0.0011129	0.0514592	down	yes	LRRN1
ENSOARG00000012750	14.4572	41.4874	0.348471	-1.52089	0.0428728	0.484062	down	yes	MCRIP2
ENSOARG00000023104	15.8086	45.2514	0.34935	-1.51726	0.0399223	0.467894	down	yes	ENSOARG00000023104
ENSOARG00000019191	17.621	50.3321	0.350095	-1.51418	0.0345749	0.435937	down	yes	TMPRSS6
ENSOARG00000001230	35.2385	100.345	0.351173	-1.50975	0.00671761	0.169402	down	yes	ENSOARG00000001230
ENSOARG00000008097	16.2626	45.8327	0.354824	-1.49482	0.0345975	0.435937	down	yes	ENSOARG00000008097
ENSOARG00000015818	485.635	1367.87	0.35503	-1.49399	1.94887e-08	6.94839e-06	down	yes	LMO7
ENSOARG00000012324	36.6289	102.977	0.3557	-1.49127	0.00669284	0.169021	down	yes	ENSOARG00000012324
ENSOARG00000014391	205.855	578.14	0.356064	-1.48979	3.37182e-06	0.000591781	down	yes	DDC
ENSOARG00000016009	71.9099	201.444	0.356971	-1.48612	0.00109787	0.0510142	down	yes	STK32C
ENSOARG00000003877	34.8128	97.2084	0.358126	-1.48146	0.00936357	0.207191	down	yes	SLC27A5
ENSOARG00000000747	49.2842	137.517	0.358386	-1.48041	0.0036576	0.114628	down	yes	TNFRSF12A
ENSOARG00000006893	16.2874	45.4319	0.358501	-1.47995	0.0457051	0.499247	down	yes	CAPS
ENSOARG00000001748	144.646	403.348	0.358614	-1.4795	5.32105e-05	0.00551453	down	yes	RASD1
ENSOARG00000007434	321.417	894.644	0.359268	-1.47687	4.21481e-07	9.91425e-05	down	yes	SUV39H2
ENSOARG00000017028	39.7537	110.215	0.360691	-1.47116	0.0103393	0.220192	down	yes	DEPDC7
ENSOARG00000001401	80.4367	222.6	0.361352	-1.46853	0.000694691	0.0376855	down	yes	EXD3
ENSOARG00000020678	256.548	709.543	0.361568	-1.46766	0.0346028	0.435937	down	yes	CCDC39
ENSOARG00000024297	37.5546	103.45	0.36302	-1.46188	0.00800146	0.188717	down	yes	oar-mir-495
ENSOARG00000021417	30.7375	84.4761	0.36386	-1.45855	0.0149732	0.276758	down	yes	oar-mir-1193
ENSOARG00000004481	20.8026	57.1553	0.363966	-1.45812	0.0277792	0.389586	down	yes	ENSOARG00000004481
ENSOARG00000009178	45.6168	125.189	0.364383	-1.45647	0.029492	0.401602	down	yes	ENSOARG00000009178
ENSOARG00000000803	405.489	1104.07	0.367268	-1.4451	2.69675e-07	6.76443e-05	down	yes	MTCL1
ENSOARG00000001548	25.3213	68.7555	0.368281	-1.44112	0.0203748	0.330575	down	yes	CRYBB1
ENSOARG00000012399	224.519	608.523	0.368958	-1.43847	0.0147002	0.273494	down	yes	PIGQ
ENSOARG00000012541	70.0017	189.331	0.369731	-1.43545	0.0442342	0.490205	down	yes	EXPH5
ENSOARG00000014780	391.255	1058.13	0.369763	-1.43533	0.00745317	0.180988	down	yes	KIAA1324L
ENSOARG00000001914	819.154	2214.45	0.369912	-1.43474	5.5502e-09	2.3135e-06	down	yes	ABCG2
ENSOARG00000024261	102.75	277.586	0.370156	-1.4338	0.00567885	0.152863	down	yes	SNORD113
ENSOARG00000004892	17.6387	47.495	0.371381	-1.42903	0.0443504	0.490955	down	yes	TSPAN4
ENSOARG00000001807	27.5949	74.2628	0.371584	-1.42824	0.0223644	0.346871	down	yes	ENSOARG00000001807
ENSOARG00000000094	63.7414	171.516	0.371635	-1.42804	0.00224686	0.0827198	down	yes	DCLK3
ENSOARG00000010285	20.3592	54.7038	0.372172	-1.42596	0.0352949	0.439982	down	yes	MYO15B
ENSOARG00000005092	46.5425	124.222	0.374671	-1.4163	0.00754148	0.182065	down	yes	ASPHD1
ENSOARG00000024934	50.6994	135.199	0.374999	-1.41504	0.00978921	0.213159	down	yes	SNORD113
ENSOARG00000003837	23.0655	61.3872	0.375738	-1.4122	0.0320995	0.419283	down	yes	TMEM151A
ENSOARG00000013223	21.7354	57.7183	0.376577	-1.40898	0.0454237	0.497589	down	yes	ENSOARG00000013223
ENSOARG00000020789	130.143	343.013	0.379411	-1.39817	0.000897145	0.0443402	down	yes	ENSOARG00000020789
ENSOARG00000015658	108.503	285.329	0.380274	-1.39489	0.000511155	0.0299968	down	yes	KCNH8
ENSOARG00000005731	55.5977	145.161	0.383007	-1.38456	0.00516833	0.14427	down	yes	CRB3
ENSOARG00000011469	24.4452	63.7481	0.383466	-1.38283	0.0288359	0.397061	down	yes	FRMD5
ENSOARG00000003341	349.175	907.55	0.384745	-1.37803	0.0299188	0.405079	down	yes	IFI6
ENSOARG00000022958	88.1405	228.791	0.385246	-1.37615	0.00146041	0.0615533	down	yes	RMST_10
ENSOARG00000017754	240.767	623.568	0.386112	-1.37291	0.0279041	0.390196	down	yes	PYCR1
ENSOARG00000012296	122.574	317.203	0.386421	-1.37175	0.000462702	0.0279937	down	yes	PLEKHA4
ENSOARG00000007526	426.075	1099.42	0.387544	-1.36757	0.0472566	0.507085	down	yes	GNRHR
ENSOARG00000011445	178.661	458.699	0.389495	-1.36032	9.70553e-05	0.00878909	down	yes	CDR2L
ENSOARG00000020238	152.726	392.051	0.389557	-1.36009	0.00338518	0.109409	down	yes	ENSOARG00000020238
ENSOARG00000015626	68.2956	175.305	0.389582	-1.36	0.00338725	0.109413	down	yes	DCDC1
ENSOARG00000013119	109.482	279.475	0.391742	-1.35202	0.000900452	0.0444649	down	yes	SNTG1
ENSOARG00000007632	39.3422	100.21	0.392599	-1.34887	0.0163136	0.291736	down	yes	PBX4
ENSOARG00000016872	32.0853	81.6077	0.393165	-1.34679	0.0221957	0.345723	down	yes	LRRC75A
ENSOARG00000022323	23.0513	58.1495	0.396415	-1.33492	0.0481015	0.512176	down	yes	oar-mir-134
ENSOARG00000008429	97.6604	246.12	0.396801	-1.33351	0.00124995	0.0552286	down	yes	MRPL14
ENSOARG00000005161	203.156	511.708	0.397015	-1.33273	8.42628e-05	0.00792168	down	yes	DNAH1
ENSOARG00000018108	72.3532	182.021	0.3975	-1.33097	0.00367587	0.114811	down	yes	MCRIP1
ENSOARG00000008099	51.0435	128.274	0.397926	-1.32943	0.0357013	0.442391	down	yes	SAMD11
ENSOARG00000015651	33.4438	83.8472	0.398865	-1.32603	0.0198268	0.325315	down	yes	DNAH8
ENSOARG00000000991	56.0198	140.272	0.399367	-1.32421	0.017599	0.304726	down	yes	AKAP5
ENSOARG00000017451	53.7923	134.516	0.399895	-1.32231	0.00998492	0.215988	down	yes	ENSOARG00000017451
ENSOARG00000020053	195.885	489.144	0.400464	-1.32025	0.000110747	0.00967358	down	yes	ENSOARG00000020053
ENSOARG00000004585	30.2764	75.4787	0.401125	-1.31788	0.0251301	0.369138	down	yes	PNLDC1
ENSOARG00000003997	904.007	2249.5	0.40187	-1.3152	0.0189138	0.317407	down	yes	HYDIN
ENSOARG00000011293	26.6798	65.9989	0.404246	-1.30669	0.0407339	0.472996	down	yes	RGS11
ENSOARG00000020685	202.113	499.519	0.404616	-1.30538	0.000132986	0.0111062	down	yes	PEX5L
ENSOARG00000007356	59.2616	146.404	0.404781	-1.30479	0.00813326	0.190302	down	yes	LRRC73
ENSOARG00000008153	45.1876	111.611	0.404865	-1.30449	0.0126527	0.249311	down	yes	FAM84B
ENSOARG00000021078	74.1126	182.964	0.405065	-1.30377	0.00508423	0.143025	down	yes	GCH1
ENSOARG00000009145	77.7233	191.476	0.405917	-1.30074	0.00408404	0.123412	down	yes	B3GALT4
ENSOARG00000006281	58.3713	143.799	0.405923	-1.30072	0.00800065	0.188717	down	yes	BAD
ENSOARG00000018778	109.44	269.239	0.406478	-1.29875	0.00158331	0.0651825	down	yes	ENSOARG00000018778
ENSOARG00000004023	82.274	202.144	0.407007	-1.29687	0.00340086	0.109699	down	yes	ENSOARG00000004023
ENSOARG00000019457	241.633	593.605	0.40706	-1.29669	0.000150257	0.0121338	down	yes	SLC38A4
ENSOARG00000007594	320.697	787.18	0.407399	-1.29549	1.76316e-05	0.00226647	down	yes	MCF2L
ENSOARG00000013193	44.8186	109.922	0.407731	-1.29431	0.0250763	0.368755	down	yes	CPZ
ENSOARG00000016060	25.3284	62.0683	0.408074	-1.2931	0.0422871	0.480704	down	yes	TMEM129
ENSOARG00000014330	290.002	709.87	0.408529	-1.29149	0.041948	0.47924	down	yes	ADAMTSL3
ENSOARG00000011185	145.238	355.23	0.408858	-1.29033	0.000430085	0.0265879	down	yes	AVPI1
ENSOARG00000004357	118.005	287.676	0.410202	-1.28559	0.00140325	0.0599466	down	yes	NEURL1
ENSOARG00000017040	49.6921	121.056	0.41049	-1.28458	0.0292318	0.399981	down	yes	STBD1
ENSOARG00000010309	34.3943	83.5196	0.411811	-1.27995	0.0313004	0.413483	down	yes	RSPH6A
ENSOARG00000001479	123.822	300.579	0.411946	-1.27947	0.00113623	0.0519033	down	yes	ENSOARG00000001479
ENSOARG00000021128	154.521	374.754	0.412326	-1.27814	0.0122601	0.244375	down	yes	SIX6
ENSOARG00000006803	31.1915	75.5963	0.412605	-1.27717	0.0358731	0.443931	down	yes	ENSOARG00000006803
ENSOARG00000004681	151.346	365.407	0.414186	-1.27165	0.015439	0.281596	down	yes	SLC16A7
ENSOARG00000012048	1562.49	3758.6	0.415711	-1.26635	0.045902	0.500256	down	yes	CPNE3
ENSOARG00000010055	42.914	103.084	0.416301	-1.2643	0.0392008	0.464288	down	yes	ENSOARG00000010055
ENSOARG00000010250	40.6653	97.4656	0.417227	-1.2611	0.0230952	0.352992	down	yes	ENSOARG00000010250
ENSOARG00000002455	237.76	569.519	0.417474	-1.26024	7.92982e-05	0.00758066	down	yes	FAAH
ENSOARG00000018961	27.1196	64.6611	0.419412	-1.25356	0.0486505	0.514063	down	yes	PLLP
ENSOARG00000005118	44.2796	105.303	0.420495	-1.24984	0.0232883	0.354526	down	yes	KCNK12
ENSOARG00000008934	732.843	1742.37	0.420603	-1.24947	9.513e-07	0.000201978	down	yes	TSPAN13
ENSOARG00000023140	77.7162	184.606	0.420985	-1.24816	0.0081339	0.190302	down	yes	SNORD113
ENSOARG00000022115	142.887	339.405	0.420993	-1.24813	0.000843708	0.0427808	down	yes	SNORD113
ENSOARG00000003130	674.596	1600.64	0.421453	-1.24656	0.00800954	0.188717	down	yes	PLAT
ENSOARG00000015755	191.604	453.726	0.422289	-1.2437	0.0025127	0.0898125	down	yes	ENSOARG00000015755
ENSOARG00000023764	139.34	329.789	0.422513	-1.24293	0.00103365	0.0488304	down	yes	SNORD113
ENSOARG00000012808	103.46	244.816	0.422602	-1.24263	0.0190665	0.319027	down	yes	LRRC24
ENSOARG00000010553	39.3777	92.8621	0.424045	-1.23771	0.030458	0.408091	down	yes	PRMT8
ENSOARG00000021129	563.982	1327.74	0.42477	-1.23525	0.00138488	0.0594752	down	yes	SIX1
ENSOARG00000003765	169.542	398.158	0.425816	-1.2317	0.000658822	0.0364371	down	yes	GAS2L1
ENSOARG00000019992	228.176	534.38	0.426992	-1.22772	0.00802867	0.188842	down	yes	ARSA
ENSOARG00000017671	113.888	266.175	0.427868	-1.22476	0.00290451	0.0987727	down	yes	RAB26
ENSOARG00000017752	380.313	888.467	0.428055	-1.22413	2.95809e-05	0.00343689	down	yes	AMIGO2
ENSOARG00000011977	68.2318	158.778	0.429732	-1.21849	0.0111545	0.231118	down	yes	FBXW9
ENSOARG00000001244	772.856	1793.81	0.430846	-1.21476	1.7952e-06	0.00034273	down	yes	SERPINI1
ENSOARG00000018864	33.9226	78.657	0.431272	-1.21333	0.0450386	0.495189	down	yes	ENSOARG00000018864
ENSOARG00000004178	86.7644	201.054	0.431549	-1.21241	0.00694515	0.173765	down	yes	ENSOARG00000004178
ENSOARG00000021048	170.918	395.33	0.432343	-1.20975	0.000864655	0.0434158	down	yes	SHF
ENSOARG00000005905	32.5393	75.1991	0.432708	-1.20853	0.0460296	0.500412	down	yes	CCER2
ENSOARG00000015522	290.761	671.908	0.432739	-1.20843	9.01343e-05	0.00834906	down	yes	MPPED2
ENSOARG00000017480	747.921	1726.24	0.433265	-1.20668	0.00192912	0.0746994	down	yes	ENSOARG00000017480
ENSOARG00000020015	606.655	1398.04	0.433931	-1.20446	3.04403e-06	0.000546085	down	yes	TMEM200A
ENSOARG00000001478	225.778	520.039	0.434155	-1.20372	0.000333611	0.0218384	down	yes	DRP2
ENSOARG00000016115	137.457	316.384	0.434462	-1.2027	0.00143021	0.0606864	down	yes	SYT9
ENSOARG00000006914	47.0071	107.985	0.435313	-1.19988	0.0255865	0.372108	down	yes	PLPP7
ENSOARG00000015322	241.268	552.55	0.436643	-1.19547	0.0142752	0.268089	down	yes	SLC6A15
ENSOARG00000002935	85.0405	194.687	0.436805	-1.19494	0.00725619	0.178149	down	yes	ENSOARG00000002935
ENSOARG00000007755	169.694	387.849	0.437527	-1.19256	0.00100261	0.0478021	down	yes	ACVR1C
ENSOARG00000002091	103.165	235.698	0.437701	-1.19198	0.00506774	0.142715	down	yes	ARMC3
ENSOARG00000013306	947.512	2163.75	0.437903	-1.19132	1.44891e-06	0.00028722	down	yes	ALPK3
ENSOARG00000024692	78.2163	177.745	0.440048	-1.18427	0.0103827	0.220692	down	yes	RMST_2
ENSOARG00000004584	102.165	231.66	0.441012	-1.18111	0.00567174	0.152863	down	yes	CCDC187
ENSOARG00000021330	40.7007	91.6644	0.444019	-1.17131	0.0388788	0.462442	down	yes	oar-mir-323b
ENSOARG00000005354	260.747	583.665	0.446741	-1.16249	0.0030385	0.101862	down	yes	SCAND1
ENSOARG00000017811	73.2719	163.576	0.447937	-1.15863	0.0151406	0.278581	down	yes	NDST3
ENSOARG00000011283	183.623	409.423	0.448492	-1.15684	0.00105221	0.049378	down	yes	PISD
ENSOARG00000016762	51.0825	113.811	0.448837	-1.15574	0.0289899	0.398401	down	yes	ENSOARG00000016762
ENSOARG00000010625	418.666	932.015	0.449205	-1.15455	4.49311e-05	0.00487017	down	yes	ABCG1
ENSOARG00000001032	113.494	251.738	0.45084	-1.14931	0.00388161	0.118943	down	yes	TMEM229B
ENSOARG00000009260	94.8691	210.105	0.451531	-1.1471	0.0482182	0.512745	down	yes	QPCT
ENSOARG00000015706	92.6309	204.827	0.45224	-1.14484	0.0118889	0.240703	down	yes	MYLK3
ENSOARG00000013388	86.3777	190.637	0.453101	-1.1421	0.00890515	0.200805	down	yes	LIMD2
ENSOARG00000014276	660.476	1445.9	0.456793	-1.13039	1.91984e-05	0.00242933	down	yes	SLC24A2
ENSOARG00000004603	208.04	454.756	0.457476	-1.12823	0.00118237	0.0533349	down	yes	ENSOARG00000004603
ENSOARG00000008368	67.3309	146.997	0.458042	-1.12645	0.0153743	0.28087	down	yes	CENPF
ENSOARG00000003401	79.9756	174.56	0.458156	-1.12609	0.0155179	0.282405	down	yes	ENSOARG00000003401
ENSOARG00000007969	136.077	296.634	0.458736	-1.12426	0.00401269	0.121971	down	yes	CNTN5
ENSOARG00000007807	72.7895	158.655	0.458792	-1.12409	0.0173911	0.302419	down	yes	ENSOARG00000007807
ENSOARG00000020006	141.138	307.579	0.458869	-1.12385	0.00350398	0.112023	down	yes	ABCD2
ENSOARG00000012705	3562.65	7760.24	0.45909	-1.12315	0.0241404	0.360977	down	yes	ALDH1A1
ENSOARG00000000514	263.035	571.581	0.460188	-1.1197	0.000882177	0.0438517	down	yes	KRBA1
ENSOARG00000009829	43.8468	95.0739	0.461187	-1.11658	0.045584	0.498479	down	yes	FUT4
ENSOARG00000019442	103.985	225.362	0.46141	-1.11588	0.00823062	0.191426	down	yes	CDPF1
ENSOARG00000006230	137.549	297.132	0.462922	-1.11116	0.00477355	0.137225	down	yes	KIAA0319
ENSOARG00000007378	77.7835	167.458	0.464496	-1.10626	0.0137832	0.262377	down	yes	ENPP6
ENSOARG00000004675	305.977	658.673	0.464535	-1.10614	0.0278582	0.389843	down	yes	SCN9A
ENSOARG00000000612	104.396	224.343	0.465341	-1.10364	0.0104793	0.22208	down	yes	PERP
ENSOARG00000013213	262.751	562.316	0.467266	-1.09768	0.000581655	0.0330559	down	yes	DUSP10
ENSOARG00000016103	181.885	388.335	0.468372	-1.09427	0.00258202	0.0914253	down	yes	GREB1
ENSOARG00000010050	95.9011	204.32	0.469366	-1.09121	0.0119685	0.241625	down	yes	GALNT18
ENSOARG00000007198	47.4965	101.137	0.469624	-1.09042	0.0426994	0.482765	down	yes	ENSOARG00000007198
ENSOARG00000024393	240.891	512.565	0.469972	-1.08935	0.00103643	0.0489212	down	yes	MEG8_2
ENSOARG00000020410	64.2485	136.45	0.470858	-1.08664	0.0261028	0.376334	down	yes	ZMYND12
[truncated: 18,012 more rows]

## Sheet: Table S5
Table S5 Differentially expressed lncRNAs between SP21 and LP7
[truncated: 36,728 more rows]

## Sheet: Table S6
Table S6 Differentially expressed lncRNAs between SP21 and LP21
[truncated: 36,638 more rows]
