# Supplementary material for: Identification of Photoperiod-Induced LncRNAs and mRNAs in Pituitary Pars Tuberalis of Sheep
Source: Front Vet Sci. 2021 Aug 3;8:644474. doi: 10.3389/fvets.2021.644474 (PMC8369575; doi:10.3389/fvets.2021.644474)
Supplement: Supplementary file 2 [file Data_Sheet_2.xls]

## Sheet: Table S7
Table S7 Differentially expressed lncRNAs between SP21 and LP42
Gene	SP21_normalize	LP42_normalize	FoldChange	Log2FoldChange	pval	padj	Up/Down	Significant	GeneName	Position
MSTRG.227801	225.108	2086.75	0.107875	-3.21257	9.332e-34	8.81703e-30	down	yes	--	chr3:176053544-176053910:+
MSTRG.29657	34.8447	734.892	0.0474148	-4.39852	1.6218e-33	1.31341e-29	down	yes	--	chr1:237543135-237562049:-
MSTRG.19612	709.678	4418.32	0.160622	-2.63826	1.74531e-25	9.89397e-22	down	yes	--	chr1:145669043-145688369:-
MSTRG.63218	17.1918	414.711	0.041455	-4.59231	3.09229e-25	1.59363e-21	down	yes	--	chr13:2642590-2655183:-
MSTRG.331482	0.450458	184.125	0.00244648	-8.67508	1.49507e-23	6.05387e-20	down	yes	--	chrX:79589335-79596905:+
MSTRG.19615	161.423	1126.84	0.143253	-2.80337	2.61093e-21	9.25069e-18	down	yes	--	chr1:145716687-145722707:-
MSTRG.19594	363.859	2281.43	0.159487	-2.64849	9.24965e-21	2.91308e-17	down	yes	--	chr1:145271685-145298827:-
MSTRG.19624	162.714	1063.48	0.153001	-2.70839	7.9929e-20	2.22809e-16	down	yes	--	chr1:145852615-145866090:-
MSTRG.19610	114.849	856.573	0.134079	-2.89884	8.25378e-20	2.22809e-16	down	yes	--	chr1:145579451-145585794:-
MSTRG.221443	153.68	987.008	0.155703	-2.68313	1.03946e-18	2.56199e-15	down	yes	--	chr3:122401498-122414096:-
MSTRG.165649	0	114.203	#NAME?	#NAME?	1.34402e-17	2.82189e-14	down	yes	--	chr20:34819463-34823725:+
MSTRG.143617	103.977	730.863	0.142267	-2.81333	1.73538e-17	3.39231e-14	down	yes	--	chr2:96712005-96723625:-
MSTRG.159363	0	104.687	#NAME?	#NAME?	9.61368e-17	1.75803e-13	down	yes	--	chr2:245594751-245600555:-
MSTRG.91156	0	104.268	#NAME?	#NAME?	1.50343e-16	2.66337e-13	down	yes	--	chr15:54755321-54760654:-
MSTRG.237449	98.0967	669.215	0.146585	-2.77019	2.47042e-16	4.2438e-13	down	yes	--	chr4:27849524-27862917:-
MSTRG.19581	97.6887	664.818	0.146941	-2.7667	2.9623e-16	4.93911e-13	down	yes	--	chr1:145104078-145112183:-
MSTRG.19603	210.168	1214.83	0.173003	-2.53113	3.61669e-16	5.69518e-13	down	yes	--	chr1:145422204-145427177:-
MSTRG.143612	76.3719	674.928	0.113156	-3.14362	1.02582e-15	1.57169e-12	down	yes	--	chr2:96643882-96652902:-
MSTRG.230979	31.6596	342.378	0.0924698	-3.43487	2.09828e-15	3.13024e-12	down	yes	--	chr3:199553020-199560336:+
MSTRG.197207	99.5154	619.975	0.160515	-2.63922	3.58441e-15	5.21017e-12	down	yes	--	chr25:23444251-23456825:-
MSTRG.141017	2331.61	8339.12	0.279599	-1.83857	7.33902e-15	1.01474e-11	down	yes	--	chr2:87643511-87673909:-
MSTRG.19613	318.633	1842.13	0.17297	-2.53141	2.25896e-14	2.9781e-11	down	yes	--	chr1:145688429-145694805:-
MSTRG.306526	75.1091	501.924	0.149642	-2.74041	7.93683e-14	9.99847e-11	down	yes	--	chr9:33134729-33141907:+
MSTRG.305163	23.5124	268.883	0.0874446	-3.51549	9.02215e-14	1.11186e-10	down	yes	--	chr9:21744747-21751028:+
MSTRG.237447	33.9155	321.503	0.105491	-3.24481	1.01673e-13	1.22632e-10	down	yes	--	chr4:27833209-27844355:-
MSTRG.205771	20.345	249.209	0.0816383	-3.61461	1.23996e-13	1.46442e-10	down	yes	--	chr26:10352681-10359647:+
MSTRG.252394	35.2562	315.221	0.111846	-3.16042	4.5496e-13	5.15824e-10	down	yes	--	chr5:21891385-21926605:-
MSTRG.31136	134.842	692.127	0.194823	-2.35976	5.83591e-13	6.4869e-10	down	yes	--	chr1:246820708-246836021:-
MSTRG.241168	29.4073	283.265	0.103816	-3.26791	7.27152e-13	7.92722e-10	down	yes	--	chr4:41611816-41620994:-
MSTRG.205753	106.279	580.497	0.183083	-2.44943	1.40043e-12	1.44343e-09	down	yes	--	chr26:10030017-10042048:+
MSTRG.45509	99.0897	552.414	0.179376	-2.47894	1.68982e-12	1.71061e-09	down	yes	--	chr11:13012051-13019261:+
MSTRG.183182	148.349	715.17	0.207432	-2.26929	2.17996e-12	2.16807e-09	down	yes	--	chr23:35142260-35153712:-
MSTRG.205755	57.4491	393.898	0.145848	-2.77746	2.40739e-12	2.35297e-09	down	yes	--	chr26:10059282-10068607:+
MSTRG.205805	50.6249	360.047	0.140607	-2.83026	4.6787e-12	4.40257e-09	down	yes	--	chr26:10969639-10978878:+
MSTRG.12074	42.9282	328.297	0.13076	-2.93501	4.73737e-12	4.40257e-09	down	yes	--	chr1:93167879-93179585:-
MSTRG.33034	1017.9	3880.18	0.262334	-1.93052	9.27276e-12	8.34386e-09	down	yes	--	chr1:258681811-258724671:-
MSTRG.225669	7.68614	140.823	0.0545803	-4.19548	1.41204e-11	1.25074e-08	down	yes	--	chr3:157307960-157311788:+
MSTRG.188905	119.045	1331.01	0.0894396	-3.48294	1.44359e-11	1.25901e-08	down	yes	--	chr24:12040828-12057292:+
MSTRG.258793	0.450458	70.9888	0.00634548	-7.30005	1.6939e-11	1.44433e-08	down	yes	--	chr5:62096493-62101945:-
MSTRG.238405	141.947	660.214	0.215001	-2.21758	1.70704e-11	1.44433e-08	down	yes	--	chr4:33315716-33319910:+
MSTRG.189272	66.8769	468.263	0.142819	-2.80774	2.62873e-11	2.15971e-08	down	yes	--	chr24:17627167-17633544:-
MSTRG.177735	801.142	2425.07	0.330358	-1.5979	2.81605e-11	2.28056e-08	down	yes	--	chr22:35104427-35132590:+
MSTRG.115522	15.3546	562.449	0.0272995	-5.19498	3.22878e-11	2.57798e-08	down	yes	--	chr18:27412164-27481475:+
MSTRG.63221	42.5344	307.88	0.138153	-2.85566	3.37188e-11	2.65484e-08	down	yes	--	chr13:2689064-2697762:-
MSTRG.137877	1228.92	161.403	7.61397	2.92865	5.10854e-11	3.9671e-08	up	yes	--	chr2:59379471-59397069:+
MSTRG.221442	278.531	1039.73	0.267888	-1.9003	5.53911e-11	4.24333e-08	down	yes	--	chr3:122378534-122389494:-
MSTRG.45503	101.686	508.521	0.199964	-2.32218	7.89332e-11	5.88769e-08	down	yes	--	chr11:13004643-13027763:+
MSTRG.177707	963.853	2741.61	0.351565	-1.50814	1.203e-10	8.8567e-08	down	yes	--	chr22:34902709-35104370:+
MSTRG.126241	336.207	2225.53	0.151069	-2.72672	1.24011e-10	9.01292e-08	down	yes	--	chr19:22378236-22394805:-
MSTRG.33038	199.361	794.009	0.251081	-1.99377	1.34251e-10	9.63363e-08	down	yes	--	chr1:258751481-258759734:-
MSTRG.241126	30.2976	243.932	0.124205	-3.0092	1.58548e-10	1.12349e-07	down	yes	--	chr4:41274440-41330523:-
MSTRG.115627	6.32768	116.263	0.0544257	-4.19957	1.77703e-10	1.21404e-07	down	yes	--	chr18:27234240-27245034:-
MSTRG.225693	0	56.0163	#NAME?	#NAME?	1.77751e-10	1.21404e-07	down	yes	--	chr3:157609063-157612995:+
MSTRG.262349	7.22505	187.996	0.038432	-4.70155	1.81242e-10	1.22315e-07	down	yes	--	chr5:92785869-92859744:+
MSTRG.270917	0.450458	62.6501	0.00719006	-7.11978	2.25687e-10	1.50517e-07	down	yes	--	chr6:54375449-54380335:-
MSTRG.42163	70.5585	388.911	0.181426	-2.46255	2.72713e-10	1.79766e-07	down	yes	--	chr10:67020361-67028002:+
MSTRG.205773	77.7729	411.699	0.188907	-2.40425	3.22107e-10	2.08861e-07	down	yes	--	chr26:10370092-10380479:+
MSTRG.107153	606.807	82.1959	7.38245	2.8841	3.24221e-10	2.08861e-07	up	yes	--	chr17:36691181-36696231:+
MSTRG.209166	1.81246	74.665	0.0242746	-5.36441	3.60037e-10	2.29327e-07	down	yes	--	chr3:32668190-32683527:+
MSTRG.19619	94.5497	453.835	0.208335	-2.26302	4.82328e-10	3.03808e-07	down	yes	--	chr1:145822025-145828471:-
MSTRG.140966	1096.07	3959.56	0.276816	-1.853	6.99329e-10	4.23712e-07	down	yes	--	chr2:87505122-87638713:-
MSTRG.3749	663.721	1957.08	0.339139	-1.56005	7.02587e-10	4.23712e-07	down	yes	--	chr1:23764567-23785838:-
MSTRG.221439	100.338	470.432	0.21329	-2.22911	8.84996e-10	5.20679e-07	down	yes	--	chr3:122354425-122370334:-
MSTRG.91311	0	50.7947	#NAME?	#NAME?	8.90928e-10	5.20679e-07	down	yes	--	chr15:57629917-57633234:+
MSTRG.106941	1357.16	237.352	5.71793	2.51549	1.0569e-09	6.11376e-07	up	yes	--	chr17:34769243-34781381:-
MSTRG.306527	113.135	600.213	0.188492	-2.40742	1.12505e-09	6.44222e-07	down	yes	--	chr9:33142064-33152835:+
MSTRG.43713	2468.73	6294.24	0.392221	-1.35026	1.26684e-09	7.1816e-07	down	yes	--	chr10:82700045-82713124:-
MSTRG.19580	184.368	1130.13	0.163138	-2.61583	1.29357e-09	7.18951e-07	down	yes	--	chr1:145093698-145103592:-
MSTRG.19591	200.187	1176.91	0.170096	-2.55558	1.2936e-09	7.18951e-07	down	yes	--	chr1:145205934-145220193:-
MSTRG.83899	40.2538	264.039	0.152454	-2.71356	1.36976e-09	7.53885e-07	down	yes	--	chr14:60808219-60810455:+
MSTRG.177720	261.931	888.762	0.294715	-1.76261	1.39176e-09	7.58627e-07	down	yes	--	chr22:34941114-34975805:+
MSTRG.16810	17.1847	162.681	0.105634	-3.24285	1.52871e-09	8.09919e-07	down	yes	--	chr1:121217818-121225548:+
MSTRG.230984	21.6929	187.858	0.115475	-3.11435	1.739e-09	9.05284e-07	down	yes	--	chr3:199612285-199624224:+
MSTRG.27561	1185.32	3235.8	0.366314	-1.44885	1.74066e-09	9.05284e-07	down	yes	--	chr1:225708076-225742864:-
MSTRG.143592	33.011	234.749	0.140622	-2.8301	1.82059e-09	9.38251e-07	down	yes	--	chr2:96363060-96455809:-
MSTRG.169960	74.563	392.367	0.190034	-2.39567	1.86398e-09	9.42975e-07	down	yes	--	chr21:11585061-11588980:+
MSTRG.205741	133.332	556.754	0.23948	-2.06202	1.87109e-09	9.42975e-07	down	yes	--	chr26:9890303-9898686:+
MSTRG.333976	1785.8	470.364	3.79663	1.92472	1.87966e-09	9.42975e-07	up	yes	--	chrX:99022705-99027564:-
MSTRG.125355	319.179	1054.32	0.302733	-1.72388	1.91753e-09	9.53535e-07	down	yes	--	chr19:32009532-32025683:+
MSTRG.306528	29.8649	221.491	0.134836	-2.89072	1.97069e-09	9.71447e-07	down	yes	--	chr9:33153344-33157874:+
MSTRG.181546	4698.43	1302.31	3.60776	1.8511	2.29099e-09	1.1196e-06	up	yes	--	chr23:21471710-21611156:+
MSTRG.169962	833.015	2307.36	0.361026	-1.46983	2.31493e-09	1.12163e-06	down	yes	--	chr21:11683762-11703695:+
MSTRG.183412	14.028	148.757	0.0943015	-3.40658	2.5019e-09	1.20195e-06	down	yes	--	chr23:38649165-38655050:-
MSTRG.320602	0	47.2994	#NAME?	#NAME?	2.69402e-09	1.28337e-06	down	yes	--	chrJH924538.1:98-2637:-
MSTRG.42170	1241.54	3257.54	0.381129	-1.39165	2.80181e-09	1.31793e-06	down	yes	--	chr10:67264494-67279601:+
MSTRG.300121	0.450458	54.3317	0.00829089	-6.91426	2.81305e-09	1.31793e-06	down	yes	--	chr8:65824805-65828430:-
MSTRG.169963	170.879	653.182	0.26161	-1.93451	2.96013e-09	1.35528e-06	down	yes	--	chr21:11630884-11642832:+
MSTRG.19605	65.976	349.236	0.188915	-2.40419	2.9645e-09	1.35528e-06	down	yes	--	chr1:145428818-145431721:-
MSTRG.277852	7.22859	105.689	0.0683947	-3.86997	3.24055e-09	1.45797e-06	down	yes	--	chr7:354013-356830:+
MSTRG.165648	0	46.6134	#NAME?	#NAME?	3.63133e-09	1.62092e-06	down	yes	--	chr20:34817940-34828000:+
MSTRG.256740	426.309	50.6581	8.41541	3.07303	3.73639e-09	1.65478e-06	up	yes	--	chr5:50193227-50214149:-
MSTRG.325857	371.173	1151.01	0.322475	-1.63274	3.9007e-09	1.70823e-06	down	yes	--	chrX:40893510-40901500:-
MSTRG.241136	39.8246	253.791	0.156919	-2.67191	3.91734e-09	1.70823e-06	down	yes	--	chr4:41311069-41342014:-
MSTRG.185832	1237.66	242.912	5.09508	2.34911	4.11014e-09	1.77862e-06	up	yes	--	chr23:52568407-52582613:+
MSTRG.306525	129.891	810.501	0.16026	-2.64151	4.68482e-09	1.99683e-06	down	yes	--	chr9:33126602-33305591:+
MSTRG.220475	30.2764	215.941	0.140207	-2.83437	4.84868e-09	2.05125e-06	down	yes	--	chr3:118558315-118562445:+
MSTRG.140999	717.46	1988.03	0.360889	-1.47037	5.3334e-09	2.2396e-06	down	yes	--	chr2:87480393-87496175:-
MSTRG.185831	1346.7	271.018	4.96906	2.31297	6.0823e-09	2.51679e-06	up	yes	--	chr23:52546682-52560462:+
MSTRG.236943	37.9554	241.672	0.157053	-2.67067	7.11494e-09	2.92275e-06	down	yes	--	chr4:20732627-20776995:+
MSTRG.141018	254.561	853.253	0.298342	-1.74496	7.35465e-09	2.99948e-06	down	yes	--	chr2:87675943-87680107:-
MSTRG.43661	848.008	2273.41	0.373012	-1.42271	7.62257e-09	3.08654e-06	down	yes	--	chr10:82298073-82315460:-
MSTRG.223018	94.5391	422.592	0.223713	-2.16028	7.68878e-09	3.09127e-06	down	yes	--	chr3:139492315-139509617:+
MSTRG.246620	516.241	1582.19	0.326283	-1.61581	8.69514e-09	3.44699e-06	down	yes	--	chr4:108838576-108868220:+
MSTRG.225906	39.7891	246.404	0.16148	-2.63058	8.76287e-09	3.44971e-06	down	yes	--	chr3:152748805-152750182:+
MSTRG.241155	109.007	461.093	0.23641	-2.08064	9.77663e-09	3.82122e-06	down	yes	--	chr4:41428568-41434832:-
MSTRG.238172	10.3995	121.591	0.085529	-3.54744	9.84138e-09	3.82122e-06	down	yes	--	chr4:27729281-27735279:-
MSTRG.136710	22.1469	177.073	0.125072	-2.99917	9.94818e-09	3.83641e-06	down	yes	--	chr2:48202020-48240020:-
MSTRG.177736	479.612	1365.34	0.351277	-1.50932	1.05835e-08	4.05382e-06	down	yes	--	chr22:35133669-35155449:+
MSTRG.98102	674.333	27.1125	24.8716	4.63643	1.07934e-08	4.10649e-06	up	yes	--	chr16:26874204-27012055:+
MSTRG.246652	177.824	643.444	0.276363	-1.85537	1.16369e-08	4.39791e-06	down	yes	--	chr4:109098354-109133769:+
MSTRG.115398	7.24631	133.416	0.0543135	-4.20255	1.21296e-08	4.55376e-06	down	yes	--	chr18:27338015-27383456:-
MSTRG.36643	12.6589	129.186	0.0979897	-3.35123	1.24854e-08	4.65647e-06	down	yes	--	chr10:18817028-18991171:-
MSTRG.22751	0.90446	54.5373	0.0165842	-5.91404	1.37754e-08	5.10401e-06	down	yes	--	chr1:185012076-185015449:+
MSTRG.300835	9.05523	112.144	0.0807461	-3.63046	1.40546e-08	5.17364e-06	down	yes	--	chr8:70275440-70282108:+
MSTRG.241152	29.8365	205.202	0.145401	-2.78189	1.43789e-08	5.25889e-06	down	yes	--	chr4:41401175-41403118:-
MSTRG.296651	51.0719	279.916	0.182454	-2.45439	1.53339e-08	5.5722e-06	down	yes	--	chr8:35505336-35510837:-
MSTRG.221441	61.4678	311.877	0.19709	-2.34307	1.79541e-08	6.44178e-06	down	yes	--	chr3:122371808-122375701:-
MSTRG.205785	33.0358	214.278	0.154173	-2.69738	2.02289e-08	7.1359e-06	down	yes	--	chr26:10647895-10651028:+
MSTRG.238903	22.1362	184.986	0.119664	-3.06293	2.02664e-08	7.1359e-06	down	yes	--	chr4:41263704-41270179:-
MSTRG.3721	395.136	1166.98	0.338595	-1.56237	2.16589e-08	7.57916e-06	down	yes	--	chr1:23260109-23281509:-
MSTRG.22839	30.2976	203.446	0.148923	-2.74737	2.19002e-08	7.61655e-06	down	yes	--	chr1:184020121-184021899:+
MSTRG.107957	53.7817	280.265	0.191896	-2.3816	2.42614e-08	8.38631e-06	down	yes	--	chr17:44852829-44864380:+
MSTRG.141939	270.402	862.676	0.313445	-1.67372	2.48651e-08	8.54288e-06	down	yes	--	chr2:95886379-95906333:-
MSTRG.205756	47.0248	261.28	0.179979	-2.4741	2.53576e-08	8.65962e-06	down	yes	--	chr26:10069074-10075022:+
MSTRG.230536	3748.26	1203.54	3.11436	1.63894	3.03154e-08	1.02907e-05	up	yes	--	chr3:195483883-195512231:+
MSTRG.169886	406.73	1182.2	0.344044	-1.53933	3.05906e-08	1.03223e-05	down	yes	--	chr21:10744396-10768993:+
MSTRG.258797	0	38.8881	#NAME?	#NAME?	3.27085e-08	1.09717e-05	down	yes	--	chr5:62122142-62123876:-
MSTRG.187659	33.011	205.228	0.160851	-2.63621	3.41942e-08	1.14025e-05	down	yes	--	chr24:6147644-6157757:+
MSTRG.205801	0.454002	46.2298	0.00982054	-6.66998	3.46151e-08	1.14754e-05	down	yes	--	chr26:10926348-10928254:+
MSTRG.124832	3.16738	70.9555	0.044639	-4.48555	3.54394e-08	1.16644e-05	down	yes	--	chr19:24933965-24937130:-
MSTRG.236950	28.0453	190.627	0.147122	-2.76492	3.55967e-08	1.16644e-05	down	yes	--	chr4:20814584-20820774:+
MSTRG.205796	22.615	168.894	0.133901	-2.90076	3.89352e-08	1.2685e-05	down	yes	--	chr26:10794811-10801047:+
MSTRG.295279	48.4045	260.864	0.185555	-2.43008	3.96291e-08	1.28374e-05	down	yes	--	chr8:26393131-26397566:-
MSTRG.225695	15.3652	137.505	0.111742	-3.16175	4.08344e-08	1.31526e-05	down	yes	--	chr3:157628021-157630802:+
MSTRG.21170	3.16738	67.6067	0.0468501	-4.4158	4.15604e-08	1.33108e-05	down	yes	--	chr1:171322713-171326862:+
MSTRG.35301	86.8033	376.089	0.230806	-2.11525	4.18241e-08	1.332e-05	down	yes	--	chr1:274513634-274523726:+
MSTRG.232134	1080.21	274.871	3.92987	1.97448	4.40453e-08	1.39491e-05	up	yes	--	chr3:207969739-207973463:-
MSTRG.306540	3.17092	69.7969	0.0454308	-4.46019	4.63113e-08	1.45852e-05	down	yes	--	chr9:33255295-33258440:+
MSTRG.186541	169.155	593.69	0.284922	-1.81136	5.14885e-08	1.60375e-05	down	yes	--	chr23:61519631-61529521:+
MSTRG.225689	1.80538	58.6248	0.0307954	-5.02114	5.18926e-08	1.60751e-05	down	yes	--	chr3:157523161-157525071:+
MSTRG.191181	3297.39	7591.35	0.434361	-1.20303	5.8692e-08	1.79848e-05	down	yes	--	chr24:30869567-30924056:-
MSTRG.287663	18.1069	146.87	0.123285	-3.01993	6.04293e-08	1.84176e-05	down	yes	--	chr7:67206884-67228492:-
MSTRG.177108	19.0043	149.494	0.127124	-2.97569	7.21378e-08	2.18685e-05	down	yes	--	chr22:24331333-24336704:+
MSTRG.19567	558.832	1491.03	0.374795	-1.41583	8.38282e-08	2.51436e-05	down	yes	--	chr1:144893603-144912329:-
MSTRG.31134	42.4742	229.961	0.184702	-2.43673	9.0438e-08	2.69834e-05	down	yes	--	chr1:246796234-246802009:-
MSTRG.215811	43.8362	237.84	0.184309	-2.4398	9.46078e-08	2.79334e-05	down	yes	--	chr3:81540161-81549938:+
MSTRG.237445	28.4675	184.587	0.154222	-2.69692	9.56528e-08	2.80957e-05	down	yes	--	chr4:27801243-27807193:-
MSTRG.110871	1594.01	3737.73	0.426465	-1.2295	9.62107e-08	2.81138e-05	down	yes	--	chr17:66007305-66009695:+
MSTRG.79887	301.561	896.398	0.336415	-1.57169	1.14351e-07	3.29058e-05	down	yes	--	chr14:40195087-40227238:+
MSTRG.55898	542.729	1417.95	0.382755	-1.38551	1.20638e-07	3.45396e-05	down	yes	--	chr12:23306406-23335476:-
MSTRG.147836	382.959	1081.05	0.354248	-1.49717	1.23557e-07	3.51977e-05	down	yes	--	chr2:140573934-140626717:-
MSTRG.205789	76.3861	331.955	0.23011	-2.1196	1.40946e-07	3.99506e-05	down	yes	--	chr26:10717883-10774211:+
MSTRG.183178	47.0355	244.01	0.19276	-2.37512	1.42064e-07	4.00671e-05	down	yes	--	chr23:35054529-35060913:-
MSTRG.43656	1553.78	3616.53	0.429632	-1.21883	1.44165e-07	4.04582e-05	down	yes	--	chr10:82235753-82287784:-
MSTRG.103959	0	35.5798	#NAME?	#NAME?	1.46527e-07	4.09186e-05	down	yes	--	chr17:8158358-8160302:-
MSTRG.313938	1345.72	339.796	3.96037	1.98564	1.64866e-07	4.58142e-05	up	yes	--	chrAMGL01119850.1:442-1860:-
MSTRG.187642	20.7849	147.043	0.141352	-2.82263	1.72965e-07	4.78304e-05	down	yes	--	chr24:6005834-6009637:+
MSTRG.39088	288.101	832.134	0.346219	-1.53024	1.80161e-07	4.9339e-05	down	yes	--	chr10:35138042-35263492:-
MSTRG.320603	0.450458	40.7396	0.011057	-6.4989	1.89806e-07	5.14827e-05	down	yes	--	chrJH924538.1:2926-5088:-
MSTRG.302522	147.43	508.698	0.289819	-1.78678	1.91131e-07	5.15954e-05	down	yes	--	chr8:88694298-88704756:+
MSTRG.218098	44.3327	231.8	0.191254	-2.38643	2.03535e-07	5.46834e-05	down	yes	--	chr3:100611606-100617671:+
MSTRG.79066	46.1239	236.782	0.194795	-2.35997	2.18409e-07	5.82304e-05	down	yes	--	chr14:35097111-35137954:+
MSTRG.19600	519.111	3785.37	0.137136	-2.86632	2.30174e-07	6.06898e-05	down	yes	--	chr1:145382944-145399607:-
MSTRG.143608	206.919	1520.95	0.136046	-2.87783	2.37729e-07	6.23919e-05	down	yes	--	chr2:96568738-96591975:-
MSTRG.275247	20.8026	145.263	0.143207	-2.80383	2.39608e-07	6.25952e-05	down	yes	--	chr6:92904366-92906749:+
MSTRG.237066	228.272	705.046	0.323768	-1.62697	2.42253e-07	6.29958e-05	down	yes	--	chr4:25339847-25345372:+
MSTRG.177118	21.2778	175.737	0.121078	-3.04599	2.4419e-07	6.32096e-05	down	yes	--	chr22:24468122-24477970:+
MSTRG.201853	1570.44	413.779	3.79536	1.92424	2.52909e-07	6.48739e-05	up	yes	--	chr26:20670279-20686271:+
MSTRG.71501	237.245	2912.7	0.0814518	-3.61791	2.56074e-07	6.50967e-05	down	yes	--	chr13:66038780-66043702:-
MSTRG.306530	80.1173	515.188	0.155511	-2.68491	2.64699e-07	6.69889e-05	down	yes	--	chr9:33169245-33178653:+
MSTRG.188854	364.838	2323.6	0.157014	-2.67104	2.68019e-07	6.75276e-05	down	yes	--	chr24:11748632-11765870:+
MSTRG.31108	544.754	1499.42	0.363309	-1.46073	2.83117e-07	7.05314e-05	down	yes	--	chr1:246392833-247114234:-
MSTRG.194613	995.048	2372.47	0.419415	-1.25355	2.83673e-07	7.05314e-05	down	yes	--	chr25:12523572-12566846:+
MSTRG.31148	67.3628	291.664	0.23096	-2.11428	2.90065e-07	7.16489e-05	down	yes	--	chr1:247000411-247075115:-
MSTRG.221431	26.6869	168.976	0.157933	-2.66261	2.90696e-07	7.16489e-05	down	yes	--	chr3:122299749-122303324:-
MSTRG.177111	22.6186	153.647	0.147211	-2.76404	2.97303e-07	7.29602e-05	down	yes	--	chr22:24359416-24362025:+
MSTRG.246637	140.734	521.088	0.270077	-1.88856	2.9867e-07	7.29797e-05	down	yes	--	chr4:108937006-108948421:+
MSTRG.313677	555.973	1398.43	0.39757	-1.33072	3.24368e-07	7.89189e-05	down	yes	--	chr9:90968882-90981560:-
MSTRG.147839	665.306	1660.86	0.400578	-1.31984	3.32391e-07	8.05252e-05	down	yes	--	chr2:140585745-140611847:-
MSTRG.225696	0	33.3716	#NAME?	#NAME?	3.35589e-07	8.0954e-05	down	yes	--	chr3:157635372-157636093:+
MSTRG.48352	1815.5	4067.49	0.446344	-1.16377	3.50998e-07	8.43125e-05	down	yes	--	chr11:30794402-30910818:+
MSTRG.237451	13.5669	115.621	0.117339	-3.09125	3.53416e-07	8.45351e-05	down	yes	--	chr4:27866671-27871508:+
MSTRG.124808	22.1788	149.906	0.147951	-2.75681	3.87766e-07	9.19753e-05	down	yes	--	chr19:26077335-26085428:-
MSTRG.246613	248.858	738.907	0.336792	-1.57007	4.14602e-07	9.79307e-05	down	yes	--	chr4:108789934-108806836:+
MSTRG.19565	171.805	558.156	0.307808	-1.6999	4.42627e-07	0.000103518	down	yes	--	chr1:144878671-144884449:-
MSTRG.63225	69.2567	460.92	0.150258	-2.73449	4.77693e-07	0.000110983	down	yes	--	chr13:2740267-2754956:-
MSTRG.115851	171.745	554.063	0.309973	-1.68978	5.59831e-07	0.000129009	down	yes	--	chr18:30384282-30402384:+
MSTRG.70788	0	31.0824	#NAME?	#NAME?	5.68927e-07	0.000130575	down	yes	--	chr13:61906269-61912035:+
MSTRG.321433	52.0011	244.408	0.212764	-2.23268	5.86311e-07	0.000134019	down	yes	--	chrX:5647262-5655459:+
MSTRG.91313	0	31.631	#NAME?	#NAME?	5.97688e-07	0.000135529	down	yes	--	chr15:57633816-57636648:+
MSTRG.185833	529.868	97.3784	5.44133	2.44396	6.14228e-07	0.000138725	up	yes	--	chr23:52613670-52623746:+
MSTRG.191178	3713.36	7991.23	0.46468	-1.10569	6.57845e-07	0.000147986	down	yes	--	chr24:30768746-30816029:-
MSTRG.6005	232.06	684.777	0.338883	-1.56114	6.86907e-07	0.000153913	down	yes	--	chr1:41543660-41570882:+
MSTRG.235881	6.33476	74.5196	0.085008	-3.55626	6.99428e-07	0.000156102	down	yes	--	chr4:12037274-12052726:-
MSTRG.99807	699.832	1694.98	0.412886	-1.27618	7.22109e-07	0.000159905	down	yes	--	chr16:38844977-38883407:+
MSTRG.217728	34.7987	188.346	0.184759	-2.43628	7.54595e-07	0.000165803	down	yes	--	chr3:97657782-97667968:-
MSTRG.169959	147.856	490.683	0.301327	-1.7306	7.67282e-07	0.000167294	down	yes	--	chr21:11579389-11583092:+
MSTRG.204677	1284.41	400.086	3.21035	1.68273	8.22892e-07	0.000178732	up	yes	--	chr3:1209355-1210280:-
MSTRG.233099	521.689	1313.77	0.397094	-1.33245	8.5691e-07	0.00018541	down	yes	--	chr3:212506167-212520264:+
MSTRG.277862	0	29.6291	#NAME?	#NAME?	9.32217e-07	0.000199945	down	yes	--	chr7:385351-388109:+
MSTRG.19582	31.688	212.115	0.149391	-2.74284	9.39452e-07	0.000200213	down	yes	--	chr1:145112537-145115570:-
MSTRG.305798	44.2512	0.345251	128.171	7.00193	9.67556e-07	0.0002041	up	yes	--	chr9:29509907-29517144:+
MSTRG.19589	106.169	696.722	0.152384	-2.71421	9.68492e-07	0.0002041	down	yes	--	chr1:145178029-145184790:-
MSTRG.31157	14.028	109.006	0.128691	-2.95802	9.87133e-07	0.000206493	down	yes	--	chr1:247095258-247098325:-
MSTRG.143619	101.186	888.581	0.113874	-3.13449	1.0085e-06	0.000209722	down	yes	--	chr2:96735247-96745578:-
MSTRG.187665	0.450458	35.123	0.0128252	-6.28488	1.00997e-06	0.000209722	down	yes	--	chr24:6185310-6187804:+
MSTRG.137881	670.439	147.26	4.55276	2.18674	1.02596e-06	0.000211614	up	yes	--	chr2:59472137-59481111:+
MSTRG.263147	6.78876	77.4213	0.087686	-3.51151	1.02655e-06	0.000211614	down	yes	--	chr5:97208762-97211942:-
MSTRG.236944	18.5397	128.745	0.144003	-2.79583	1.07391e-06	0.000220576	down	yes	--	chr4:20768399-20771941:+
MSTRG.143562	41.1157	212.63	0.193367	-2.37058	1.08364e-06	0.00022177	down	yes	--	chr2:96083607-96092899:-
MSTRG.181552	1215.13	350.182	3.47001	1.79494	1.20501e-06	0.000245723	up	yes	--	chr23:21538076-21545849:+
MSTRG.205746	30.7623	171.146	0.179743	-2.476	1.23039e-06	0.000249998	down	yes	--	chr26:9915152-9918667:+
MSTRG.184242	97.2808	356.624	0.272783	-1.87418	1.36649e-06	0.000275677	down	yes	--	chr23:38574996-38585052:-
MSTRG.91748	1616.55	3472.21	0.465569	-1.10293	1.42929e-06	0.00028722	down	yes	--	chr15:59368370-59575096:-
MSTRG.306537	42.0946	218.033	0.193065	-2.37284	1.43416e-06	0.00028722	down	yes	--	chr9:33219047-33223959:+
MSTRG.187648	24.8496	147.127	0.168899	-2.56576	1.44713e-06	0.00028722	down	yes	--	chr24:6039876-6047469:+
MSTRG.107148	294.733	28.5382	10.3277	3.36844	1.44904e-06	0.00028722	up	yes	--	chr17:36611423-36613124:+
MSTRG.237803	6.33122	73.7418	0.0858566	-3.54193	1.45851e-06	0.000287245	down	yes	--	chr4:32205052-32205706:+
MSTRG.147834	329.812	883.211	0.373424	-1.42111	1.45931e-06	0.000287245	down	yes	--	chr2:140549796-140567935:-
MSTRG.169817	1137.26	2540.56	0.447643	-1.15958	1.52541e-06	0.000299219	down	yes	--	chr21:9950734-10641770:+
MSTRG.258773	0	28.1365	#NAME?	#NAME?	1.5426e-06	0.000301547	down	yes	--	chr5:61862714-61865412:-
MSTRG.52379	48.4294	226.977	0.213366	-2.22859	1.63196e-06	0.00031683	down	yes	--	chr11:52194626-52204432:+
MSTRG.297686	0.450458	34.3663	0.0131076	-6.25346	1.69802e-06	0.000328528	down	yes	--	chr8:39190779-39192928:-
MSTRG.19566	98.9834	357.035	0.277238	-1.85081	1.72778e-06	0.000333149	down	yes	--	chr1:144884507-144886871:-
MSTRG.3743	265.464	740.252	0.358613	-1.4795	1.74575e-06	0.000335474	down	yes	--	chr1:23688358-23698513:-
MSTRG.124834	6.32413	72.8376	0.0868251	-3.52574	1.7956e-06	0.00034273	down	yes	--	chr19:24988221-24990241:-
MSTRG.262236	481.102	1197.53	0.401744	-1.31565	1.80697e-06	0.000343743	down	yes	--	chr5:92543946-92549515:-
MSTRG.35266	0	26.7321	#NAME?	#NAME?	2.31536e-06	0.000438982	down	yes	--	chr10:9971734-10043028:+
MSTRG.170332	0.90446	37.3657	0.0242056	-5.36852	2.32602e-06	0.000439533	down	yes	--	chr21:26464943-26465473:-
MSTRG.246656	85.5051	317.898	0.26897	-1.89448	2.34951e-06	0.000442496	down	yes	--	chr4:109141832-109149427:+
MSTRG.56437	764.708	214.107	3.57161	1.83658	2.4727e-06	0.000461101	up	yes	--	chr12:27723333-27732044:+
MSTRG.220482	130.7	428.26	0.305188	-1.71223	2.53255e-06	0.000470713	down	yes	--	chr3:118624823-118703027:+
MSTRG.177733	54.6791	226.693	0.241204	-2.05168	2.73297e-06	0.000506305	down	yes	--	chr22:35045308-35048954:+
MSTRG.177133	26.2258	149.211	0.175763	-2.5083	2.75678e-06	0.000509053	down	yes	--	chr22:24642316-24649346:+
MSTRG.290436	603.948	1421.78	0.424783	-1.2352	2.77297e-06	0.00051038	down	yes	--	chr7:85113380-85140873:-
MSTRG.236670	297.234	795.467	0.373659	-1.4202	2.80223e-06	0.000514096	down	yes	--	chr4:13122853-13131085:+
MSTRG.297675	0.90446	37.0443	0.0244156	-5.35605	2.85137e-06	0.000519244	down	yes	--	chr8:38936732-38939256:-
MSTRG.143613	46.0743	374.439	0.123049	-3.0227	2.85777e-06	0.000519244	down	yes	--	chr2:96653621-96663660:-
MSTRG.33029	15.8121	111.283	0.14209	-2.81513	2.98261e-06	0.000538476	down	yes	--	chr1:258576505-258580636:-
MSTRG.278570	0	27.1333	#NAME?	#NAME?	3.03387e-06	0.00054599	down	yes	--	chr6:116018846-116019971:-
MSTRG.288068	543.74	1270.16	0.428089	-1.22402	3.10364e-06	0.000555023	down	yes	--	chr7:69743511-69750473:+
MSTRG.244140	2092.53	755.555	2.76953	1.46964	3.13189e-06	0.000556755	up	yes	--	chr4:86318559-86337722:+
MSTRG.225703	0.90446	36.5884	0.0247198	-5.33819	3.20906e-06	0.000568495	down	yes	--	chr3:157708505-157713889:+
MSTRG.183382	107.733	636.863	0.169163	-2.56352	3.36257e-06	0.000591781	down	yes	--	chr23:38684155-38703159:-
MSTRG.35331	4.52584	60.2496	0.0751183	-3.73469	3.38286e-06	0.000591886	down	yes	--	chr1:274744736-274747547:+
MSTRG.187682	21.7177	129.845	0.167259	-2.57984	3.53072e-06	0.000615855	down	yes	--	chr24:6271453-6278010:+
MSTRG.187640	39.7856	185.737	0.214204	-2.22294	3.56017e-06	0.000619087	down	yes	--	chr24:5980525-5987981:+
MSTRG.42176	619.527	1447.25	0.42807	-1.22408	3.69701e-06	0.000640916	down	yes	--	chr10:67529288-67545747:+
MSTRG.250739	1416.05	3016.34	0.46946	-1.09093	3.96887e-06	0.000683863	down	yes	--	chr5:16343550-16353334:+
MSTRG.205815	21.7106	130.316	0.1666	-2.58554	4.25529e-06	0.000726592	down	yes	--	chr26:11176141-11179592:+
MSTRG.313424	464.243	1254.13	0.370172	-1.43373	4.3088e-06	0.000733517	down	yes	--	chr9:90619450-90635450:-
MSTRG.177116	8.14368	76.9469	0.105835	-3.24011	4.49955e-06	0.000761418	down	yes	--	chr22:24405021-24407603:+
MSTRG.313659	108.532	356.218	0.304678	-1.71465	4.56404e-06	0.000767919	down	yes	--	chr9:90700878-90726122:-
MSTRG.191638	80.4473	4.70976	17.081	4.09432	4.62066e-06	0.000772946	up	yes	--	chr24:35234550-35237596:-
MSTRG.230982	19.9229	178.815	0.111416	-3.16597	4.62221e-06	0.000772946	down	yes	--	chr3:199599878-199605204:+
MSTRG.321585	0	25.7089	#NAME?	#NAME?	4.64188e-06	0.000773952	down	yes	--	chrX:6392665-6394300:-
MSTRG.252340	11723.3	5280	2.22033	1.15077	4.76968e-06	0.000792695	up	yes	--	chr5:21574842-21765533:-
MSTRG.252305	8.5906	76.9276	0.111671	-3.16267	4.78227e-06	0.000792695	down	yes	--	chr5:24864693-24866951:+
MSTRG.305164	85.0972	448.671	0.189665	-2.39848	4.89375e-06	0.000806459	down	yes	--	chr9:21791075-21817306:+
MSTRG.177725	29.8791	184.416	0.16202	-2.62576	4.99376e-06	0.000820554	down	yes	--	chr22:34962194-34966686:+
MSTRG.256631	608.325	1409.59	0.431562	-1.21236	5.05378e-06	0.000828017	down	yes	--	chr5:48586473-48600426:-
MSTRG.205816	38.4094	182.439	0.210533	-2.24788	5.09856e-06	0.000832946	down	yes	--	chr26:11181169-11186034:+
MSTRG.156641	2352.74	5393.73	0.4362	-1.19694	5.36839e-06	0.000873697	down	yes	--	chr2:226010028-226176880:-
MSTRG.3752	95.8408	332.945	0.287858	-1.79657	5.37882e-06	0.000873697	down	yes	--	chr1:23873892-23877347:-
MSTRG.103124	229.182	12.5303	18.2902	4.193	5.52048e-06	0.00089039	up	yes	--	chr16:52637785-52706604:+
MSTRG.257438	90.4424	307.756	0.293877	-1.76672	5.52871e-06	0.00089039	down	yes	--	chr5:52781449-52830692:+
MSTRG.3723	136.531	427.369	0.319469	-1.64625	5.75122e-06	0.0009236	down	yes	--	chr1:23298441-23307494:-
MSTRG.145704	9.50923	81.47	0.116721	-3.09887	5.92562e-06	0.000948217	down	yes	--	chr2:123854244-123858825:-
MSTRG.64019	0	25.2425	#NAME?	#NAME?	6.01564e-06	0.000957923	down	yes	--	chr13:9903208-9905479:-
MSTRG.103125	48.5711	0.345251	140.683	7.13631	6.05115e-06	0.000960878	up	yes	--	chr16:52644992-52647838:+
MSTRG.225676	35.6748	485.592	0.0734666	-3.76677	6.08865e-06	0.000964133	down	yes	--	chr3:157367602-157376056:+
MSTRG.185827	643.28	145.827	4.41125	2.14119	6.13136e-06	0.000968192	up	yes	--	chr23:52532822-52539260:+
MSTRG.86063	190.923	542.567	0.351887	-1.50681	6.39536e-06	0.00100707	down	yes	--	chr15:9225446-9237702:-
MSTRG.205759	42.0733	190.58	0.220765	-2.17942	6.51474e-06	0.00102303	down	yes	--	chr26:10107712-10114410:+
MSTRG.3735	283.149	741.793	0.381709	-1.38945	6.54741e-06	0.00102532	down	yes	--	chr1:23529721-23541576:-
MSTRG.257712	0.450458	29.564	0.0152367	-6.03631	6.99886e-06	0.00109	down	yes	--	chr5:57463307-57471275:+
MSTRG.42181	376.748	928.228	0.405879	-1.30088	7.45759e-06	0.00115313	down	yes	--	chr10:67589835-67669085:+
MSTRG.125004	5.87013	63.7826	0.0920334	-3.4417	7.46529e-06	0.00115313	down	yes	--	chr19:27164417-27167405:+
MSTRG.170412	0	24.8243	#NAME?	#NAME?	7.56909e-06	0.00116599	down	yes	--	chr21:15086765-15088292:+
MSTRG.184225	58.3571	233.705	0.249705	-2.00171	7.6105e-06	0.00116603	down	yes	--	chr23:38417032-38422788:-
MSTRG.32450	23.0407	128.031	0.179962	-2.47424	7.68983e-06	0.00117185	down	yes	--	chr1:255973804-255975391:+
MSTRG.199400	9.93843	79.9633	0.124287	-3.00825	7.74933e-06	0.00117524	down	yes	--	chr26:5724026-5739008:+
MSTRG.169001	0	24.8387	#NAME?	#NAME?	7.88323e-06	0.00119171	down	yes	--	chr21:13859617-13860848:+
MSTRG.147840	332.412	836.841	0.397223	-1.33198	8.14213e-06	0.00122758	down	yes	--	chr2:140626815-140638175:-
MSTRG.19592	71.3708	523.255	0.136398	-2.87411	8.18868e-06	0.00122806	down	yes	--	chr1:145220555-145227032:-
MSTRG.19550	285.206	727.252	0.39217	-1.35045	8.29422e-06	0.00124061	down	yes	--	chr1:144704483-144714047:-
MSTRG.3722	323.328	817.248	0.395631	-1.33777	8.34672e-06	0.00124518	down	yes	--	chr1:23281967-23296814:-
MSTRG.153458	1160.77	2422.45	0.479171	-1.06139	8.49543e-06	0.00126404	down	yes	--	chr2:198444518-198503017:-
MSTRG.246665	61.0812	238.123	0.256511	-1.9629	8.72407e-06	0.00128791	down	yes	--	chr4:109223425-109231640:+
MSTRG.41671	0	24.5774	#NAME?	#NAME?	8.96363e-06	0.00131642	down	yes	--	chr10:70595201-70599301:+
MSTRG.205792	98.5507	331.83	0.296992	-1.7515	9.03877e-06	0.00132403	down	yes	--	chr26:10754552-10763353:+
MSTRG.321735	111.788	436.766	0.255944	-1.9661	9.39351e-06	0.00137245	down	yes	--	chrX:5616955-5627362:+
MSTRG.147831	195.75	547.309	0.357659	-1.48334	9.53076e-06	0.00138892	down	yes	--	chr2:140499916-140548301:-
MSTRG.23548	112.955	534.467	0.211341	-2.24236	9.56978e-06	0.00139103	down	yes	--	chr1:190231760-190239381:-
MSTRG.296622	36.6359	170.956	0.2143	-2.2223	9.68368e-06	0.00140398	down	yes	--	chr8:35033481-35035470:-
MSTRG.191634	154.765	8.88567	17.4174	4.12246	1.00251e-05	0.00144608	up	yes	--	chr24:35226688-35230843:-
MSTRG.70632	0	23.0985	#NAME?	#NAME?	1.03446e-05	0.00148462	down	yes	--	chr13:60438932-60449310:-
MSTRG.63222	205.947	991.532	0.207706	-2.26739	1.03813e-05	0.00148612	down	yes	--	chr13:2706973-2718245:+
MSTRG.236928	327.656	964.934	0.339563	-1.55825	1.09853e-05	0.00156709	down	yes	--	chr4:22163950-22244422:-
MSTRG.288818	295.84	737.609	0.40108	-1.31804	1.10602e-05	0.00157141	down	yes	--	chr7:74585760-74599430:+
MSTRG.331314	0.454002	28.858	0.0157323	-5.99013	1.11889e-05	0.00158572	down	yes	--	chrX:74512992-74514182:+
MSTRG.296620	15.3581	100.593	0.152676	-2.71146	1.17291e-05	0.0016499	down	yes	--	chr8:35006548-35010431:-
MSTRG.124954	6.78522	65.8279	0.103075	-3.27823	1.1829e-05	0.00165574	down	yes	--	chr19:28990385-29099832:+
MSTRG.24275	229.878	674.591	0.340767	-1.55314	1.18583e-05	0.00165574	down	yes	--	chr1:193152297-193172519:+
MSTRG.114129	14.4501	156.921	0.0920851	-3.44089	1.20912e-05	0.00168	down	yes	--	chr18:15640804-15648560:-
MSTRG.235305	234.815	42.2955	5.55179	2.47295	1.24444e-05	0.00172484	up	yes	--	chr4:8770325-8776082:-
MSTRG.194612	1521.72	3106.19	0.4899	-1.02944	1.25406e-05	0.00172972	down	yes	--	chr25:12490458-12523278:+
MSTRG.183184	325.41	1305.68	0.249227	-2.00447	1.27029e-05	0.00174785	down	yes	--	chr23:35178085-35209829:-
MSTRG.241157	52.8418	503.059	0.105041	-3.25098	1.2964e-05	0.00177946	down	yes	--	chr4:41441862-41445304:-
MSTRG.177117	11.3182	84.4604	0.134005	-2.89964	1.30377e-05	0.00178526	down	yes	--	chr22:24450344-24454166:+
MSTRG.236668	108.982	349.909	0.311459	-1.68289	1.33964e-05	0.00182556	down	yes	--	chr4:13114504-13119153:+
MSTRG.36642	10.3818	249.782	0.0415635	-4.58854	1.34482e-05	0.00182821	down	yes	--	chr10:18810201-18817022:-
MSTRG.223010	10.3924	80.6088	0.128924	-2.9554	1.35716e-05	0.00184058	down	yes	--	chr3:139468850-139488673:-
MSTRG.256626	568.98	1285.7	0.442545	-1.17611	1.36287e-05	0.00184391	down	yes	--	chr5:48521657-48539557:-
MSTRG.143593	114.753	607.514	0.188889	-2.40439	1.41231e-05	0.00190173	down	yes	--	chr2:96372616-96400662:-
MSTRG.143602	18.983	112.061	0.169399	-2.5615	1.42022e-05	0.00190501	down	yes	--	chr2:96502747-96506689:-
MSTRG.246663	43.3999	185.672	0.233745	-2.097	1.45747e-05	0.00194864	down	yes	--	chr4:109206452-109213587:+
MSTRG.238408	7.24631	68.1839	0.106276	-3.23411	1.48444e-05	0.00198003	down	yes	--	chr4:33414193-33415150:+
MSTRG.205810	54.2144	272.541	0.198922	-2.32972	1.49776e-05	0.00199312	down	yes	--	chr26:11058695-11072769:+
MSTRG.275647	4612.15	2003.97	2.3015	1.20257	1.56567e-05	0.00207642	up	yes	--	chr6:97149842-97248468:-
MSTRG.49443	17.6175	106.708	0.1651	-2.59859	1.56769e-05	0.00207642	down	yes	--	chr11:37840490-37845014:+
MSTRG.236952	24.4027	129.261	0.188786	-2.40517	1.58077e-05	0.00208886	down	yes	--	chr4:20827016-20830656:+
MSTRG.244796	113.49	11.5759	9.80401	3.29337	1.60113e-05	0.00211084	up	yes	--	chr4:93666781-93671770:+
MSTRG.218111	0	22.1035	#NAME?	#NAME?	1.63802e-05	0.00215428	down	yes	--	chr3:101983477-101985929:-
MSTRG.268924	782.499	1684.2	0.464613	-1.1059	1.64167e-05	0.00215428	down	yes	--	chr6:35813051-35938546:+
MSTRG.236931	103.038	329.021	0.313165	-1.67501	1.69872e-05	0.00221887	down	yes	--	chr4:22208660-22213927:-
MSTRG.296649	80.4579	279.362	0.288006	-1.79583	1.71116e-05	0.00222997	down	yes	--	chr8:35481602-35485149:-
MSTRG.186543	17.6458	105.959	0.166535	-2.5861	1.73533e-05	0.00225113	down	yes	--	chr23:61532775-61536997:+
MSTRG.31376	842.719	252.639	3.33567	1.73798	1.75946e-05	0.00226647	up	yes	--	chr1:249448961-249629651:+
MSTRG.72416	130.349	15.0727	8.64799	3.11237	1.79216e-05	0.00229854	up	yes	--	chr13:70643477-70645707:-
MSTRG.43667	151.878	439.739	0.345383	-1.53373	1.82811e-05	0.00233936	down	yes	--	chr10:82361292-82363718:-
MSTRG.125275	3808.29	1767.71	2.15436	1.10726	1.85186e-05	0.00236111	up	yes	--	chr19:31793680-31808739:-
MSTRG.291000	67.8735	247.033	0.274754	-1.86379	1.85343e-05	0.00236111	down	yes	--	chr7:86363504-86369837:+
MSTRG.270120	2300.21	987.224	2.32998	1.22032	1.90636e-05	0.00241767	up	yes	--	chr6:41365035-41393429:-
MSTRG.246664	76.4499	267.279	0.286031	-1.80576	1.96011e-05	0.00247476	down	yes	--	chr4:109213599-109223256:+
MSTRG.35294	9.04814	72.8975	0.124121	-3.01018	1.97018e-05	0.00247884	down	yes	--	chr1:274492860-274494049:+
MSTRG.235399	1.80892	36.9541	0.0489504	-4.35253	1.98702e-05	0.0024811	down	yes	--	chr4:8377764-8379826:+
MSTRG.184177	18.529	107.986	0.171588	-2.54298	2.02057e-05	0.00251745	down	yes	--	chr23:38306268-38331837:-
MSTRG.35273	0	21.3224	#NAME?	#NAME?	2.02943e-05	0.00252295	down	yes	--	chr10:10043127-10045009:+
MSTRG.236962	5.41967	56.9681	0.0951352	-3.39388	2.0488e-05	0.00254146	down	yes	--	chr4:20892281-20894561:+
MSTRG.254486	113.934	350.267	0.325276	-1.62026	2.10576e-05	0.0026064	down	yes	--	chr5:36273403-36282727:-
MSTRG.241129	8.13305	68.8009	0.118211	-3.08056	2.1254e-05	0.00262498	down	yes	--	chr4:41287913-41357382:-
MSTRG.332106	445.796	1021.13	0.436573	-1.1957	2.20593e-05	0.00270675	down	yes	--	chrX:85378961-85477038:-
MSTRG.297816	375.429	96.6861	3.88296	1.95716	2.22344e-05	0.00272234	up	yes	--	chr8:48205533-48218482:-
MSTRG.19570	371.538	879.557	0.422415	-1.24327	2.26621e-05	0.00276278	down	yes	--	chr1:144935598-144941341:-
MSTRG.271243	748.166	224.797	3.32819	1.73474	2.34498e-05	0.00284657	up	yes	--	chr6:56435919-56576598:-
MSTRG.236960	1.35492	33.8154	0.0400681	-4.6414	2.38743e-05	0.0028877	down	yes	--	chr4:20881509-20885493:+
MSTRG.115447	42.4919	178.749	0.237718	-2.07267	2.38905e-05	0.0028877	down	yes	--	chr18:28013972-28020353:+
MSTRG.14333	0	20.956	#NAME?	#NAME?	2.44483e-05	0.00294257	down	yes	--	chr1:107073107-107133889:-
MSTRG.225697	0.450458	26.4259	0.0170461	-5.87442	2.51312e-05	0.00301836	down	yes	--	chr3:157636734-157637257:+
MSTRG.246106	520.987	1163.97	0.447595	-1.15973	2.56666e-05	0.00307614	down	yes	--	chr4:104157438-104172700:+
MSTRG.313667	217.638	555.744	0.391615	-1.35249	2.6359e-05	0.00312281	down	yes	--	chr9:90833823-90843289:-
MSTRG.148270	39.7927	165.258	0.240792	-2.05414	2.63865e-05	0.00312281	down	yes	--	chr2:146071963-146081687:+
MSTRG.109365	0	20.6429	#NAME?	#NAME?	2.65233e-05	0.00313246	down	yes	--	chr17:56278622-56302426:-
MSTRG.177129	25.7647	129.001	0.199725	-2.32391	2.7629e-05	0.00325626	down	yes	--	chr22:24590972-24596874:+
MSTRG.248848	63.3512	230.136	0.275277	-1.86104	2.81058e-05	0.00329874	down	yes	--	chr5:5190432-5191314:+
MSTRG.246622	235.227	603.251	0.389932	-1.35871	2.81778e-05	0.00330035	down	yes	--	chr4:108868295-108882691:+
MSTRG.246660	45.2478	183.896	0.246051	-2.02297	2.88669e-05	0.00337409	down	yes	--	chr4:109181229-109187791:+
MSTRG.236959	1.35846	33.1402	0.0409913	-4.60854	2.93551e-05	0.0034241	down	yes	--	chr4:20874628-20877468:+
MSTRG.296625	11.3182	79.6828	0.14204	-2.81563	2.9586e-05	0.00343689	down	yes	--	chr8:35037968-35038772:-
MSTRG.220481	261.485	653.782	0.399957	-1.32208	2.98192e-05	0.00345689	down	yes	--	chr3:118606267-118611095:+
MSTRG.187667	18.5326	102.963	0.179993	-2.47399	3.00008e-05	0.00346586	down	yes	--	chr24:6193984-6202787:+
MSTRG.141012	229.063	1075.9	0.212904	-2.23173	3.0407e-05	0.00350354	down	yes	--	chr2:87565331-87573871:-
MSTRG.238415	8.12951	66.9801	0.121372	-3.04249	3.05186e-05	0.00350584	down	yes	--	chr4:33426244-33428220:+
MSTRG.110667	51.1215	198.879	0.257048	-1.95989	3.05506e-05	0.00350584	down	yes	--	chr17:64368880-64375905:-
MSTRG.14326	3846.13	1612.81	2.38474	1.25383	3.07134e-05	0.0035103	up	yes	--	chr1:106905531-107011338:+
MSTRG.221433	34.3305	206.392	0.166336	-2.58782	3.15289e-05	0.00359626	down	yes	--	chr3:122318732-122322394:-
MSTRG.101907	564.443	1232.85	0.457836	-1.1271	3.21515e-05	0.00365991	down	yes	--	chr16:65566349-65583746:-
MSTRG.19618	20.3734	117.377	0.173572	-2.5264	3.2263e-05	0.00366524	down	yes	--	chr1:145815486-145818069:-
MSTRG.60350	121.627	355.622	0.342011	-1.54788	3.35353e-05	0.00379458	down	yes	--	chr12:58243152-58385464:+
MSTRG.66379	76.4747	6.06497	12.6093	3.65641	3.37543e-05	0.00381175	up	yes	--	chr13:31174025-31176073:+
MSTRG.177721	422.638	1108.96	0.381111	-1.39172	3.6579e-05	0.00410619	down	yes	--	chr22:34909460-34921567:+
MSTRG.19593	353.719	1995.82	0.17723	-2.49631	3.79877e-05	0.00425548	down	yes	--	chr1:145227157-145305387:-
MSTRG.93855	413.568	1041.62	0.397043	-1.33263	3.8059e-05	0.00425548	down	yes	--	chr15:78094973-78097771:-
MSTRG.300289	0.454002	25.2247	0.0179983	-5.796	3.85921e-05	0.00430659	down	yes	--	chr8:66083527-66085490:-
MSTRG.236779	3.17092	42.8988	0.0739164	-3.75796	3.9156e-05	0.00436093	down	yes	--	chr4:21077078-21079916:+
MSTRG.88092	2735.57	1205.09	2.27001	1.1827	4.15652e-05	0.00457532	up	yes	--	chr15:32854572-32878991:+
MSTRG.63806	258.551	640.337	0.403774	-1.30838	4.19184e-05	0.00460526	down	yes	--	chr13:818498-834846:+
MSTRG.124807	95.4471	300.918	0.317186	-1.6566	4.22289e-05	0.00462264	down	yes	--	chr19:26069542-26077283:-
MSTRG.258777	0	19.4565	#NAME?	#NAME?	4.26477e-05	0.00465829	down	yes	--	chr5:61921885-61923062:-
MSTRG.173316	344.631	805.162	0.428027	-1.22423	4.31269e-05	0.00470158	down	yes	--	chr21:46955757-46982203:-
MSTRG.321732	99.1145	343.035	0.288934	-1.79119	4.33391e-05	0.00471565	down	yes	--	chrX:5573950-5581159:+
MSTRG.49454	18.5219	102.452	0.180786	-2.46764	4.4339e-05	0.00481519	down	yes	--	chr11:37898876-37904742:+
MSTRG.42185	251.539	621.961	0.404429	-1.30604	4.55587e-05	0.00491939	down	yes	--	chr10:67614817-67623572:+
MSTRG.297705	20.7849	109.485	0.189842	-2.39713	4.56847e-05	0.0049232	down	yes	--	chr8:39459766-39462377:-
MSTRG.33037	330.703	1621.91	0.203897	-2.29409	4.60256e-05	0.00494062	down	yes	--	chr1:258729026-258883007:-
MSTRG.98730	641.237	1357.29	0.472438	-1.0818	4.61039e-05	0.00494062	down	yes	--	chr16:19777449-19783983:+
MSTRG.93930	0.90446	27.7253	0.0326222	-4.938	4.72098e-05	0.00504958	down	yes	--	chr15:78312871-78326525:+
MSTRG.179491	0	20.0246	#NAME?	#NAME?	4.75586e-05	0.00507731	down	yes	--	chr23:1952184-2014669:-
MSTRG.185966	0	20.2581	#NAME?	#NAME?	4.78558e-05	0.0050907	down	yes	--	chr23:58241437-58242214:-
MSTRG.11427	27.6941	0	Inf	Inf	4.78636e-05	0.0050907	up	yes	--	chr1:88810835-88817933:+
MSTRG.24269	290.92	683.836	0.425424	-1.23303	4.83937e-05	0.00512783	down	yes	--	chr1:193091357-193106633:+
MSTRG.19569	536.448	1489.67	0.360112	-1.47348	4.8724e-05	0.0051532	down	yes	--	chr1:144917185-144935513:-
MSTRG.247305	0	19.9679	#NAME?	#NAME?	4.93923e-05	0.00520665	down	yes	--	chr4:110735292-110741690:+
MSTRG.205146	21.6893	107.415	0.201922	-2.30813	4.98652e-05	0.00524454	down	yes	--	chr3:4956145-4970553:+
MSTRG.33045	413.906	1488.34	0.278099	-1.84633	5.13046e-05	0.00537598	down	yes	--	chr1:258850502-258863308:-
MSTRG.147540	4.07184	46.3365	0.0878754	-3.5084	5.15297e-05	0.00538961	down	yes	--	chr2:141965514-141968829:+
MSTRG.22829	89.1407	283.372	0.314572	-1.66854	5.20087e-05	0.00542885	down	yes	--	chr1:183914205-183918655:+
MSTRG.313923	115.753	333.167	0.347433	-1.52519	5.21465e-05	0.00542885	down	yes	--	chr9:90578508-90585389:-
MSTRG.60914	1384.08	2897.91	0.477612	-1.06609	5.21922e-05	0.00542885	down	yes	--	chr12:63515075-63586461:+
MSTRG.118768	27.2401	0	Inf	Inf	5.27268e-05	0.00547441	up	yes	--	chr18:52095915-52097965:-
MSTRG.191171	500.067	1091.4	0.458188	-1.12599	5.48042e-05	0.00564872	down	yes	--	chr24:30481362-30492607:-
MSTRG.188874	5.88076	52.5164	0.11198	-3.15869	5.5541e-05	0.00570758	down	yes	--	chr24:11908465-11910952:+
MSTRG.177717	567.207	1412.27	0.401627	-1.31607	5.55767e-05	0.00570758	down	yes	--	chr22:35188313-35276516:+
MSTRG.168898	25.7399	248.333	0.103651	-3.2702	5.6282e-05	0.00576957	down	yes	--	chr21:14523911-14530909:+
MSTRG.252301	132.835	517.759	0.256558	-1.96264	5.65391e-05	0.00578546	down	yes	--	chr5:24845513-24864021:+
MSTRG.246103	857.478	1778.05	0.482256	-1.05213	5.71654e-05	0.00583901	down	yes	--	chr4:104103471-104120720:+
MSTRG.208651	3283.59	1577.52	2.08149	1.05761	5.84748e-05	0.00596201	up	yes	--	chr3:28197430-28198804:+
MSTRG.19667	4.0683	45.8814	0.0886699	-3.49541	5.88673e-05	0.00599126	down	yes	--	chr1:155816522-155819178:+
MSTRG.91712	0	18.583	#NAME?	#NAME?	5.93889e-05	0.00603063	down	yes	--	chr15:59409487-59410533:-
MSTRG.39092	201.265	501.971	0.40095	-1.31851	5.95561e-05	0.00603063	down	yes	--	chr10:35239864-35253407:-
MSTRG.120716	83.6785	264.136	0.316801	-1.65835	5.97884e-05	0.00603063	down	yes	--	chr18:67002898-67003752:-
MSTRG.205808	19.4335	103.097	0.188498	-2.40738	5.97915e-05	0.00603063	down	yes	--	chr26:11031571-11036525:+
MSTRG.91765	1105.3	449.171	2.46075	1.2991	5.98925e-05	0.00603063	up	yes	--	chr15:62557208-62566531:-
MSTRG.236949	31.1702	157.838	0.197483	-2.3402	6.05644e-05	0.00608748	down	yes	--	chr4:20804062-20811898:+
MSTRG.19574	250.464	613.613	0.40818	-1.29272	6.08023e-05	0.00610057	down	yes	--	chr1:145000521-145052110:-
MSTRG.67433	36.6005	153.253	0.238824	-2.06598	6.17312e-05	0.00618283	down	yes	--	chr13:23099210-23104012:-
MSTRG.91524	0	18.6837	#NAME?	#NAME?	6.22036e-05	0.00621916	down	yes	--	chr15:59682783-59686510:+
MSTRG.31146	27.1621	129.802	0.209258	-2.25665	6.3154e-05	0.00630306	down	yes	--	chr1:246966479-246971349:-
MSTRG.187672	26.6585	122.739	0.217197	-2.20292	6.3514e-05	0.00632675	down	yes	--	chr24:6222552-6229775:+
MSTRG.19551	308.265	712.918	0.432399	-1.20957	6.36146e-05	0.00632675	down	yes	--	chr1:144714344-144723230:-
MSTRG.180780	281.861	664.006	0.424486	-1.23621	6.41784e-05	0.00636051	down	yes	--	chr23:12824017-12832263:+
MSTRG.241137	20.3734	112.018	0.181877	-2.45897	6.46245e-05	0.00637131	down	yes	--	chr4:41312197-41315146:-
MSTRG.75245	141.167	14.9886	9.41827	3.23546	6.58452e-05	0.00648038	up	yes	--	chr14:8216809-8225143:+
MSTRG.170482	666.392	1383.52	0.481665	-1.0539	7.01759e-05	0.00688271	down	yes	--	chr21:16179943-16189448:+
MSTRG.247780	60.1944	210.602	0.285821	-1.80681	7.2337e-05	0.00708241	down	yes	--	chr4:118126041-118130617:-
MSTRG.201852	398.885	89.8948	4.43724	2.14966	7.26825e-05	0.00710397	up	yes	--	chr26:20644346-20648108:+
MSTRG.169884	152.396	413.381	0.368658	-1.43964	7.28542e-05	0.00710849	down	yes	--	chr21:10720250-10727112:+
MSTRG.300254	0.450458	23.4717	0.0191915	-5.70339	7.39111e-05	0.00716241	down	yes	--	chr8:65892605-65894476:-
MSTRG.235961	3572.1	1658.85	2.15335	1.10659	7.39122e-05	0.00716241	up	yes	--	chr4:10768219-10777528:-
MSTRG.246109	385.8	864.259	0.446394	-1.16361	7.48819e-05	0.007244	down	yes	--	chr4:104186370-104204492:+
MSTRG.3737	177.753	464.204	0.38292	-1.38488	7.5629e-05	0.00729138	down	yes	--	chr1:23570378-23577105:-
MSTRG.72429	174.61	28.0073	6.23445	2.64026	7.59008e-05	0.00730517	up	yes	--	chr13:70842064-70843742:-
MSTRG.33041	174.408	662.312	0.263333	-1.92504	7.77544e-05	0.00745824	down	yes	--	chr1:258786230-258791291:-
MSTRG.232542	0	19.0123	#NAME?	#NAME?	7.85361e-05	0.0075205	down	yes	--	chr3:211086042-211087973:-
MSTRG.221422	0	18.9983	#NAME?	#NAME?	7.99078e-05	0.00762608	down	yes	--	chr3:122189030-122189794:-
MSTRG.126240	42.5415	165.947	0.256357	-1.96378	8.15722e-05	0.00774581	down	yes	--	chr19:22297469-22341897:-
MSTRG.128753	218.549	527.68	0.41417	-1.27171	8.20775e-05	0.00778076	down	yes	--	chr19:53444820-53467303:-
MSTRG.184234	3.61075	48.3678	0.0746519	-3.74368	8.27694e-05	0.00782019	down	yes	--	chr23:38480936-38483800:-
MSTRG.168901	0.450458	23.2372	0.0193853	-5.6889	8.3516e-05	0.00787761	down	yes	--	chr21:14537395-14538593:+
MSTRG.191643	80.5643	4.1873	19.2401	4.26605	8.4072e-05	0.00791688	up	yes	--	chr24:35269660-35272393:-
MSTRG.24259	106.723	305.724	0.349082	-1.51836	8.46632e-05	0.00794615	down	yes	--	chr1:192948815-192953628:+
MSTRG.33048	91.7477	281.694	0.3257	-1.61838	8.51262e-05	0.00797639	down	yes	--	chr1:259044490-259048436:-
MSTRG.73833	0.454002	22.8824	0.0198406	-5.6554	8.65112e-05	0.00808984	down	yes	--	chr13:81787440-81955900:+
MSTRG.44001	423.464	919.533	0.460521	-1.11866	8.84894e-05	0.00822356	down	yes	--	chr11:985463-996086:-
MSTRG.103870	12.6554	78.0287	0.162188	-2.62426	8.91262e-05	0.00826919	down	yes	--	chr17:11383941-11389417:+
MSTRG.151374	26.6585	121.727	0.219003	-2.19098	9.14456e-05	0.00843166	down	yes	--	chr2:175066662-175068723:+
MSTRG.147543	5.42676	50.1541	0.108202	-3.20821	9.15198e-05	0.00843166	down	yes	--	chr2:142001380-142003915:+
MSTRG.11821	179.927	458.727	0.392231	-1.35022	9.16067e-05	0.00843166	down	yes	--	chr1:89889801-89914269:+
ENSOARG00000025724	0.450458	22.947	0.0196303	-5.67077	9.17697e-05	0.00843166	down	yes	--	chr17:72116217-72123839:-
MSTRG.186550	44.7725	170.463	0.262652	-1.92878	9.23882e-05	0.00846106	down	yes	--	chr23:61549520-61555984:+
MSTRG.42151	255.512	610.554	0.418491	-1.25673	9.4243e-05	0.00860313	down	yes	--	chr10:66679288-66688183:+
MSTRG.269688	1950.43	877.589	2.22248	1.15217	9.44476e-05	0.00860794	up	yes	--	chr6:37284022-37288934:-
MSTRG.168761	265.534	24.4948	10.8404	3.43835	9.58743e-05	0.00872395	up	yes	--	chr21:6272941-6278850:+
MSTRG.270916	0.450458	22.5054	0.0200156	-5.64273	9.63591e-05	0.00875401	down	yes	--	chr6:54370054-54394673:-
MSTRG.33260	2183.82	993.569	2.19796	1.13616	9.6811e-05	0.00878099	up	yes	--	chr1:265017572-265060463:-
MSTRG.115514	22.9982	0	Inf	Inf	9.73479e-05	0.00879764	up	yes	--	chr18:28402838-28404705:+
MSTRG.236608	14.9324	84.9436	0.175793	-2.50805	9.81194e-05	0.00884307	down	yes	--	chr4:20721621-20724588:+
MSTRG.268883	20.3273	102.519	0.198279	-2.33439	9.88851e-05	0.00889794	down	yes	--	chr6:35506245-35509824:+
MSTRG.252423	0.450458	21.7661	0.0206954	-5.59455	0.000101776	0.00912904	down	yes	--	chr5:21993873-22008656:+
MSTRG.164980	360.184	100.128	3.59725	1.84689	0.000102423	0.00915817	up	yes	--	chr20:27638416-27790556:+
MSTRG.147622	378.554	840.547	0.450366	-1.15083	0.000103006	0.00918385	down	yes	--	chr2:140011515-140115611:+
MSTRG.257449	7.22859	54.1791	0.13342	-2.90595	0.000103093	0.00918385	down	yes	--	chr5:52931757-52933813:+
MSTRG.124687	45.2372	168.727	0.268109	-1.89911	0.000103197	0.00918385	down	yes	--	chr19:23191973-23196550:-
MSTRG.225901	759.463	3305.1	0.229785	-2.12164	0.000104371	0.0092593	down	yes	--	chr3:152607938-152619749:+
MSTRG.236708	13.1129	78.46	0.167128	-2.58097	0.000105222	0.00932024	down	yes	--	chr4:20982463-20987914:+
MSTRG.296507	35.2917	144.073	0.244956	-2.0294	0.000107286	0.00948686	down	yes	--	chr8:34932154-34938813:-
MSTRG.99806	435.712	984.439	0.4426	-1.17593	0.000107635	0.00948944	down	yes	--	chr16:38842009-38903234:+
MSTRG.236637	0	18.2833	#NAME?	#NAME?	0.000109203	0.00961271	down	yes	--	chr4:12637035-12637671:+
MSTRG.291617	6.33122	53.06	0.119322	-3.06707	0.000110122	0.00966123	down	yes	--	chr7:97446049-97449890:-
MSTRG.124722	509.679	1067.84	0.477301	-1.06703	0.000110435	0.00966123	down	yes	--	chr19:23642340-23653737:-
MSTRG.45506	4.9763	47.2633	0.105289	-3.24758	0.000112608	0.00981094	down	yes	--	chr11:13008079-13010365:+
MSTRG.88096	1334.27	546.707	2.44055	1.28721	0.000112704	0.00981094	up	yes	--	chr15:32925193-32943221:+
MSTRG.125362	376.216	833.435	0.451404	-1.14751	0.000112952	0.00981094	down	yes	--	chr19:32120982-32135231:+
MSTRG.241166	3.61075	46.0184	0.0784632	-3.67184	0.000113012	0.00981094	down	yes	--	chr4:41601642-41603469:-
MSTRG.25969	92.6557	279.64	0.331339	-1.59362	0.000113581	0.00984523	down	yes	--	chr1:205244642-205250055:+
MSTRG.269319	2338.58	1125.84	2.07719	1.05463	0.000115463	0.00999309	up	yes	--	chr6:31926477-32050392:-
MSTRG.196602	2.70984	36.2843	0.0746834	-3.74307	0.00011622	0.0100433	down	yes	--	chr25:28253942-28257323:+
MSTRG.236773	0.454002	22.3825	0.0202837	-5.62353	0.000116843	0.0100817	down	yes	--	chr4:21098349-21099910:+
MSTRG.143583	8.59768	61.655	0.139448	-2.8422	0.000119481	0.0102937	down	yes	--	chr2:96274672-96277488:-
MSTRG.19556	33.4508	138.108	0.242208	-2.04568	0.000120636	0.0103774	down	yes	--	chr1:144792486-144796190:-
MSTRG.225385	252.245	584.868	0.431285	-1.21329	0.000121244	0.0103982	down	yes	--	chr3:159589887-159714577:-
MSTRG.156652	607.414	1541.08	0.39415	-1.34318	0.000121561	0.0104096	down	yes	--	chr2:226199414-226208306:-
MSTRG.79893	325.886	737.345	0.441972	-1.17797	0.000122332	0.0104524	down	yes	--	chr14:40378826-40394491:+
MSTRG.294904	465.158	1101.82	0.422174	-1.24409	0.000122429	0.0104524	down	yes	--	chr8:14360616-14471512:-
MSTRG.177122	30.2657	150.225	0.20147	-2.31136	0.000122746	0.0104637	down	yes	--	chr22:24518949-24526472:+
MSTRG.136767	1135.94	448.177	2.53458	1.34175	0.000124794	0.0106064	up	yes	--	chr2:52084998-52323974:-
MSTRG.300305	0	17.8662	#NAME?	#NAME?	0.00012534	0.0106209	down	yes	--	chr8:66162293-66163557:-
MSTRG.140835	15.3616	82.3389	0.186566	-2.42224	0.000125747	0.0106304	down	yes	--	chr2:87368811-87372914:+
MSTRG.272793	126.28	13.5547	9.31635	3.21977	0.000125827	0.0106304	up	yes	--	chr6:70158872-70162694:+
MSTRG.3756	61.4607	207.8	0.295769	-1.75746	0.000126522	0.0106732	down	yes	--	chr1:23944173-23948046:-
MSTRG.147660	401.176	874.41	0.458796	-1.12408	0.000127898	0.0107732	down	yes	--	chr2:140266046-140281789:+
MSTRG.142675	27.1196	120.051	0.2259	-2.14624	0.000129129	0.0108428	down	yes	--	chr2:101930634-101933574:+
MSTRG.102867	703.737	270.59	2.60075	1.37893	0.000129138	0.0108428	up	yes	--	chr17:2929567-3168031:+
MSTRG.180091	13.1129	77.1758	0.169909	-2.55716	0.000130919	0.0109626	down	yes	--	chr22:49862901-49866048:-
MSTRG.280644	4324.26	2003.91	2.15791	1.10963	0.000133034	0.0111062	up	yes	--	chr7:18064811-18420816:+
MSTRG.20531	1247.94	491.027	2.54149	1.34567	0.000136247	0.0113085	up	yes	--	chr1:151773175-151791581:+
MSTRG.177126	22.1858	127.221	0.174388	-2.51963	0.000138224	0.0114391	down	yes	--	chr22:24541642-24549220:+
MSTRG.107295	0	17.3352	#NAME?	#NAME?	0.000138955	0.0114585	down	yes	--	chr17:38888565-38894266:-
MSTRG.149745	0.454002	21.4614	0.0211543	-5.5629	0.000139036	0.0114585	down	yes	--	chr2:159318555-159321383:-
MSTRG.103193	111.16	7.21007	15.4173	3.94647	0.000139469	0.0114585	up	yes	--	chr16:53227311-53230736:+
MSTRG.143629	27.5488	198.707	0.138641	-2.85058	0.000141212	0.0115681	down	yes	--	chr2:96897503-96903359:-
MSTRG.75217	85.4803	253.926	0.336635	-1.57074	0.000143085	0.0117047	down	yes	--	chr14:8143772-8148621:-
MSTRG.52437	0.450458	21.8154	0.0206486	-5.59781	0.000144411	0.0117623	down	yes	--	chr11:55420414-55422032:+
MSTRG.10831	16.752	83.9372	0.199578	-2.32498	0.000145142	0.0118048	down	yes	--	chr1:85586800-85591484:+
MSTRG.335975	7.22859	55.2568	0.130818	-2.93436	0.000147023	0.0119406	down	yes	--	chrX:113268378-113290497:+
MSTRG.52380	33.0429	134.79	0.245144	-2.0283	0.000148417	0.0120284	down	yes	--	chr11:52208795-52215759:+
MSTRG.116310	1458.63	614.861	2.37229	1.24628	0.000152816	0.0122816	up	yes	--	chr18:33351903-33360859:+
MSTRG.304872	23.0868	106.711	0.216348	-2.20858	0.000152863	0.0122816	down	yes	--	chr9:19374337-19376386:-
MSTRG.291013	93.2338	301.412	0.309323	-1.69281	0.000153122	0.0122816	down	yes	--	chr7:86563439-86571527:+
MSTRG.246105	658.844	1328.44	0.495952	-1.01173	0.000153171	0.0122816	down	yes	--	chr4:104142595-104155353:+
MSTRG.88094	2523.82	1186.12	2.12779	1.08936	0.000153601	0.0122826	up	yes	--	chr15:32893316-32921603:+
MSTRG.63805	110.277	312.429	0.352966	-1.5024	0.000153617	0.0122826	down	yes	--	chr13:803434-809611:+
MSTRG.31587	738.599	192.888	3.82917	1.93703	0.000154447	0.0123316	up	yes	--	chr1:252574361-252601771:-
MSTRG.98723	551.022	1136.06	0.48503	-1.04385	0.000155186	0.0123558	down	yes	--	chr16:19676154-19687811:+
MSTRG.319971	2.71692	35.3495	0.0768589	-3.70164	0.000157348	0.0125104	down	yes	--	chrJH923842.1:327-1618:+
MSTRG.65195	12.6518	72.5016	0.174504	-2.51867	0.000158569	0.0125546	down	yes	--	chr13:8250236-8253136:+
MSTRG.230988	14.4855	80.2316	0.180547	-2.46956	0.000159608	0.0126017	down	yes	--	chr3:199634512-199637500:+
MSTRG.185826	208.618	46.2163	4.51395	2.17439	0.000161305	0.012718	up	yes	--	chr23:52527734-52530202:+
MSTRG.35296	56.0304	191.22	0.293016	-1.77095	0.000162094	0.0127624	down	yes	--	chr1:274469785-274474841:+
MSTRG.283527	18.0679	0	Inf	Inf	0.000163147	0.0128099	up	yes	--	chr7:36191824-36195344:+
MSTRG.297694	0.450458	21.4855	0.0209657	-5.57583	0.000163149	0.0128099	down	yes	--	chr8:39309728-39310620:-
MSTRG.63941	0	16.2344	#NAME?	#NAME?	0.000163858	0.0128478	down	yes	--	chr13:10001550-10004221:+
MSTRG.205745	39.2926	264.695	0.148445	-2.752	0.000165255	0.0129394	down	yes	--	chr26:9912718-9914831:+
MSTRG.31119	7.69677	55.2051	0.139421	-2.84248	0.000166097	0.0129805	down	yes	--	chr1:246638825-246642163:-
MSTRG.274309	1325.17	574.001	2.30866	1.20706	0.000166237	0.0129805	up	yes	--	chr6:86204198-86215907:+
MSTRG.103156	66.7383	2.94276	22.6788	4.50327	0.000167249	0.0130236	up	yes	--	chr16:52994809-52996704:+
MSTRG.219923	8.60477	61.1973	0.140607	-2.83026	0.000168944	0.0131375	down	yes	--	chr3:115088378-115090187:+
MSTRG.31131	54.7003	184.671	0.296205	-1.75533	0.00017174	0.0132886	down	yes	--	chr1:246740936-246746163:-
MSTRG.151931	0	16.0699	#NAME?	#NAME?	0.000171945	0.0132886	down	yes	--	chr2:183698477-183700557:+
MSTRG.320893	0	16.629	#NAME?	#NAME?	0.000172058	0.0132886	down	yes	--	chrJH924832.1:29-1129:-
MSTRG.33014	88.5591	313.472	0.282511	-1.82362	0.000172533	0.0132986	down	yes	--	chr1:258284872-258290863:-
MSTRG.193006	9.50923	61.5687	0.154449	-2.6948	0.000175452	0.0134772	down	yes	--	chr24:41562974-41564060:-
MSTRG.257075	0.454002	20.6638	0.0219709	-5.50826	0.00017631	0.0135248	down	yes	--	chr5:52646556-52648209:-
MSTRG.300251	2.26292	32.3355	0.0699826	-3.83686	0.00017908	0.0137002	down	yes	--	chr8:65884893-65887162:-
MSTRG.205765	33.9226	135.606	0.250155	-1.9991	0.000180158	0.0137349	down	yes	--	chr26:10290345-10304953:+
MSTRG.73743	21.7921	0	Inf	Inf	0.000180323	0.0137349	up	yes	--	chr13:81564040-81565582:-
MSTRG.103139	70.3313	2.63864	26.6544	4.7363	0.000180503	0.0137349	up	yes	--	chr16:52840053-52842610:+
MSTRG.205249	2.70629	110.234	0.0245504	-5.34811	0.000182221	0.0138285	down	yes	--	chr3:5477242-5491024:+
MSTRG.186358	0.90446	24.4668	0.0369669	-4.75762	0.000183181	0.0138828	down	yes	--	chr23:59300740-59301869:+
MSTRG.252409	36.1571	141.238	0.256002	-1.96577	0.000186412	0.01409	down	yes	--	chr5:21944076-21953528:-
MSTRG.122856	488.778	26.5364	18.4191	4.20313	0.000186722	0.0140947	up	yes	--	chr19:12082050-12085604:-
MSTRG.319575	201.148	489.245	0.411141	-1.2823	0.000188075	0.0141779	down	yes	--	chrJH923407.1:1-8060:-
MSTRG.146390	59.1978	5.92402	9.99284	3.3209	0.000192506	0.0144661	up	yes	--	chr2:131702529-131717393:-
MSTRG.177131	1.81246	29.7681	0.0608861	-4.03774	0.000194898	0.0146145	down	yes	--	chr22:24631794-24633996:+
MSTRG.329242	62.9503	521.852	0.120629	-3.05135	0.00019876	0.0148256	down	yes	--	chrX:61046656-61068688:+
MSTRG.187649	28.4745	117.35	0.242647	-2.04307	0.00020056	0.0149224	down	yes	--	chr24:6052838-6059298:+
MSTRG.72410	290.221	39.1169	7.41934	2.89129	0.000201263	0.0149533	up	yes	--	chr13:70589042-70653316:-
MSTRG.238385	1091.45	2688.81	0.405924	-1.30072	0.000204524	0.0151757	down	yes	--	chr4:33139787-33516699:+
MSTRG.270068	650.062	248.588	2.61502	1.38682	0.000207134	0.0153424	up	yes	--	chr6:40778168-40829155:-
MSTRG.103178	67.6144	3.20576	21.0915	4.39859	0.000207428	0.0153424	up	yes	--	chr16:53129967-53132101:+
MSTRG.24284	81.8377	240.493	0.340291	-1.55516	0.000209239	0.0154046	down	yes	--	chr1:193210746-193221426:+
MSTRG.246116	591.794	1193.02	0.496046	-1.01145	0.000211455	0.0155366	down	yes	--	chr4:104280391-104287322:+
MSTRG.227140	23.0797	103.762	0.222429	-2.16858	0.000211866	0.0155366	down	yes	--	chr3:170888063-170889817:-
MSTRG.146260	0.450458	20.6843	0.0217778	-5.521	0.000212128	0.0155366	down	yes	--	chr2:77187339-77188976:-
MSTRG.55685	200.648	542.01	0.370193	-1.43365	0.000216819	0.0157783	down	yes	--	chr12:18164252-18175453:-
MSTRG.5967	39.7679	148.019	0.268668	-1.8961	0.0002177	0.015822	down	yes	--	chr1:41139367-41144426:+
MSTRG.42134	135.211	356.005	0.379802	-1.39668	0.000221404	0.0160706	down	yes	--	chr10:66424158-66440212:+
MSTRG.294909	111.795	368.372	0.303483	-1.72031	0.000223422	0.0161757	down	yes	--	chr8:14433344-14456927:-
MSTRG.205825	13.5669	75.1854	0.180446	-2.47036	0.000225303	0.0162911	down	yes	--	chr26:11358811-11362293:+
MSTRG.31138	5.42322	45.3821	0.119501	-3.0649	0.000225931	0.0163157	down	yes	--	chr1:246855282-246856448:-
MSTRG.79878	80.9403	243.331	0.332635	-1.58799	0.000228393	0.0164375	down	yes	--	chr14:40067576-40073638:+
MSTRG.63227	40.7645	427.775	0.0952943	-3.39147	0.000228487	0.0164375	down	yes	--	chr13:2767291-2769615:-
MSTRG.239702	26.7684	0.345251	77.5331	6.27674	0.000229235	0.0164703	up	yes	--	chr4:50158682-50160749:+
MSTRG.125357	113.987	312.508	0.364748	-1.45503	0.000233868	0.0167607	down	yes	--	chr19:32057087-32064135:+
MSTRG.233098	449.403	937.592	0.479316	-1.06095	0.000236467	0.0168829	down	yes	--	chr3:212477906-212484774:+
MSTRG.279697	279.141	611.223	0.456693	-1.1307	0.000237845	0.01696	down	yes	--	chr7:11372080-11381009:-
MSTRG.170484	1143.86	2604.65	0.439162	-1.18717	0.000238568	0.0169834	down	yes	--	chr21:16193078-16223311:+
MSTRG.222255	94.0851	270.55	0.347755	-1.52385	0.000238772	0.0169834	down	yes	--	chr3:130147539-130161147:+
MSTRG.241167	10.8712	106.878	0.101716	-3.29738	0.000244613	0.0172659	down	yes	--	chr4:41609897-41611398:-
MSTRG.223678	396.327	830.748	0.477073	-1.06772	0.000244876	0.0172659	down	yes	--	chr3:145569949-145578891:-
MSTRG.23609	304.601	778.414	0.39131	-1.35362	0.000249169	0.017525	down	yes	--	chr1:190725269-190736869:+
MSTRG.241312	518.426	1047.52	0.494906	-1.01477	0.000253376	0.0177768	down	yes	--	chr4:43272253-43279451:+
MSTRG.35292	102.278	293.228	0.348801	-1.51952	0.000253754	0.0177813	down	yes	--	chr1:274443700-274738656:+
MSTRG.184156	56.5128	187.4	0.301562	-1.72947	0.000255103	0.017835	down	yes	--	chr23:38265601-38272820:-
MSTRG.131593	16.713	0	Inf	Inf	0.000255245	0.017835	up	yes	--	chr2:13001141-13002655:-
MSTRG.188850	128.575	599.14	0.214599	-2.22028	0.000257579	0.0179605	down	yes	--	chr24:11636801-11640914:+
MSTRG.274301	1305.42	580.526	2.24868	1.16908	0.000262192	0.0181896	up	yes	--	chr6:86095047-86134845:+
MSTRG.75246	147.516	19.1009	7.72295	2.94915	0.000262256	0.0181896	up	yes	--	chr14:8226276-8233933:+
MSTRG.188722	0.90446	23.3063	0.0388075	-4.68752	0.000262468	0.0181896	down	yes	--	chr24:14812521-14814592:+
MSTRG.42052	3.61075	39.6927	0.0909676	-3.4585	0.000266391	0.0184389	down	yes	--	chr10:69654802-69657061:+
MSTRG.169956	86.7644	253.748	0.341932	-1.54822	0.000268743	0.0185564	down	yes	--	chr21:11524574-11534491:+
MSTRG.296643	17.1776	85.332	0.201304	-2.31255	0.000269209	0.0185659	down	yes	--	chr8:35388810-35391250:-
MSTRG.67108	184.584	448.105	0.411922	-1.27956	0.000269978	0.0185903	down	yes	--	chr13:35961895-35971658:+
MSTRG.300888	30.7552	122.072	0.251943	-1.98883	0.000270218	0.0185903	down	yes	--	chr8:71511166-71513533:+
MSTRG.79895	21.2389	97.1831	0.218545	-2.194	0.000275039	0.0188199	down	yes	--	chr14:40320844-40324327:+
MSTRG.204937	11.3111	66.5985	0.16984	-2.55775	0.000275215	0.0188199	down	yes	--	chr3:3482260-3486252:-
MSTRG.20535	255.114	71.1613	3.58501	1.84198	0.000275697	0.0188301	up	yes	--	chr1:151808505-151812096:+
MSTRG.188872	17.1458	0	Inf	Inf	0.00027652	0.0188636	up	yes	--	chr24:11898106-11914432:-
MSTRG.126613	30.326	118.775	0.255323	-1.96961	0.000279528	0.0190002	down	yes	--	chr19:41276300-41279623:+
MSTRG.372	78.6171	273.811	0.287121	-1.80027	0.000280448	0.0190399	down	yes	--	chr1:492755-494368:+
MSTRG.268525	375.386	797.361	0.470786	-1.08686	0.000280857	0.0190449	down	yes	--	chr6:30117455-30126161:-
MSTRG.76257	432.151	895.845	0.482395	-1.05171	0.000287552	0.0194523	down	yes	--	chr14:14319173-14326769:+
MSTRG.194733	1.35846	25.138	0.0540401	-4.20983	0.000288532	0.0194953	down	yes	--	chr24:5424831-5425572:+
MSTRG.262387	0	15.8643	#NAME?	#NAME?	0.000293812	0.0197579	down	yes	--	chr5:93126132-93127371:+
MSTRG.311421	524.682	1052.79	0.498375	-1.0047	0.000294685	0.0197931	down	yes	--	chr9:73046741-73054570:-
MSTRG.126562	0	14.8946	#NAME?	#NAME?	0.000296728	0.0198881	down	yes	--	chr19:38813623-38822633:-
MSTRG.41678	0	15.975	#NAME?	#NAME?	0.000296801	0.0198881	down	yes	--	chr10:70663986-70666756:+
ENSOARG00000025723	256.845	577.585	0.444688	-1.16913	0.000300405	0.0200821	down	yes	--	chr17:72031647-72084547:+
MSTRG.66017	176.423	422.216	0.41785	-1.25894	0.000302072	0.0201698	down	yes	--	chr13:28557317-28567850:+
MSTRG.55684	91.4178	257.094	0.355581	-1.49175	0.000304836	0.0203065	down	yes	--	chr12:18160622-18187029:-
MSTRG.102883	165.406	28.1415	5.87766	2.55524	0.000305874	0.0203517	up	yes	--	chr17:2929895-2935483:-
MSTRG.242744	2.25583	36.6851	0.0614919	-4.02346	0.0003089	0.020529	down	yes	--	chr4:71433461-71583127:-
MSTRG.24261	548.496	1477.12	0.371328	-1.42924	0.000310592	0.0206034	down	yes	--	chr1:192983702-193035273:+
MSTRG.38718	16.7485	79.0457	0.211883	-2.23866	0.000310746	0.0206034	down	yes	--	chr10:33273256-33280132:+
MSTRG.294900	96.4012	288.416	0.334244	-1.58103	0.000313118	0.0207122	down	yes	--	chr8:14325741-14332546:-
MSTRG.230116	409.593	837.677	0.488963	-1.0322	0.000318018	0.0210118	down	yes	--	chr3:194234174-194238130:-
MSTRG.22834	201.326	475.121	0.423735	-1.23876	0.000325917	0.0214673	down	yes	--	chr1:183990636-184002155:+
MSTRG.247243	1.80892	28.072	0.0644386	-3.95593	0.000326391	0.0214673	down	yes	--	chr4:109568638-109571340:+
MSTRG.170489	32.5783	126.121	0.258309	-1.95283	0.000326427	0.0214673	down	yes	--	chr21:16247821-16253574:+
MSTRG.313673	299.046	640.979	0.466546	-1.09991	0.000327199	0.0214931	down	yes	--	chr9:90925180-90932383:-
MSTRG.186589	107.116	292.408	0.366325	-1.4488	0.000327663	0.0214987	down	yes	--	chr23:61312730-61317909:+
MSTRG.63691	232.943	526.977	0.442036	-1.17776	0.000334934	0.0218998	down	yes	--	chr13:7962229-7974856:+
MSTRG.252297	80.4402	233.338	0.344737	-1.53643	0.00033925	0.0221309	down	yes	--	chr5:24872183-24877802:+
MSTRG.124734	150.605	374.76	0.401871	-1.3152	0.000342798	0.0223366	down	yes	--	chr19:23852800-23859182:-
MSTRG.147653	144.299	365.306	0.395007	-1.34005	0.000343778	0.0223748	down	yes	--	chr2:140233331-140241461:+
MSTRG.294877	7.23213	48.8239	0.148127	-2.75509	0.000345758	0.022449	down	yes	--	chr8:14053971-14056904:-
MSTRG.169880	53.3844	176.356	0.302709	-1.724	0.00034611	0.022449	down	yes	--	chr21:10688750-10692216:+
MSTRG.306157	300.876	656.375	0.458391	-1.12535	0.000346503	0.022449	down	yes	--	chr9:31910831-31926919:-
MSTRG.3704	0	15.4639	#NAME?	#NAME?	0.000349389	0.0225844	down	yes	--	chr1:22809966-22858330:+
MSTRG.329370	23.5089	99.597	0.23604	-2.0829	0.000351459	0.0226923	down	yes	--	chrX:61084094-61086800:+
MSTRG.124729	279.957	615.211	0.455059	-1.13588	0.000358408	0.0231147	down	yes	--	chr19:23783128-23845437:-
MSTRG.246616	112.079	301.194	0.372115	-1.42618	0.000360181	0.0231763	down	yes	--	chr4:108821832-108827971:+
MSTRG.19564	432.939	1116.73	0.387684	-1.36705	0.000360906	0.0231966	down	yes	--	chr1:144850553-144866039:-
MSTRG.270082	1350.22	629.639	2.14443	1.10059	0.00036266	0.0232829	up	yes	--	chr6:40857913-40953013:-
MSTRG.74552	542.058	1157.22	0.468414	-1.09414	0.000363375	0.0232871	down	yes	--	chr14:5210167-5231470:+
MSTRG.125595	0	15.5194	#NAME?	#NAME?	0.000363546	0.0232871	down	yes	--	chr19:33398632-33399599:-
MSTRG.103170	231.91	12.7797	18.1467	4.18164	0.000366774	0.0234409	up	yes	--	chr16:53071292-53076786:+
MSTRG.26520	139.776	28.3894	4.92354	2.2997	0.000370259	0.0236131	up	yes	--	chr1:213967715-213971212:+
MSTRG.151378	40.2254	144.545	0.27829	-1.84534	0.000370301	0.0236131	down	yes	--	chr2:175042534-175045242:+
MSTRG.288604	0.90446	21.0717	0.042923	-4.5421	0.000372746	0.0237423	down	yes	--	chr7:72240460-72241900:-
MSTRG.96963	92.6664	260.214	0.356116	-1.48958	0.000375196	0.0238468	down	yes	--	chr16:18334801-18403921:-
MSTRG.150601	0	14.4648	#NAME?	#NAME?	0.000376293	0.0238609	down	yes	--	chr2:170918022-171039586:+
MSTRG.279674	107.627	282.36	0.38117	-1.39149	0.000379109	0.0239859	down	yes	--	chr7:11391147-11396609:+
MSTRG.246113	303.437	656.755	0.462025	-1.11396	0.000380237	0.0240304	down	yes	--	chr4:104259003-104263230:+
MSTRG.214890	127.139	329.609	0.385726	-1.37435	0.00038212	0.0241225	down	yes	--	chr3:76784489-76789792:+
MSTRG.233091	286.097	629.318	0.454614	-1.13729	0.000389279	0.0245471	down	yes	--	chr3:212475671-212796444:+
MSTRG.219926	40.6971	145.067	0.280541	-1.83371	0.000391517	0.0246608	down	yes	--	chr3:115109970-115114496:+
MSTRG.313915	752.531	1792.57	0.419805	-1.25221	0.000394588	0.0247991	down	yes	--	chr9:90512020-90555249:-
MSTRG.70787	18.6141	0	Inf	Inf	0.000395432	0.0248246	up	yes	--	chr13:61906016-61912003:-
MSTRG.110656	460.643	934.934	0.492702	-1.02121	0.000398326	0.0249787	down	yes	--	chr17:64377007-64396764:-
MSTRG.247284	7.69322	51.7853	0.14856	-2.75088	0.000399403	0.0250185	down	yes	--	chr4:110384049-110386307:+
MSTRG.246107	379.802	791.816	0.47966	-1.05992	0.000400098	0.0250344	down	yes	--	chr4:104173040-104183519:+
MSTRG.182816	310.492	700.723	0.443103	-1.17429	0.000407308	0.0254574	down	yes	--	chr23:32719990-32731041:+
MSTRG.223801	5.8843	45.1782	0.130247	-2.94068	0.0004096	0.0255525	down	yes	--	chr3:147516378-147518737:-
MSTRG.293986	103.566	275.612	0.375767	-1.41209	0.00040973	0.0255525	down	yes	--	chr8:15664977-15669587:-
MSTRG.111705	46.1133	157.415	0.292942	-1.77131	0.000416461	0.0259437	down	yes	--	chr17:72266234-72271855:-
MSTRG.86052	41.6477	163.528	0.254682	-1.97323	0.000420235	0.0261501	down	yes	--	chr15:9095507-9100145:-
MSTRG.70863	113.004	299.787	0.376949	-1.40756	0.000424424	0.0263241	down	yes	--	chr13:61292211-61296064:+
MSTRG.74707	239.299	532.79	0.449143	-1.15475	0.000425555	0.0263654	down	yes	--	chr14:5088035-5094241:+
MSTRG.124806	37.5156	136.283	0.275276	-1.86105	0.000429118	0.026557	down	yes	--	chr19:26064086-26069478:-
MSTRG.298745	281.298	614.418	0.457828	-1.12712	0.00043217	0.0266877	down	yes	--	chr8:53647982-53658687:-
MSTRG.73354	0.450458	18.2725	0.0246523	-5.34214	0.000433445	0.0267312	down	yes	--	chr13:79473864-79476241:+
MSTRG.156649	757.899	1825.93	0.415074	-1.26856	0.000433818	0.0267312	down	yes	--	chr2:226107138-226126863:-
MSTRG.313910	125.337	318.142	0.393965	-1.34386	0.000438217	0.026973	down	yes	--	chr9:90421811-90430499:-
MSTRG.274313	653.793	265.342	2.46396	1.30098	0.000441769	0.0271218	up	yes	--	chr6:86226907-86234215:+
MSTRG.177740	170.042	399.392	0.425752	-1.23191	0.000442291	0.0271218	down	yes	--	chr22:35291152-35299797:+
MSTRG.18633	423.156	855.79	0.494463	-1.01607	0.000442548	0.0271218	down	yes	--	chr1:142849601-142863518:+
MSTRG.19046	0	14.3442	#NAME?	#NAME?	0.000447642	0.0273748	down	yes	--	chr1:149618792-149621668:-
MSTRG.194714	0	14.2715	#NAME?	#NAME?	0.000450482	0.0274796	down	yes	--	chr24:5080241-5080978:+
MSTRG.2402	13.5882	112.14	0.121171	-3.04489	0.000450811	0.0274796	down	yes	--	chr1:17000277-17006638:+
MSTRG.87065	27.9816	0.953505	29.346	4.87509	0.000451865	0.0275142	up	yes	--	chr15:25717795-25728555:-
MSTRG.257447	48.4294	155.198	0.312048	-1.68016	0.000452469	0.0275215	down	yes	--	chr5:52911940-52916176:+
MSTRG.236716	5.42322	42.9579	0.126245	-2.9857	0.000455961	0.0276705	down	yes	--	chr4:19610777-19613894:-
MSTRG.177719	18.5503	82.5516	0.224711	-2.15386	0.000460127	0.0278677	down	yes	--	chr22:34862084-34864147:+
MSTRG.75531	1274.1	604.934	2.10618	1.07463	0.000463553	0.0280153	up	yes	--	chr14:10529770-10532132:+
MSTRG.194614	459.423	925.991	0.496142	-1.01118	0.00046459	0.0280481	down	yes	--	chr25:12586884-12639748:+
MSTRG.91369	0	14.7594	#NAME?	#NAME?	0.000470432	0.0283447	down	yes	--	chr15:57811610-57813331:+
MSTRG.3742	149.747	369.579	0.405182	-1.30336	0.000471112	0.0283447	down	yes	--	chr1:23677228-23685677:-
MSTRG.45971	178.739	42.8786	4.16849	2.05953	0.000471184	0.0283447	up	yes	--	chr11:17464785-17469999:-
MSTRG.321729	128.025	326.281	0.392378	-1.34968	0.000471504	0.0283447	down	yes	--	chrX:5547171-5552892:+
MSTRG.19623	29.8649	114.611	0.260576	-1.94023	0.00047391	0.0284592	down	yes	--	chr1:145850183-145852524:-
MSTRG.283510	17.575	0	Inf	Inf	0.000477688	0.0286502	up	yes	--	chr7:36141613-36142348:+
MSTRG.186594	449.031	904.51	0.496435	-1.01032	0.000478249	0.0286502	down	yes	--	chr23:61344161-61357293:+
MSTRG.79553	24.8177	0.704519	35.2265	5.13859	0.00048289	0.0288569	up	yes	--	chr14:39710752-39719170:-
MSTRG.142748	10.4066	60.1862	0.172907	-2.53193	0.000483078	0.0288569	down	yes	--	chr2:103059025-103062121:+
MSTRG.115617	0.454002	17.7222	0.0256177	-5.28671	0.000486871	0.0289923	down	yes	--	chr18:27189232-27192093:-
MSTRG.221440	4.52584	38.9076	0.116323	-3.10379	0.000487389	0.0289923	down	yes	--	chr3:122362706-122363811:-
MSTRG.284601	207.973	470.44	0.442081	-1.17762	0.000488468	0.029026	down	yes	--	chr7:44676181-44686234:-
MSTRG.137892	169.056	40.1718	4.20832	2.07325	0.000490528	0.0291166	up	yes	--	chr2:59555038-59558613:+
MSTRG.160583	34.4085	146.931	0.234182	-2.0943	0.000491358	0.0291166	down	yes	--	chr20:5039883-5045908:+
MSTRG.186283	0	13.7354	#NAME?	#NAME?	0.000491534	0.0291166	down	yes	--	chr23:60256352-60270041:-
MSTRG.262434	0	14.6631	#NAME?	#NAME?	0.000495458	0.0293184	down	yes	--	chr5:93274165-93293811:+
MSTRG.59045	447.222	900.326	0.496733	-1.00946	0.00049866	0.0294734	down	yes	--	chr12:48765690-48777160:+
MSTRG.188719	12.212	65.6928	0.185895	-2.42744	0.000501693	0.0295639	down	yes	--	chr24:14767217-14772667:+
MSTRG.19557	14.9324	73.8831	0.202109	-2.30679	0.000516564	0.0302625	down	yes	--	chr1:144796479-144798218:-
MSTRG.114941	22.154	94.7506	0.233813	-2.09657	0.000516752	0.0302625	down	yes	--	chr18:23076274-23079102:+
MSTRG.31125	21.2778	90.709	0.234573	-2.09189	0.000518393	0.0303274	down	yes	--	chr1:246705663-246709050:-
MSTRG.42123	183.098	429.774	0.426034	-1.23096	0.000521126	0.0304125	down	yes	--	chr10:66299902-66346046:+
MSTRG.35270	0	13.6672	#NAME?	#NAME?	0.000523895	0.0305232	down	yes	--	chr10:10009061-10010495:+
MSTRG.53287	592.127	242.196	2.44483	1.28973	0.000526412	0.0306384	up	yes	--	chr11:60879673-60886108:-
MSTRG.180781	37.9909	132.827	0.286018	-1.80582	0.000528897	0.0306885	down	yes	--	chr23:12844876-12848789:+
MSTRG.300575	600.016	2043.1	0.293679	-1.76769	0.000535912	0.0309687	down	yes	--	chr8:68302005-68308475:-
MSTRG.102413	0	13.8001	#NAME?	#NAME?	0.00054376	0.0312946	down	yes	--	chr17:853756-872986:-
MSTRG.57195	232.35	513.372	0.452596	-1.1437	0.000553887	0.0317616	down	yes	--	chr12:33580694-33603587:+
MSTRG.300871	57.8783	180.856	0.320024	-1.64375	0.000554304	0.0317616	down	yes	--	chr8:71340098-71346105:-
MSTRG.169968	88.261	286.928	0.307607	-1.70084	0.000554751	0.0317616	down	yes	--	chr21:11734730-11740220:+
MSTRG.187654	32.6031	187.863	0.173548	-2.5266	0.000555236	0.0317616	down	yes	--	chr24:6077115-6083919:+
MSTRG.230816	182.602	426.965	0.427674	-1.22542	0.000558383	0.0319095	down	yes	--	chr3:198106603-198116564:+
MSTRG.247793	7.67905	50.1141	0.153231	-2.70622	0.000566414	0.0323033	down	yes	--	chr4:118253992-118255556:-
MSTRG.291058	27.1692	148.121	0.183426	-2.44673	0.000579974	0.0330102	down	yes	--	chr7:87242910-87247073:+
MSTRG.59255	257.92	568.441	0.453732	-1.14009	0.000582014	0.0330559	down	yes	--	chr12:44574835-44585476:-
MSTRG.5842	32.9897	118.066	0.279418	-1.8395	0.000582555	0.0330559	down	yes	--	chr1:32589719-32594950:-
MSTRG.236671	109.5	287.056	0.381459	-1.3904	0.000588284	0.0332722	down	yes	--	chr4:13170513-13174340:+
MSTRG.147542	0.450458	17.9214	0.0251352	-5.31415	0.000588687	0.0332722	down	yes	--	chr2:141985578-141987508:+
MSTRG.147650	16.713	78.2308	0.213637	-2.22676	0.000590027	0.0333148	down	yes	--	chr2:140211486-140232464:+
MSTRG.204666	149.584	25.8495	5.78671	2.53274	0.000593213	0.0334613	up	yes	--	chr3:1188682-1197441:+
MSTRG.19577	41.5414	332.231	0.125038	-2.99957	0.000600754	0.0338194	down	yes	--	chr1:145076333-145081651:-
MSTRG.64070	332.742	684.194	0.486327	-1.04	0.000602368	0.0338767	down	yes	--	chr13:7185315-7199379:+
MSTRG.35305	17.1883	79.1183	0.217248	-2.20259	0.00060998	0.0342368	down	yes	--	chr1:274534756-274536928:+
MSTRG.12587	4.52584	38.0967	0.118799	-3.07341	0.000611877	0.0343093	down	yes	--	chr1:96893959-96897267:-
MSTRG.31150	32.5287	117.648	0.27649	-1.8547	0.000615546	0.0344809	down	yes	--	chr1:247014578-247019267:-
MSTRG.207901	0	14.141	#NAME?	#NAME?	0.00061662	0.034507	down	yes	--	chr3:20385391-20386156:+
MSTRG.205847	18.9972	84.2802	0.225405	-2.14941	0.00062938	0.0351422	down	yes	--	chr26:11696297-11705146:+
MSTRG.74701	339.981	697.227	0.487619	-1.03617	0.000631566	0.0352044	down	yes	--	chr14:5000427-5008195:+
MSTRG.197216	19.4122	170.902	0.113587	-3.13813	0.000634617	0.0353162	down	yes	--	chr25:23460029-23463307:-
MSTRG.319059	4.97276	38.8226	0.128089	-2.96478	0.000634818	0.0353162	down	yes	--	chrJH923097.1:5675-7178:-
MSTRG.254717	16.7981	0	Inf	Inf	0.000636503	0.0353752	up	yes	--	chr5:37578983-37580302:+
MSTRG.294370	14.0244	0	Inf	Inf	0.000648455	0.0360042	up	yes	--	chr8:19466886-19468575:-
MSTRG.170438	2.25583	31.7149	0.0711284	-3.81343	0.000650011	0.0360552	down	yes	--	chr21:15367347-15368874:+
MSTRG.215947	1136.5	502.855	2.2601	1.17639	0.000656085	0.0363566	up	yes	--	chr3:79319613-79466331:-
MSTRG.95688	4520.93	9074.97	0.498176	-1.00527	0.000662498	0.036593	down	yes	--	chr16:7721574-8039204:-
MSTRG.221432	15.3829	73.7468	0.208591	-2.26125	0.000662934	0.036593	down	yes	--	chr3:122314959-122316064:-
MSTRG.107720	62.8546	181.788	0.345759	-1.53216	0.000667254	0.0367599	down	yes	--	chr17:43043306-43057141:+
MSTRG.6001	120.368	302.202	0.398302	-1.32807	0.000669358	0.0367842	down	yes	--	chr1:41529963-41542544:+
MSTRG.18653	200.265	450.244	0.444792	-1.1688	0.00066961	0.0367842	down	yes	--	chr1:143189869-143195389:+
MSTRG.306551	18.114	107.901	0.167875	-2.57454	0.000670439	0.0367842	down	yes	--	chr9:33365048-33370353:+
MSTRG.91207	11.3004	61.0711	0.185037	-2.43411	0.000671381	0.0367842	down	yes	--	chr15:56551195-56553856:-
MSTRG.184153	5.41967	41.1458	0.131719	-2.92447	0.000671496	0.0367842	down	yes	--	chr23:38259366-38262555:-
MSTRG.251853	0	14.0833	#NAME?	#NAME?	0.000671588	0.0367842	down	yes	--	chr5:22290271-22292176:+
MSTRG.143550	95.7381	631.176	0.151682	-2.72088	0.000686035	0.0374876	down	yes	--	chr2:96093616-96848612:-
MSTRG.246127	51.086	162.86	0.31368	-1.67263	0.000686413	0.0374876	down	yes	--	chr4:104439022-104444520:+
MSTRG.5971	68.7425	198.806	0.345777	-1.53209	0.00068929	0.0376084	down	yes	--	chr1:41241579-41261797:+
MSTRG.79888	24.8602	99.6559	0.249461	-2.00311	0.000690409	0.0376333	down	yes	--	chr14:40253947-40255904:+
MSTRG.7988	0	13.1268	#NAME?	#NAME?	0.000691841	0.0376573	down	yes	--	chr1:62532448-62533882:-
MSTRG.1493	2.71692	28.9928	0.0937103	-3.41565	0.00069927	0.0378614	down	yes	--	chr1:8554014-8555865:-
MSTRG.152944	11.7722	62.2261	0.189183	-2.40214	0.000701861	0.0379654	down	yes	--	chr2:188518436-188519939:+
MSTRG.103634	235.99	517.477	0.456039	-1.13277	0.0007106	0.0383285	down	yes	--	chr17:7014945-7021918:+
MSTRG.93020	64.6919	4.7264	13.6874	3.77477	0.000715428	0.0385155	up	yes	--	chr15:70534474-70747066:-
MSTRG.220485	597.773	1423.16	0.420033	-1.25143	0.000717704	0.0386015	down	yes	--	chr3:118648462-118665196:+
MSTRG.77426	61.9679	7.90282	7.84124	2.97108	0.000721276	0.0387568	up	yes	--	chr14:20190528-20199341:-
MSTRG.313627	0	13.2218	#NAME?	#NAME?	0.000722745	0.038799	down	yes	--	chr9:93360935-93361555:-
MSTRG.246618	149.197	359.324	0.415215	-1.26807	0.000724875	0.0388765	down	yes	--	chr4:108892783-108899168:+
MSTRG.262242	128.309	452.29	0.283688	-1.81762	0.00073072	0.039116	down	yes	--	chr5:92614949-92620324:-
MSTRG.136541	8.14723	50.1285	0.162527	-2.62125	0.000736054	0.0393272	down	yes	--	chr2:51032897-51035358:-
MSTRG.214829	247.428	536.62	0.461087	-1.11689	0.000740854	0.0394919	down	yes	--	chr3:76766375-76772891:+
MSTRG.14327	824.8	372.506	2.21419	1.14678	0.000741226	0.0394919	up	yes	--	chr1:106953051-106984359:+
MSTRG.279422	0	13.7932	#NAME?	#NAME?	0.000748942	0.0398279	down	yes	--	chr7:8141227-8142263:+
MSTRG.275976	1.81246	25.3113	0.0716069	-3.80376	0.000750087	0.0398279	down	yes	--	chr6:99049572-99051356:+
MSTRG.146277	27.109	104.757	0.25878	-1.9502	0.000752649	0.0399129	down	yes	--	chr2:77573536-77578032:-
MSTRG.291009	32.5783	116.182	0.280408	-1.8344	0.00075351	0.0399213	down	yes	--	chr7:86546116-86549250:+
MSTRG.297672	0.454002	17.3556	0.0261588	-5.25656	0.000756111	0.0400132	down	yes	--	chr8:38891325-38892908:-
MSTRG.101898	401.123	803.112	0.49946	-1.00156	0.000756658	0.0400132	down	yes	--	chr16:65477308-65488039:-
MSTRG.4429	24.4027	96.8732	0.251904	-1.98906	0.000757996	0.0400467	down	yes	--	chr1:33392078-33396900:+
MSTRG.205777	18.9937	82.8842	0.229159	-2.12558	0.000759512	0.0400894	down	yes	--	chr26:10482955-10487884:+
MSTRG.194615	234.227	513.424	0.456206	-1.13224	0.000761157	0.0401388	down	yes	--	chr25:12658666-12680529:+
MSTRG.72431	670.282	87.0059	7.70386	2.94558	0.000762806	0.0401511	up	yes	--	chr13:70852625-70871837:-
MSTRG.98692	375.556	769.91	0.487793	-1.03566	0.000764081	0.0401809	down	yes	--	chr16:19348374-19365519:+
MSTRG.147635	90.9744	277.287	0.328088	-1.60785	0.000768985	0.0403411	down	yes	--	chr2:140040016-140044878:+
MSTRG.213851	30.2941	112.215	0.269964	-1.88916	0.000769263	0.0403411	down	yes	--	chr3:66139211-66143099:+
MSTRG.67437	64.6955	191.271	0.338239	-1.56388	0.000770856	0.0403873	down	yes	--	chr13:23146947-23154372:-
MSTRG.77410	34.451	1.64401	20.9555	4.38926	0.000774502	0.0405059	up	yes	--	chr14:19959755-20265487:-
MSTRG.268523	275.796	585.05	0.471407	-1.08496	0.000774549	0.0405059	down	yes	--	chr6:30079741-30088669:-
MSTRG.70217	0	13.738	#NAME?	#NAME?	0.000775984	0.0405435	down	yes	--	chr13:57032441-57033530:-
MSTRG.238166	19.8662	159.628	0.124453	-3.00633	0.000786839	0.0409112	down	yes	--	chr4:27712758-27719980:-
MSTRG.57151	0	13.1634	#NAME?	#NAME?	0.00078689	0.0409112	down	yes	--	chr12:33293772-33301570:+
MSTRG.336609	210.25	455.241	0.461842	-1.11453	0.000787351	0.0409112	down	yes	--	chrX:116271161-116280133:-
MSTRG.249254	403.204	144.792	2.78472	1.47753	0.000789984	0.0409463	up	yes	--	chr5:7689386-7691021:+
MSTRG.72412	621.459	98.8725	6.28546	2.65202	0.000791094	0.0409555	up	yes	--	chr13:70597104-70613004:-
MSTRG.177640	942.486	397.234	2.37262	1.24648	0.000798812	0.0412797	up	yes	--	chr22:35577765-35589360:-
MSTRG.71030	271.65	574.72	0.472665	-1.08111	0.000800576	0.0413186	down	yes	--	chr13:64106029-64109103:-
MSTRG.27412	343.525	702.713	0.488855	-1.03252	0.000808543	0.0416308	down	yes	--	chr1:224748507-224753778:-
MSTRG.177142	1.35492	22.5747	0.0600193	-4.05843	0.00081044	0.0416528	down	yes	--	chr22:24775974-24777160:+
MSTRG.239866	0	12.8804	#NAME?	#NAME?	0.000812164	0.0417036	down	yes	--	chr4:50291660-50292836:+
MSTRG.238336	9.03042	60.8643	0.14837	-2.75273	0.000820629	0.042062	down	yes	--	chr4:36398909-36401618:+
MSTRG.187314	780.247	352.239	2.21511	1.14738	0.000821889	0.0420886	up	yes	--	chr24:2284300-2289581:+
MSTRG.205798	26.6408	193.414	0.13774	-2.85998	0.00082773	0.0423112	down	yes	--	chr26:10831767-10842760:+
MSTRG.32387	42.6336	2.55507	16.6859	4.06056	0.000829731	0.0423115	up	yes	--	chr1:259677396-259681490:-
MSTRG.236930	56.5624	171.722	0.329384	-1.60216	0.000829865	0.0423115	down	yes	--	chr4:22192927-22196744:-
MSTRG.187676	12.6447	69.8773	0.180956	-2.46629	0.000830104	0.0423115	down	yes	--	chr24:6247814-6252032:+
MSTRG.119786	93.2657	422.16	0.220925	-2.17837	0.000830721	0.0423115	down	yes	--	chr18:59619571-59627454:+
MSTRG.103173	29.957	0.953505	31.4178	4.97351	0.0008407	0.042753	up	yes	--	chr16:53108861-53111536:+
MSTRG.288824	180.512	404.162	0.446634	-1.16284	0.000842406	0.042753	down	yes	--	chr7:74630739-74635550:+
MSTRG.223818	0.90446	20.0493	0.0451117	-4.47036	0.000844659	0.0427908	down	yes	--	chr3:147643419-147644519:+
MSTRG.190835	157.749	372.099	0.423942	-1.23806	0.00084773	0.0428786	down	yes	--	chr24:29465241-29474607:-
MSTRG.103189	188.294	11.9935	15.6997	3.97266	0.000847906	0.0428786	up	yes	--	chr16:53195871-53202431:+
MSTRG.210405	14.897	152.242	0.0978508	-3.35327	0.000848664	0.0428787	down	yes	--	chr3:36488764-36493362:-
MSTRG.147867	282.642	595.365	0.474737	-1.0748	0.00085234	0.0429878	down	yes	--	chr2:140933844-140942688:-
MSTRG.74556	243.849	518.884	0.46995	-1.08942	0.000855376	0.0430589	down	yes	--	chr14:5269458-5280521:+
MSTRG.55405	1.80538	24.8558	0.0726341	-3.78321	0.000856027	0.0430589	down	yes	--	chr12:10539601-10540847:+
MSTRG.228232	800.054	219.537	3.64429	1.86564	0.000865758	0.0434327	up	yes	--	chr3:179451596-179464563:-
MSTRG.73724	0	13.1747	#NAME?	#NAME?	0.000867323	0.0434727	down	yes	--	chr13:81956237-81992203:+
MSTRG.194727	20.3557	83.1298	0.244866	-2.02994	0.000869843	0.0435148	down	yes	--	chr24:5383231-5387052:+
MSTRG.313903	21.7248	87.2485	0.248999	-2.00579	0.000870465	0.0435148	down	yes	--	chr9:90345049-90350170:-
MSTRG.293977	291.151	601.282	0.484217	-1.04628	0.000877976	0.043826	down	yes	--	chr8:15598044-15658029:-
MSTRG.125356	187.089	470.541	0.397603	-1.3306	0.000879009	0.043826	down	yes	--	chr19:32025694-32035491:+
MSTRG.236713	2.25938	26.9947	0.083697	-3.57868	0.000880219	0.0438478	down	yes	--	chr4:19516292-19517861:-
MSTRG.3740	50.1922	157.982	0.317709	-1.65422	0.000882619	0.0438517	down	yes	--	chr1:23666365-23669434:-
MSTRG.219050	0	12.9845	#NAME?	#NAME?	0.000884546	0.043909	down	yes	--	chr3:107444954-107453015:+
MSTRG.225395	80.8978	217.022	0.372764	-1.42367	0.000890065	0.0441086	down	yes	--	chr3:159686176-159698429:-
MSTRG.272191	0	13.3928	#NAME?	#NAME?	0.000895669	0.0443059	down	yes	--	chr6:63035335-63036526:-
MSTRG.206297	114.356	288.065	0.396979	-1.33286	0.000927083	0.0454238	down	yes	--	chr3:10221072-10227522:-
MSTRG.282009	165.108	39.4731	4.1828	2.06447	0.000931531	0.0456024	up	yes	--	chr7:27247613-27256538:+
ENSOARG00000026131	180.247	34.9015	5.16443	2.36861	0.00093265	0.0456025	up	yes	--	chr21:48606992-48608548:+
MSTRG.103167	711.183	50.7677	14.0086	3.80824	0.000933142	0.0456025	up	yes	--	chr16:53042738-53056674:+
MSTRG.68109	361.667	726.774	0.497633	-1.00685	0.00093458	0.0456121	down	yes	--	chr13:41952096-41967023:-
MSTRG.107297	0	12.8696	#NAME?	#NAME?	0.000934949	0.0456121	down	yes	--	chr17:38906246-38910126:-
MSTRG.334128	8.13305	47.6849	0.170558	-2.55166	0.000936336	0.0456405	down	yes	--	chrX:100501643-100504161:+
MSTRG.257450	12.2013	58.9666	0.20692	-2.27286	0.000946842	0.0459714	down	yes	--	chr5:52944511-52946214:+
MSTRG.269778	15.8192	72.1987	0.219106	-2.1903	0.000950304	0.0460836	down	yes	--	chr6:40440274-40442967:-
MSTRG.261800	1.80892	24.3071	0.0744193	-3.74818	0.000955498	0.0462959	down	yes	--	chr5:87441095-87442177:+
MSTRG.151380	38.8634	131.299	0.295991	-1.75638	0.000957855	0.0463487	down	yes	--	chr2:175130745-175143044:+
MSTRG.168750	88.5091	5.77617	15.3231	3.93764	0.000960271	0.0463686	up	yes	--	chr21:6131651-6135858:+
MSTRG.193342	63.2661	185.434	0.341178	-1.5514	0.000963643	0.0464919	down	yes	--	chr25:1860171-1867583:+
MSTRG.336610	201.67	435.894	0.462658	-1.11198	0.000965986	0.0465653	down	yes	--	chrX:116280226-116292160:-
MSTRG.236665	286.345	597.625	0.479138	-1.06149	0.000967687	0.0466077	down	yes	--	chr4:13051499-13061182:+
MSTRG.243924	360.848	130.538	2.76432	1.46692	0.000972765	0.0467869	up	yes	--	chr4:81645097-81659285:-
MSTRG.72519	470.599	185.434	2.53783	1.3436	0.000973139	0.0467869	up	yes	--	chr13:74332476-74334579:+
MSTRG.188864	32.6102	216.658	0.150515	-2.73202	0.000978748	0.0469807	down	yes	--	chr24:11870540-11875187:+
MSTRG.251835	256.867	70.5532	3.64075	1.86424	0.00098027	0.047014	up	yes	--	chr5:19654293-19658042:-
MSTRG.258794	5.87367	40.2538	0.145916	-2.77679	0.00098601	0.0472493	down	yes	--	chr5:62106872-62109618:-
MSTRG.108766	23.0549	91.7927	0.251162	-1.99331	0.000990699	0.0473938	down	yes	--	chr17:52735629-52738289:-
MSTRG.296648	13.0916	121.81	0.107476	-3.21792	0.000994656	0.0475431	down	yes	--	chr8:35468513-35472232:-
ENSOARG00000026056	62.3865	183.046	0.340824	-1.5529	0.000996417	0.0475871	down	yes	--	chr3:212520516-212568418:+
MSTRG.183413	9.50569	53.0894	0.179051	-2.48156	0.00100347	0.047803	down	yes	--	chr23:38655322-38657738:-
MSTRG.194148	0	13.1862	#NAME?	#NAME?	0.00100765	0.0479619	down	yes	--	chr25:6366502-6369642:+
MSTRG.36270	5.87367	40.8002	0.143962	-2.79624	0.00101042	0.0480535	down	yes	--	chr10:17145559-17148013:-
MSTRG.89772	27.5701	100.138	0.275321	-1.86082	0.00101495	0.0482171	down	yes	--	chr15:44875596-44878292:-
MSTRG.269317	622.761	270.793	2.29977	1.20149	0.00101574	0.0482171	up	yes	--	chr6:31874626-31891622:-
MSTRG.316524	194.665	37.6162	5.17502	2.37157	0.00101641	0.0482171	up	yes	--	chrJH921881.1:9169-9845:+
MSTRG.307278	385.988	124.78	3.09335	1.62917	0.00102366	0.0485202	up	yes	--	chr9:40261428-40272231:-
MSTRG.157194	156.528	361.73	0.432721	-1.20849	0.00102479	0.0485331	down	yes	--	chr2:232650471-232654759:-
MSTRG.237063	208.54	458.718	0.454615	-1.13728	0.00103251	0.0488172	down	yes	--	chr4:25328671-25330690:+
MSTRG.98337	153.996	935.286	0.164651	-2.60251	0.00103927	0.0490083	down	yes	--	chr16:28753686-28756560:+
MSTRG.79956	110.791	274.524	0.403575	-1.30909	0.00104026	0.0490083	down	yes	--	chr14:42224305-42228784:+
MSTRG.168758	20.4301	0.304127	67.1762	6.06988	0.00104087	0.0490083	up	yes	--	chr21:6235429-6236434:+
MSTRG.125354	121.187	298.391	0.406135	-1.29997	0.00104397	0.0491135	down	yes	--	chr19:32110555-32220931:+
MSTRG.296658	24.8319	203.496	0.122027	-3.03473	0.00104865	0.0492925	down	yes	--	chr8:35631687-35637035:-
MSTRG.235060	114.256	677.777	0.168575	-2.56853	0.00105858	0.0495539	down	yes	--	chr4:4741273-4752254:-
MSTRG.313680	1171.94	2415.82	0.48511	-1.04361	0.00105967	0.0495643	down	yes	--	chr9:91006771-91026205:-
MSTRG.103135	75.3289	3.81402	19.7505	4.30382	0.00106701	0.0498117	up	yes	--	chr16:52810671-52816300:+
MSTRG.205827	43.8007	297.359	0.147299	-2.76318	0.0010676	0.0498117	down	yes	--	chr26:11398924-11408620:+
MSTRG.46627	60.6307	178.065	0.340497	-1.55429	0.00108035	0.0502824	down	yes	--	chr11:20736139-20738542:-
MSTRG.291003	92.7798	254.111	0.365115	-1.45358	0.00108513	0.0504633	down	yes	--	chr7:86416714-86479999:+
MSTRG.18657	329.408	910.838	0.361654	-1.46732	0.0011089	0.0514	down	yes	--	chr1:143248064-143260918:+
MSTRG.245676	3.61784	30.789	0.117504	-3.08921	0.00111105	0.0514577	down	yes	--	chr4:101356763-101358330:-
MSTRG.5975	16.2874	71.5508	0.227634	-2.13521	0.00111588	0.0515384	down	yes	--	chr1:41341241-41342607:+
MSTRG.141933	45.2301	144.101	0.313877	-1.67173	0.00111806	0.0515716	down	yes	--	chr2:95852391-95855595:-
MSTRG.225903	234.433	1040.59	0.225288	-2.15016	0.00112217	0.0516978	down	yes	--	chr3:152641171-152645020:+
MSTRG.186876	206.749	450.306	0.45913	-1.12303	0.00112432	0.0516978	down	yes	--	chr24:548274-552473:-
MSTRG.183501	348.203	698.115	0.498776	-1.00354	0.00112444	0.0516978	down	yes	--	chr23:39262458-39278951:-
MSTRG.204672	51.4762	3.32914	15.4623	3.95069	0.00113147	0.0518949	up	yes	--	chr3:1201086-1204420:+
MSTRG.302190	0.450458	16.4047	0.0274591	-5.18657	0.00113476	0.0519033	down	yes	--	chr8:85334989-85335609:+
MSTRG.142742	62.8227	182.172	0.344855	-1.53594	0.00113512	0.0519033	down	yes	--	chr2:102910430-102916866:+
MSTRG.255416	460.746	162.62	2.83326	1.50246	0.00113563	0.0519033	up	yes	--	chr5:36950795-36958502:-
MSTRG.147874	66.9159	190.566	0.351143	-1.50987	0.00114627	0.0522267	down	yes	--	chr2:140993952-140998256:-
MSTRG.302176	176.753	398.411	0.443645	-1.17252	0.00114832	0.0522447	down	yes	--	chr8:85181353-85189538:+
MSTRG.35298	40.2502	132.334	0.304156	-1.71712	0.00115156	0.0523333	down	yes	--	chr1:274497421-274503036:+
MSTRG.255419	1437.81	703.464	2.0439	1.03133	0.00115375	0.0523657	up	yes	--	chr5:36976838-36992857:-
MSTRG.222031	9.49151	52.1897	0.181866	-2.45906	0.00115945	0.0525489	down	yes	--	chr3:134089281-134094659:-
MSTRG.124697	45.6628	142.123	0.32129	-1.63805	0.00115964	0.0525489	down	yes	--	chr19:23378623-23382274:-
MSTRG.80172	403.123	923.64	0.43645	-1.19611	0.00117443	0.0530724	down	yes	--	chr14:43361094-43372052:+
MSTRG.195168	115.253	285.735	0.403356	-1.30987	0.0011747	0.0530724	down	yes	--	chr25:16643456-16654411:-
MSTRG.311424	100.356	254.189	0.394809	-1.34077	0.00118263	0.0533349	down	yes	--	chr9:73097445-73099573:-
MSTRG.20407	1108.09	549.289	2.01731	1.01243	0.00119322	0.0537271	up	yes	--	chr1:162492202-162502877:+
MSTRG.246625	49.7984	192.589	0.258574	-1.95135	0.0012005	0.0539082	down	yes	--	chr4:108905888-108909784:+
MSTRG.250775	6.79231	43.3691	0.156616	-2.6747	0.00120466	0.0539422	down	yes	--	chr5:16418567-16438765:-
MSTRG.291050	33.9474	115.116	0.294896	-1.76172	0.00121392	0.0542588	down	yes	--	chr7:87029959-87033343:+
MSTRG.143598	32.5322	113.833	0.285788	-1.80698	0.0012146	0.0542588	down	yes	--	chr2:96435136-96437895:-
MSTRG.18655	274.303	675.39	0.406141	-1.29995	0.00121741	0.0543415	down	yes	--	chr1:143207803-143217869:+
MSTRG.255408	951.346	430.611	2.20929	1.14358	0.00121955	0.0543943	up	yes	--	chr5:36962266-36976759:-
MSTRG.194214	1.80538	22.9989	0.0784985	-3.67119	0.00122452	0.0545303	down	yes	--	chr25:7592040-7612309:-
MSTRG.331587	62.39	177.921	0.350662	-1.51185	0.00123597	0.0548248	down	yes	--	chrX:81294989-81296328:+
MSTRG.194609	162.817	372.596	0.43698	-1.19436	0.00124416	0.0550586	down	yes	--	chr25:12404335-12466256:+
MSTRG.72424	1718.09	265.811	6.46358	2.69233	0.00125216	0.0552401	up	yes	--	chr13:70773687-70806244:-
MSTRG.300516	136.595	33.128	4.12324	2.04378	0.00125478	0.05527	up	yes	--	chr8:68010471-68017887:+
MSTRG.60278	0.454002	15.9605	0.0284452	-5.13567	0.00126788	0.0557999	down	yes	--	chr12:57454052-57455411:-
MSTRG.252211	507.732	195.804	2.59307	1.37466	0.00126878	0.0557999	up	yes	--	chr5:24125968-24175940:-
MSTRG.18651	97.71	248.711	0.392866	-1.34789	0.00127555	0.0559673	down	yes	--	chr1:143182703-143187716:+
MSTRG.138186	71.4417	195.075	0.366227	-1.44919	0.00128093	0.0561597	down	yes	--	chr2:63313489-63320083:+
MSTRG.5974	39.321	127.071	0.30944	-1.69227	0.00128852	0.0564403	down	yes	--	chr1:41287804-41291494:+
MSTRG.205850	25.747	105.267	0.244587	-2.03158	0.00128932	0.0564403	down	yes	--	chr26:11714992-11718961:+
MSTRG.72408	205.114	33.121	6.19284	2.6306	0.0013056	0.0568895	up	yes	--	chr13:70579311-70587361:-
ENSOARG00000026925	218.017	465.95	0.467899	-1.09573	0.00131697	0.0572527	down	yes	--	chr14:47555583-47663167:+
MSTRG.65194	18.9972	77.4243	0.245365	-2.027	0.00132094	0.0573812	down	yes	--	chr13:8231583-8235127:+
MSTRG.243089	191.192	422.001	0.453061	-1.14222	0.00132331	0.0573963	down	yes	--	chr4:76503041-76513286:-
MSTRG.111560	74.1196	203.072	0.364991	-1.45407	0.00134149	0.0580515	down	yes	--	chr17:71060673-71061513:-
MSTRG.20518	319.735	117.866	2.7127	1.43973	0.00134385	0.0581096	up	yes	--	chr1:151680419-151758111:+
MSTRG.246654	2.26647	28.363	0.0799092	-3.6455	0.00135449	0.0585249	down	yes	--	chr4:109114774-109116906:+
MSTRG.79880	174.043	391.01	0.445111	-1.16776	0.00135684	0.0585818	down	yes	--	chr14:40097355-40104427:+
MSTRG.151665	15.8582	0.345251	45.9323	5.52144	0.0013658	0.0589235	up	yes	--	chr2:181338360-181346811:-
MSTRG.194856	15.8298	0.345251	45.8502	5.51886	0.00136787	0.0589235	up	yes	--	chr25:13403721-13404795:+
MSTRG.267297	2.26292	23.8752	0.0947813	-3.39925	0.00137689	0.0592669	down	yes	--	chr6:12749364-12752727:+
MSTRG.274568	203.507	440.61	0.461875	-1.11443	0.00138424	0.0594752	down	yes	--	chr6:88892353-88902944:+
MSTRG.296655	126.032	498.529	0.252808	-1.98389	0.00138872	0.0595951	down	yes	--	chr8:35597640-35611434:-
MSTRG.160585	48.4294	142.746	0.339269	-1.5595	0.0013922	0.0596542	down	yes	--	chr20:5056937-5062510:+
MSTRG.61508	640.279	1340.02	0.477811	-1.06549	0.00139445	0.0597053	down	yes	--	chr12:67672227-67694229:-
MSTRG.274310	550.575	230.294	2.39075	1.25746	0.00139619	0.0597346	up	yes	--	chr6:86218856-86224152:+
MSTRG.294883	0.450458	14.9213	0.030189	-5.04984	0.001408	0.0600588	down	yes	--	chr8:14108708-14110396:-
MSTRG.68179	39.2643	2.91566	13.4667	3.75133	0.00141296	0.0602202	up	yes	--	chr13:44805746-44812041:+
MSTRG.124696	13.12	60.6478	0.216331	-2.20869	0.00142981	0.0606864	down	yes	--	chr19:23354394-23376798:-
MSTRG.19560	327.599	895.236	0.365936	-1.45034	0.00143907	0.0608916	down	yes	--	chr1:144827132-144837728:-
MSTRG.146598	0.450458	15.7282	0.0286401	-5.12582	0.00145699	0.0615006	down	yes	--	chr2:133685025-133687660:+
MSTRG.58527	21.2849	1.00865	21.1025	4.39934	0.00145898	0.0615388	up	yes	--	chr12:43295571-43296508:+
MSTRG.177109	16.298	70.777	0.230273	-2.11859	0.00146232	0.0615735	down	yes	--	chr22:24337323-24339766:+
MSTRG.31128	25.3461	92.9581	0.272662	-1.87481	0.00146413	0.0615735	down	yes	--	chr1:246717761-246721395:-
MSTRG.152994	11.7438	57.982	0.202542	-2.3037	0.00146415	0.0615735	down	yes	--	chr2:189253958-189257176:+
MSTRG.316564	98.5826	247.615	0.398129	-1.32869	0.00146746	0.0616671	down	yes	--	chrJH921894.1:23212-25743:+
MSTRG.236721	45.6416	141.859	0.321739	-1.63604	0.00147727	0.0619874	down	yes	--	chr4:19658510-19662623:-
MSTRG.151955	47.9966	6.18834	7.75598	2.95531	0.00147971	0.062044	up	yes	--	chr2:183532783-183536680:+
MSTRG.185839	393.397	92.2914	4.26255	2.09172	0.00148584	0.0621417	up	yes	--	chr23:52703585-52710772:+
MSTRG.124794	0.90446	18.4324	0.0490689	-4.34905	0.00148661	0.0621417	down	yes	--	chr19:25916145-25917492:-
MSTRG.143622	8.12596	62.756	0.129485	-2.94914	0.00149864	0.0625601	down	yes	--	chr2:96812732-96815362:-
MSTRG.294853	63.3583	175.879	0.360238	-1.47298	0.00150444	0.062756	down	yes	--	chr8:13765486-13810296:-
MSTRG.10	309.584	112.374	2.75494	1.46202	0.00151439	0.0629234	up	yes	--	chr1:182072-184984:-
MSTRG.67110	82.3732	229.358	0.359147	-1.47735	0.00151511	0.0629234	down	yes	--	chr13:35986073-35992083:+
MSTRG.72418	57.5023	8.49667	6.76763	2.75865	0.00151903	0.0629234	up	yes	--	chr13:70656134-70656965:-
MSTRG.220480	255.831	531.064	0.481733	-1.05369	0.00152198	0.0629704	down	yes	--	chr3:118592623-118598492:+
MSTRG.79899	309.684	622.864	0.497193	-1.00812	0.00152291	0.0629704	down	yes	--	chr14:40416768-40451119:+
MSTRG.194706	24.885	91.4285	0.272181	-1.87736	0.00153359	0.0633657	down	yes	--	chr24:4964878-4972174:+
MSTRG.187639	17.6529	72.2676	0.244272	-2.03344	0.00154712	0.0638781	down	yes	--	chr24:5957077-5960161:+
MSTRG.257451	2.26647	25.2405	0.0897949	-3.47722	0.00156889	0.0646358	down	yes	--	chr5:52957987-52959418:+
MSTRG.81549	15.3758	0.304127	50.5573	5.65985	0.00158679	0.0652785	up	yes	--	chr14:50937477-50938733:-
MSTRG.74605	103.186	262.311	0.393375	-1.34602	0.00159765	0.0655151	down	yes	--	chr14:5302411-5307011:+
MSTRG.247046	22.1717	85.2162	0.260181	-1.94241	0.00159811	0.0655151	down	yes	--	chr4:112929180-112931789:-
MSTRG.42153	42.9565	134.597	0.31915	-1.64769	0.00159848	0.0655151	down	yes	--	chr10:66707284-66717774:+
MSTRG.174503	136.197	33.822	4.02689	2.00966	0.00159948	0.0655151	up	yes	--	chr22:6931842-6935025:-
MSTRG.291475	1.81601	488.921	0.00371431	-8.07269	0.00160809	0.0658203	down	yes	--	chr7:96661394-96670968:-
MSTRG.111552	17.1741	71.1793	0.241279	-2.05122	0.00161071	0.0658424	down	yes	--	chr17:70999888-71001020:-
MSTRG.270119	808.988	381.85	2.1186	1.08311	0.00161522	0.0658424	up	yes	--	chr6:41337205-41349217:-
MSTRG.143590	36.1394	130.376	0.277194	-1.85103	0.0016157	0.0658424	down	yes	--	chr2:96354889-96359092:-
MSTRG.244795	598.359	244.562	2.44666	1.29081	0.00161809	0.0658424	up	yes	--	chr4:93648512-93661397:+
MSTRG.236672	180.332	397.976	0.453122	-1.14203	0.00162041	0.0658424	down	yes	--	chr4:13196761-13207904:+
MSTRG.21585	5.41967	35.9692	0.150675	-2.73048	0.00162511	0.0658424	down	yes	--	chr1:174423387-174427226:+
MSTRG.121259	1678.13	820.158	2.0461	1.03288	0.0016314	0.0658424	up	yes	--	chr19:2888516-3110388:+
MSTRG.274307	1066.07	472.752	2.25502	1.17314	0.00163177	0.0658424	up	yes	--	chr6:86170809-86180192:+
MSTRG.309119	30.7552	106.482	0.288829	-1.79171	0.00163206	0.0658424	down	yes	--	chr9:48738238-48743463:+
MSTRG.13813	79.1314	206.751	0.382737	-1.38557	0.00164177	0.0661012	down	yes	--	chr1:103807551-103808208:+
MSTRG.177732	38.8705	121.358	0.320296	-1.64252	0.00164455	0.0661661	down	yes	--	chr22:35029879-35033409:+
MSTRG.56909	0.450458	14.9433	0.0301444	-5.05197	0.00167003	0.0669395	down	yes	--	chr12:29768700-29769902:+
MSTRG.19583	15.8546	124.808	0.127032	-2.97673	0.00167086	0.0669395	down	yes	--	chr1:145115622-145118813:-
MSTRG.248511	74.1374	11.4097	6.49775	2.69994	0.00167915	0.067224	up	yes	--	chr5:2270313-2271748:-
MSTRG.65197	1.81246	22.3033	0.0812643	-3.62123	0.001695	0.0677629	down	yes	--	chr13:8288611-8290323:+
MSTRG.252219	146.381	28.6463	5.10994	2.35331	0.00170156	0.0678815	up	yes	--	chr5:24206583-24209928:-
MSTRG.76160	36.1926	3.89495	9.29217	3.21602	0.00170479	0.0679628	up	yes	--	chr14:13862166-13875606:+
MSTRG.188780	27.0984	128.314	0.211187	-2.24341	0.0017101	0.0681262	down	yes	--	chr24:14940112-14948888:+
MSTRG.205868	19.4158	124.28	0.156226	-2.67829	0.00171312	0.0681589	down	yes	--	chr26:11801467-11843830:+
MSTRG.92934	18.0715	0.649378	27.8289	4.79851	0.00171565	0.0682036	up	yes	--	chr15:70523219-70524373:-
MSTRG.149662	0.454002	14.2863	0.0317788	-4.97579	0.00173155	0.0687877	down	yes	--	chr2:161619519-161620957:+
MSTRG.169875	11.3217	58.3199	0.194131	-2.3649	0.00173338	0.0688122	down	yes	--	chr21:10662839-10663803:+
MSTRG.194664	106.808	269.039	0.396997	-1.3328	0.00174461	0.0692092	down	yes	--	chr24:4230144-5948052:+
MSTRG.293811	203.17	427.987	0.474711	-1.07488	0.00175833	0.0696829	down	yes	--	chr8:14617768-14632792:-
MSTRG.334092	5.87367	38.0328	0.154437	-2.69491	0.00176208	0.0697075	down	yes	--	chrX:100429775-100432564:+
MSTRG.257657	6.78168	40.9322	0.165681	-2.59352	0.00178488	0.0705108	down	yes	--	chr5:57279895-57302698:-
MSTRG.235415	221.518	458.188	0.483466	-1.04851	0.0017956	0.0708355	down	yes	--	chr4:8522871-8531210:+
MSTRG.24257	343.478	786.595	0.436665	-1.1954	0.0017989	0.0709166	down	yes	--	chr1:192939657-193012616:+
MSTRG.317126	0.454002	14.6267	0.0310393	-5.00976	0.00181741	0.071497	down	yes	--	chrJH922196.1:4815-6001:+
MSTRG.147845	95.8798	240.798	0.398175	-1.32852	0.00182273	0.0716088	down	yes	--	chr2:140680162-140683156:-
MSTRG.300515	107.659	14.8706	7.23971	2.85593	0.00183923	0.0721549	up	yes	--	chr8:68007538-68010433:+
MSTRG.188778	4.06121	47.7329	0.085082	-3.555	0.00184816	0.0724553	down	yes	--	chr24:14933414-14937583:+
MSTRG.3365	211.661	443.214	0.477561	-1.06624	0.00187952	0.0733367	down	yes	--	chr1:24658738-24676723:-
MSTRG.289017	88.7008	224.285	0.395482	-1.33832	0.00189462	0.0737667	down	yes	--	chr7:76420274-76429409:+
MSTRG.20405	540.92	239.699	2.25667	1.17419	0.00190142	0.0739805	up	yes	--	chr1:162456821-162464805:+
MSTRG.124838	0.450458	14.7086	0.0306256	-5.02912	0.00190767	0.0740713	down	yes	--	chr19:25036946-25038957:-
MSTRG.67107	113.504	272.821	0.416039	-1.26521	0.00192534	0.0746041	down	yes	--	chr13:35949160-35954039:+
MSTRG.242456	26.2258	90.3793	0.290175	-1.78501	0.00195242	0.0754229	down	yes	--	chr4:68304410-68309769:+
MSTRG.236747	7.24631	42.3667	0.171038	-2.54761	0.00195313	0.0754229	down	yes	--	chr4:19886537-19888079:-
MSTRG.271513	125.096	5.9158	21.1461	4.40232	0.00198857	0.0763959	up	yes	--	chr6:57982680-57984828:+
MSTRG.177727	480.725	1392.58	0.345205	-1.53447	0.00199895	0.0765956	down	yes	--	chr22:34981744-35002914:+
MSTRG.205784	42.4919	131.361	0.323474	-1.62828	0.00200787	0.0767927	down	yes	--	chr26:10641332-10643642:+
MSTRG.63235	91.7974	231.102	0.397215	-1.33201	0.00201975	0.0770509	down	yes	--	chr13:2915374-2916821:-
MSTRG.245786	0.454002	14.5168	0.0312742	-4.99888	0.0020273	0.0772531	down	yes	--	chr4:99979022-99980018:+
MSTRG.169019	5.8843	37.8048	0.15565	-2.68362	0.0020346	0.0774299	down	yes	--	chr21:14133549-14135253:+
MSTRG.43630	4.97276	34.4481	0.144355	-2.79231	0.00204072	0.0775178	down	yes	--	chr10:86241160-86243490:-
MSTRG.100232	92.7302	229.479	0.404091	-1.30725	0.00205027	0.0777445	down	yes	--	chr16:42190147-42196824:-
MSTRG.187655	2.26292	23.6152	0.095825	-3.38345	0.00205626	0.0779192	down	yes	--	chr24:6092930-6140367:+
MSTRG.329588	52.4268	6.07543	8.62931	3.10925	0.00206706	0.0782762	up	yes	--	chrX:63483557-63498417:+
MSTRG.60925	177.292	385.997	0.459309	-1.12246	0.00208635	0.0788754	down	yes	--	chr12:63672194-63678054:+
MSTRG.177652	2479.96	913.685	2.71424	1.44055	0.00209058	0.0789242	up	yes	--	chr22:35607987-35638829:-
MSTRG.42578	47.9364	139.806	0.342877	-1.54424	0.00210264	0.0792003	down	yes	--	chr10:76538668-76544418:-
MSTRG.263414	14.4678	0.400392	36.1341	5.17529	0.00211286	0.0793218	up	yes	--	chr5:99535036-99543002:-
MSTRG.300870	24.8567	89.9608	0.276306	-1.85566	0.0021318	0.0799116	down	yes	--	chr8:71325788-71328739:-
MSTRG.306538	54.7996	325.328	0.168444	-2.56966	0.00213497	0.07994	down	yes	--	chr9:33224017-33232558:+
MSTRG.309286	23.5833	0.994629	23.7106	4.56746	0.0021451	0.080157	up	yes	--	chr9:55659351-55665965:-
MSTRG.269356	549.621	246.299	2.23152	1.15803	0.00214642	0.080157	up	yes	--	chr6:32346822-32353048:-
MSTRG.127514	775.757	360.793	2.15014	1.10443	0.00215082	0.0802539	up	yes	--	chr19:47711174-47719427:-
MSTRG.52154	178.484	472.918	0.377409	-1.4058	0.00215638	0.08037	down	yes	--	chr11:54498561-54507207:+
MSTRG.95701	948.058	2174.61	0.435967	-1.19771	0.00216247	0.0804384	down	yes	--	chr16:7909457-7935147:-
MSTRG.31137	19.4441	74.4634	0.261123	-1.9372	0.00217661	0.0808053	down	yes	--	chr1:246840622-246846660:-
MSTRG.198712	210.796	69.1491	3.04842	1.60806	0.00217875	0.080832	up	yes	--	chr25:44117206-44121134:+
MSTRG.300867	112.096	268.058	0.418179	-1.25781	0.00220415	0.0815961	down	yes	--	chr8:71279495-71291296:-
MSTRG.74197	39.7821	123.168	0.322989	-1.63044	0.0022051	0.0815961	down	yes	--	chr14:1979557-1983751:-
MSTRG.169882	17.6317	71.36	0.24708	-2.01695	0.00220903	0.081688	down	yes	--	chr21:10701231-10703012:+
MSTRG.215813	13.1342	73.2526	0.1793	-2.47956	0.002231	0.0824174	down	yes	--	chr3:81560808-81563947:+
MSTRG.1229	79.6031	15.9355	4.99532	2.32058	0.00224615	0.0827198	up	yes	--	chr1:9101021-9154169:+
MSTRG.127791	221.43	76.2412	2.90433	1.53821	0.00224715	0.0827198	up	yes	--	chr19:49018427-49082577:-
MSTRG.43991	109.535	304.389	0.359853	-1.47452	0.00225519	0.0828628	down	yes	--	chr11:910495-917033:-
MSTRG.53201	223.135	67.9214	3.2852	1.71598	0.00225542	0.0828628	up	yes	--	chr11:60792157-60794346:-
MSTRG.174060	3.16738	27.4918	0.115212	-3.11764	0.00227212	0.0834225	down	yes	--	chr21:49504933-49505915:+
MSTRG.107133	512.463	149.165	3.43555	1.78054	0.00229153	0.0840774	up	yes	--	chr17:36350605-36353214:+
MSTRG.150218	1.80892	21.1726	0.0854368	-3.549	0.00229293	0.0840774	down	yes	--	chr2:159816906-159818769:-
MSTRG.185836	93.2515	10.9323	8.5299	3.09253	0.0023121	0.0846709	up	yes	--	chr23:52655545-52657622:+
MSTRG.5955	12.6695	55.7145	0.227401	-2.13669	0.00231996	0.0849038	down	yes	--	chr1:41582273-41584892:+
MSTRG.3770	182.066	592.908	0.307073	-1.70335	0.00232194	0.0849215	down	yes	--	chr1:24162088-24170202:-
MSTRG.184240	33.9226	110.355	0.307396	-1.70183	0.00232939	0.0850842	down	yes	--	chr23:38558080-38561313:-
MSTRG.335983	186.198	398.943	0.466729	-1.09934	0.00233632	0.0852803	down	yes	--	chrX:113393575-113395259:+
MSTRG.154358	175.831	378.693	0.464309	-1.10684	0.0023382	0.0852803	down	yes	--	chr2:204190024-204195974:+
MSTRG.31369	2822.36	801.991	3.51919	1.81524	0.00233927	0.0852803	up	yes	--	chr1:249407594-249445582:-
MSTRG.320359	29.8401	100.236	0.297699	-1.74807	0.00236106	0.0857987	down	yes	--	chrJH924256.1:1-11072:-
MSTRG.93932	0.454002	13.9325	0.0325859	-4.93961	0.00236863	0.0859088	down	yes	--	chr15:78327841-78328512:+
MSTRG.174484	88.7257	17.1478	5.17419	2.37133	0.00238011	0.0862148	up	yes	--	chr22:6834965-6836106:-
MSTRG.28986	252.202	34.2869	7.35563	2.87885	0.00238216	0.0862339	up	yes	--	chr1:233287149-233362433:-
MSTRG.334086	25.3249	88.1502	0.287292	-1.79941	0.00238542	0.0862969	down	yes	--	chrX:100407350-100411741:+
MSTRG.266608	357.928	136.457	2.62301	1.39122	0.00241232	0.0870256	up	yes	--	chr6:13389513-13394449:+
MSTRG.133708	509.973	201.806	2.52705	1.33746	0.00242977	0.0874549	up	yes	--	chr2:30367531-30384220:-
MSTRG.65645	36.1748	114.789	0.315142	-1.66593	0.00246213	0.0884549	down	yes	--	chr13:25120776-25123933:+
MSTRG.160590	13.1164	56.0629	0.233959	-2.09567	0.0024671	0.0885172	down	yes	--	chr20:5096658-5099664:+
MSTRG.205803	8.12242	108.637	0.0747669	-3.74146	0.00248561	0.0890126	down	yes	--	chr26:10948202-10950835:+
MSTRG.109778	47.493	139.576	0.340267	-1.55526	0.00249994	0.0894691	down	yes	--	chr17:56985319-56997210:+
MSTRG.139637	33.4508	108.499	0.308306	-1.69757	0.00251229	0.0898125	down	yes	--	chr2:73239003-73242459:+
MSTRG.203999	41.1689	125.464	0.328134	-1.60764	0.00251452	0.0898195	down	yes	--	chr26:40277395-40281022:+
MSTRG.152978	1.35846	19.291	0.0704194	-3.82788	0.00251607	0.0898195	down	yes	--	chr2:188730226-188733699:+
MSTRG.63790	36.6076	115.721	0.316343	-1.66044	0.00252016	0.0898363	down	yes	--	chr13:605862-610317:+
MSTRG.308512	189.419	401.433	0.471856	-1.08358	0.00252218	0.0898363	down	yes	--	chr9:47824214-47915186:-
MSTRG.137887	72.8391	13.7061	5.31436	2.4099	0.00252271	0.0898363	up	yes	--	chr2:59517141-59519854:+
MSTRG.177171	233.375	79.5259	2.93458	1.55316	0.00252288	0.0898363	up	yes	--	chr22:29534780-29535180:+
MSTRG.66507	4.9763	32.5578	0.152845	-2.70986	0.00252618	0.0898412	down	yes	--	chr13:30730906-30732633:-
MSTRG.44009	222.863	452.631	0.492371	-1.02218	0.00252809	0.0898526	down	yes	--	chr11:1040355-1047434:-
MSTRG.201393	230.985	470.95	0.490466	-1.02777	0.00253821	0.0900428	down	yes	--	chr26:23576401-23586373:-
MSTRG.238904	62.922	201.963	0.311551	-1.68246	0.00257738	0.0913183	down	yes	--	chr4:41120849-41242854:-
MSTRG.70854	39.3599	121.166	0.324842	-1.62219	0.00259066	0.091617	down	yes	--	chr13:61274672-61277634:-
MSTRG.5965	31.6171	126.551	0.249837	-2.00094	0.00264602	0.0931672	down	yes	--	chr1:41129446-41165659:+
MSTRG.189280	60.0491	339.265	0.176998	-2.4982	0.00264751	0.0931672	down	yes	--	chr24:17620761-17626950:-
MSTRG.148264	33.9296	104.961	0.32326	-1.62923	0.00264764	0.0931672	down	yes	--	chr2:146045079-146048203:+
MSTRG.553	0.450458	14.2771	0.031551	-4.98617	0.00267839	0.0938412	down	yes	--	chr1:2008688-2009740:+
MSTRG.173537	112.572	265.001	0.424796	-1.23516	0.00268868	0.0940274	down	yes	--	chr21:48970970-48974598:+
MSTRG.83901	79.9827	202.806	0.39438	-1.34234	0.0026939	0.094152	down	yes	--	chr14:60814644-60817248:+
MSTRG.103160	224.625	15.8069	14.2105	3.82889	0.00270439	0.094344	up	yes	--	chr16:53009903-53014800:+
MSTRG.298869	9.4986	46.1646	0.205755	-2.281	0.00271954	0.0947557	down	yes	--	chr8:54933191-54934838:-
MSTRG.240559	4.96567	33.1834	0.149643	-2.7404	0.0027212	0.0947557	down	yes	--	chr4:51167607-51168592:-
MSTRG.147649	163.352	354.882	0.4603	-1.11935	0.00272362	0.0947815	down	yes	--	chr2:140200587-140210308:+
MSTRG.147544	0.450458	14.1678	0.0317946	-4.97508	0.00273587	0.0950875	down	yes	--	chr2:142015297-142015849:+
MSTRG.63834	17.6281	69.8025	0.252543	-1.9854	0.00276206	0.0957082	down	yes	--	chr13:1124723-1127919:+
MSTRG.247801	24.8815	87.2494	0.285177	-1.81007	0.00277273	0.0959604	down	yes	--	chr4:118335145-118338265:-
MSTRG.143572	44.7867	132.428	0.338197	-1.56406	0.00279767	0.0964995	down	yes	--	chr2:96223876-96227512:-
MSTRG.214995	151.96	328.269	0.462912	-1.11119	0.00282199	0.0970725	down	yes	--	chr3:69733363-69738505:-
MSTRG.178914	3.16029	26.3707	0.119841	-3.06081	0.00282469	0.0971065	down	yes	--	chr22:46991447-46995059:-
MSTRG.264845	31.2021	102.361	0.304825	-1.71394	0.00283459	0.097371	down	yes	--	chr5:106633705-106637906:-
MSTRG.29632	41.5981	2.17001	19.1695	4.26074	0.00284036	0.0974092	up	yes	--	chr1:237039400-237040176:+
MSTRG.188867	13.1377	96.4946	0.13615	-2.87674	0.00284284	0.0974353	down	yes	--	chr24:11886159-11901620:+
MSTRG.103362	74.0807	15.4013	4.81003	2.26604	0.00285176	0.0975985	up	yes	--	chr17:5037166-5056743:-
MSTRG.103133	82.6177	9.04885	9.13018	3.19064	0.00285198	0.0975985	up	yes	--	chr16:52789978-52849495:+
MSTRG.311447	227.562	461.087	0.493534	-1.01878	0.00286347	0.0979054	down	yes	--	chr9:73501486-73507947:-
MSTRG.32435	3.61784	27.3221	0.132415	-2.91687	0.00287004	0.0980117	down	yes	--	chr1:255758952-255861286:+
MSTRG.296650	108.358	752.208	0.144053	-2.79533	0.00288385	0.0983059	down	yes	--	chr8:35494599-35505139:-
MSTRG.59235	172.277	361.011	0.477206	-1.06732	0.0028862	0.0983268	down	yes	--	chr12:44122934-44135337:-
MSTRG.192940	15.3616	62.2877	0.246624	-2.01961	0.00289036	0.0984093	down	yes	--	chr24:41801352-41803218:-
MSTRG.124956	13.5598	58.6498	0.231199	-2.11279	0.00290333	0.0987727	down	yes	--	chr19:29000461-29004423:+
MSTRG.26859	59.6554	159.25	0.374601	-1.41657	0.00292457	0.0993443	down	yes	--	chr1:216149767-216152056:+
MSTRG.67201	25.293	103.613	0.24411	-2.0344	0.00292483	0.0993443	down	yes	--	chr13:36849582-36851331:+
MSTRG.313663	248.921	603.624	0.412378	-1.27796	0.00295361	0.0999625	down	yes	--	chr9:90768659-90783070:-
MSTRG.182818	114.852	264.146	0.434806	-1.20156	0.00297321	0.10056	down	yes	--	chr23:32733823-32739397:+
MSTRG.191220	69.2284	11.7006	5.91666	2.56478	0.00297481	0.10056	up	yes	--	chr24:33198752-33201041:-
MSTRG.196816	34.788	108.376	0.320993	-1.63938	0.00297962	0.100618	down	yes	--	chr25:30096510-30098285:+
MSTRG.103611	163.356	352.648	0.463227	-1.11021	0.00298322	0.100618	down	yes	--	chr17:6636651-6641484:+
MSTRG.220484	106.822	306.69	0.348306	-1.52157	0.00298364	0.100618	down	yes	--	chr3:118644291-118647815:+
MSTRG.302230	44.3008	6.17656	7.17241	2.84246	0.00299307	0.100876	up	yes	--	chr8:85985017-86007332:+
MSTRG.17389	64.5962	11.9094	5.42399	2.43935	0.00300126	0.101032	up	yes	--	chr1:124614471-124617484:+
MSTRG.303015	71.0621	196.074	0.362425	-1.46425	0.00300953	0.101251	down	yes	--	chr8:83723469-83726016:-
MSTRG.307284	346.894	123.372	2.81177	1.49148	0.00301278	0.1013	up	yes	--	chr9:40289247-40298275:+
MSTRG.291018	50.2418	139.364	0.360509	-1.47189	0.00301961	0.101469	down	yes	--	chr7:86622377-86627492:+
MSTRG.278315	0.450458	13.9061	0.0323929	-4.94818	0.0030229	0.10152	down	yes	--	chr7:3766392-3767344:-
MSTRG.122373	56.0801	152.893	0.366793	-1.44696	0.00303344	0.101753	down	yes	--	chr19:7659193-7661732:-
MSTRG.43989	125.731	280.456	0.448308	-1.15744	0.00304325	0.101961	down	yes	--	chr11:895501-933254:-
MSTRG.193042	512.172	231.587	2.21158	1.14508	0.00306845	0.102571	up	yes	--	chr25:105837-125222:+
MSTRG.84835	101.282	240.249	0.42157	-1.24616	0.00308186	0.102885	down	yes	--	chr15:5806714-5824734:+
MSTRG.31375	74.6091	11.8696	6.28575	2.65209	0.00308351	0.102885	up	yes	--	chr1:249444577-249475531:+
MSTRG.80168	2869.25	9047.56	0.317129	-1.65686	0.00311021	0.103484	down	yes	--	chr14:43334549-43469312:+
MSTRG.126857	9.50923	46.54	0.204324	-2.29107	0.00311269	0.103493	down	yes	--	chr19:40394402-40396599:+
MSTRG.332700	18.5467	68.543	0.270586	-1.88584	0.00311669	0.103565	down	yes	--	chrX:91208791-91212865:+
MSTRG.168997	10.8677	50.3943	0.215653	-2.21321	0.00313507	0.104054	down	yes	--	chr21:13803521-13806450:+
MSTRG.246661	51.1144	143.79	0.355479	-1.49216	0.00314958	0.104352	down	yes	--	chr4:109187960-109195953:+
MSTRG.277249	86.3919	209.549	0.412275	-1.27832	0.00316397	0.104645	down	yes	--	chr6:96174859-96196197:-
MSTRG.194742	9.05169	44.2395	0.204606	-2.28908	0.0031721	0.104853	down	yes	--	chr24:5803141-5805828:+
MSTRG.86921	63.8264	191.588	0.333145	-1.58578	0.00318339	0.105104	down	yes	--	chr15:24481471-24490227:+
MSTRG.64084	119.382	268.12	0.445254	-1.1673	0.00318986	0.105195	down	yes	--	chr13:7355498-7361930:+
ENSOARG00000026482	33.0075	1.86588	17.69	4.14486	0.00319578	0.105267	up	yes	--	chr18:68448607-68597128:+
MSTRG.204026	113.611	24.1644	4.70158	2.23315	0.00322131	0.105862	up	yes	--	chr26:41339980-41435329:+
MSTRG.168797	68.0684	3.46877	19.6232	4.29449	0.00323405	0.106035	up	yes	--	chr21:6481261-6483282:+
MSTRG.192863	95.8373	229.91	0.416847	-1.26241	0.00324532	0.106221	down	yes	--	chr24:41555072-41557846:-
MSTRG.17378	62.9078	11.5781	5.43333	2.44184	0.00325394	0.106366	up	yes	--	chr1:124361367-124363755:+
MSTRG.238426	42.4848	125.877	0.33751	-1.567	0.00326306	0.106555	down	yes	--	chr4:33519701-33523563:+
MSTRG.122854	96.3409	15.8372	6.0832	2.60483	0.00327179	0.106779	up	yes	--	chr19:12075946-12099278:-
MSTRG.238113	179.427	375.89	0.47734	-1.06691	0.00328627	0.107164	down	yes	--	chr4:27209460-27214214:+
MSTRG.147565	10.4101	49.1046	0.212	-2.23787	0.00329376	0.10731	down	yes	--	chr2:142217126-142219248:+
MSTRG.36332	3.61784	27.5321	0.131404	-2.92792	0.00331606	0.107727	down	yes	--	chr10:17401451-17404412:+
MSTRG.72446	155.695	43.7578	3.5581	1.83111	0.00331871	0.107751	up	yes	--	chr13:71052698-71059344:-
MSTRG.35328	16.7485	66.0642	0.253518	-1.97984	0.00332129	0.107774	down	yes	--	chr1:274715873-274718492:+
MSTRG.86056	12.1872	92.8524	0.131253	-2.92958	0.00332695	0.107895	down	yes	--	chr15:9136885-9139916:-
MSTRG.213860	12.666	55.3976	0.228638	-2.12886	0.00332906	0.107902	down	yes	--	chr3:66336372-66339497:+
MSTRG.205747	38.3775	244.886	0.156716	-2.67378	0.00338271	0.109391	down	yes	--	chr26:9923933-9943048:+
MSTRG.225686	18.4936	501.65	0.0368655	-4.76158	0.00340192	0.109699	down	yes	--	chr3:157463587-157470589:+
MSTRG.180076	16.7343	65.9465	0.253756	-1.97849	0.00340457	0.109722	down	yes	--	chr22:49885087-49887569:-
ENSOARG00000026387	22.1752	1.89168	11.7225	3.55121	0.00342712	0.110386	up	yes	--	chr11:52895985-52899693:+
MSTRG.73630	11.3146	50.9618	0.222021	-2.17123	0.00344972	0.111001	down	yes	--	chr13:80619903-80622734:+
MSTRG.99508	448.374	202.113	2.21843	1.14954	0.0034501	0.111001	up	yes	--	chr16:35507807-35519096:+
MSTRG.240557	12.1943	52.6522	0.2316	-2.11029	0.00345357	0.111049	down	yes	--	chr4:51156136-51157587:-
MSTRG.103742	4.51521	29.2826	0.154195	-2.69718	0.0034796	0.11158	down	yes	--	chr17:8981732-8984048:-
MSTRG.111506	196.218	403.385	0.486429	-1.0397	0.00347992	0.11158	down	yes	--	chr17:69760887-69761747:-
MSTRG.123842	4742.54	1768.84	2.68115	1.42285	0.00348204	0.111585	up	yes	--	chr19:17843599-17856272:-
MSTRG.65640	54.6755	148.104	0.369169	-1.43765	0.00349295	0.111808	down	yes	--	chr13:25092851-25097718:+
MSTRG.286324	10.8393	48.1687	0.225029	-2.15182	0.003503	0.112023	down	yes	--	chr7:59069736-59076021:+
MSTRG.293242	19.8946	71.5408	0.278087	-1.84639	0.00351028	0.112023	down	yes	--	chr8:9391260-9395720:+
MSTRG.155444	556.175	1258.94	0.441781	-1.1786	0.00351033	0.112023	down	yes	--	chr2:217286932-217298237:-
MSTRG.34780	42.1371	3.81402	11.048	3.46571	0.00351726	0.112121	up	yes	--	chr10:3047697-3050651:-
MSTRG.186596	191.774	397.128	0.482902	-1.0502	0.00351857	0.112121	down	yes	--	chr23:61395287-61403398:+
MSTRG.123517	133.484	289.545	0.461014	-1.11712	0.00352485	0.112166	down	yes	--	chr19:15043263-15069347:+
MSTRG.103613	136.981	302.054	0.4535	-1.14083	0.00352587	0.112166	down	yes	--	chr17:6651393-6653960:+
MSTRG.103143	38.5831	3.10819	12.4134	3.63382	0.00353779	0.112355	up	yes	--	chr16:52897286-52908840:+
MSTRG.151944	47.0425	7.44597	6.31785	2.65943	0.00354426	0.112497	up	yes	--	chr2:183528720-183531142:+
MSTRG.300847	0.454002	13.4479	0.03376	-4.88854	0.00355898	0.112839	down	yes	--	chr8:70563441-70564421:+
MSTRG.122684	344.407	128.153	2.68747	1.42625	0.00356562	0.112914	up	yes	--	chr19:10943781-10949777:+
MSTRG.298747	162.349	346.686	0.468288	-1.09453	0.00357504	0.112964	down	yes	--	chr8:53671105-53675090:-
MSTRG.305606	589.225	236.695	2.48939	1.31579	0.00357742	0.112964	up	yes	--	chr9:25265745-25578417:-
MSTRG.60275	5.41967	33.4124	0.162205	-2.62411	0.0035783	0.112964	down	yes	--	chr12:57423952-57425943:-
MSTRG.46604	1.80538	19.8178	0.0910988	-3.45642	0.0035789	0.112964	down	yes	--	chr11:21476832-21477644:+
MSTRG.259713	38.0369	4.80865	7.91011	2.9837	0.00358138	0.11298	up	yes	--	chr5:70439919-70441723:-
MSTRG.319876	2.26292	22.0119	0.102805	-3.28202	0.00361102	0.11367	down	yes	--	chrJH923771.1:1-1459:+
MSTRG.28090	2.26647	21.3962	0.105928	-3.23884	0.00361626	0.113764	down	yes	--	chr1:209897281-209898239:-
MSTRG.226406	5.41967	32.9533	0.164465	-2.60415	0.00362935	0.114049	down	yes	--	chr3:165076398-165077950:-
MSTRG.272264	0.454002	13.5175	0.0335863	-4.89598	0.00365163	0.114622	down	yes	--	chr6:65330681-65351749:-
MSTRG.322602	1.81246	19.0521	0.0951318	-3.39393	0.00369674	0.115335	down	yes	--	chrX:1079050-1079918:-
MSTRG.109580	22.6292	79.7471	0.283762	-1.81725	0.00371516	0.115729	down	yes	--	chr17:57624986-57630289:+
MSTRG.195648	1.80892	20.1871	0.0896076	-3.48024	0.00373006	0.115875	down	yes	--	chr25:14865268-14865950:-
MSTRG.11219	0.450458	13.23	0.0340483	-4.87627	0.00373205	0.115875	down	yes	--	chr1:87297031-87406380:-
MSTRG.252355	618.061	299.446	2.06402	1.04546	0.00373242	0.115875	up	yes	--	chr5:21687736-21727517:-
MSTRG.190827	0.90446	15.8656	0.0570076	-4.1327	0.00373577	0.115915	down	yes	--	chr24:29190526-29191348:-
MSTRG.202231	138.734	311.267	0.445705	-1.16584	0.0037526	0.116374	down	yes	--	chr26:26780171-26785388:+
MSTRG.121971	88.5697	213.353	0.415133	-1.26836	0.0037547	0.116375	down	yes	--	chr19:6391025-6398116:-
MSTRG.24483	0.454002	13.1889	0.0344231	-4.86048	0.00376295	0.116504	down	yes	--	chr1:195250852-195251940:-
MSTRG.327781	60.5244	11.7955	5.13113	2.35928	0.0037813	0.117008	up	yes	--	chrX:52334808-52371883:+
MSTRG.226888	4.52584	28.5031	0.158784	-2.65486	0.00380865	0.117469	down	yes	--	chr3:169359466-169362859:+
MSTRG.305186	4.9763	31.7465	0.156751	-2.67345	0.00385987	0.118457	down	yes	--	chr9:21943648-21945176:+
MSTRG.269777	36.15	110.185	0.328084	-1.60786	0.00386755	0.118576	down	yes	--	chr6:40429626-40434147:-
MSTRG.317073	123.553	295.855	0.417613	-1.25976	0.00388823	0.119082	down	yes	--	chrJH922168.1:5916-9257:-
MSTRG.98111	118.36	18.4944	6.3998	2.67803	0.00389842	0.119265	up	yes	--	chr16:26928119-26934221:+
MSTRG.186603	57.8783	155.187	0.372958	-1.42291	0.00391222	0.119558	down	yes	--	chr23:61464344-61467466:+
MSTRG.246669	47.4717	133.815	0.354756	-1.4951	0.00392079	0.119626	down	yes	--	chr4:109254265-109260292:+
MSTRG.177154	0.454002	13.2969	0.0341434	-4.87225	0.00396268	0.120774	down	yes	--	chr22:24951241-24952325:+
MSTRG.221983	2.26292	21.7638	0.103976	-3.26567	0.00398982	0.121536	down	yes	--	chr3:133970324-133971072:-
MSTRG.127063	31.6455	99.3125	0.318645	-1.64998	0.00399383	0.121593	down	yes	--	chr19:42837993-42840939:-
MSTRG.177651	625.705	291.447	2.14689	1.10225	0.00401072	0.121971	up	yes	--	chr22:35572463-35600916:-
MSTRG.177558	0.454002	12.5565	0.0361567	-4.78959	0.00401787	0.122063	down	yes	--	chr22:33749444-33750674:-
MSTRG.337050	449.35	901.7	0.498336	-1.00481	0.00402108	0.122095	down	yes	--	chrX:116349205-116394159:-
MSTRG.320875	0.450458	12.844	0.0350715	-4.83356	0.00405253	0.122737	down	yes	--	chrJH924811.1:1-1049:-
MSTRG.270113	226.984	81.7184	2.77764	1.47386	0.00410182	0.123772	up	yes	--	chr6:41259418-41262988:-
MSTRG.137895	150.009	38.1949	3.92746	1.9736	0.00411304	0.123957	up	yes	--	chr2:59573573-59577260:+
MSTRG.46591	259.647	98.9428	2.62422	1.39189	0.00412686	0.124155	up	yes	--	chr11:21314807-21318476:-
MSTRG.119466	10.8712	63.1701	0.172095	-2.53873	0.00412834	0.124155	down	yes	--	chr18:54661817-54664435:-
MSTRG.241965	141.99	303.597	0.467691	-1.09637	0.00415878	0.124805	down	yes	--	chr4:63917201-63929233:-
MSTRG.49444	9.9526	46.378	0.214597	-2.2203	0.00417037	0.125087	down	yes	--	chr11:37845072-37848446:+
MSTRG.143609	85.7784	591.255	0.145079	-2.78509	0.00419604	0.125657	down	yes	--	chr2:96592109-96601394:-
MSTRG.170645	215.542	512.602	0.420486	-1.24987	0.00424226	0.126774	down	yes	--	chr21:28565922-28578715:-
MSTRG.101703	188.16	376.639	0.499575	-1.00123	0.00428688	0.127722	down	yes	--	chr16:62063615-62073959:+
MSTRG.43999	126.135	272.55	0.462795	-1.11155	0.00429416	0.127722	down	yes	--	chr11:958850-964099:-
MSTRG.218211	14.4749	57.9315	0.249862	-2.0008	0.0043601	0.129155	down	yes	--	chr3:102961150-102963621:-
MSTRG.19750	315.837	131.174	2.40778	1.2677	0.00436141	0.129155	up	yes	--	chr1:156754457-156757637:-
MSTRG.232384	180.403	372.385	0.484451	-1.04558	0.00436866	0.129256	down	yes	--	chr3:210343289-210354569:-
MSTRG.170449	0.450458	12.8126	0.0351576	-4.83002	0.00440205	0.130176	down	yes	--	chr21:15437250-15437680:+
MSTRG.181879	329	133.432	2.46568	1.30198	0.00441551	0.13037	up	yes	--	chr23:22698790-22705685:-
MSTRG.233936	184.946	376.512	0.49121	-1.02559	0.00442934	0.13071	down	yes	--	chr3:219429603-219439372:-
MSTRG.122770	161.026	334.894	0.480826	-1.05641	0.00443171	0.130712	down	yes	--	chr19:11764966-11769539:+
MSTRG.203902	172.918	28.3745	6.09414	2.60742	0.00443794	0.130771	up	yes	--	chr26:40463456-40472737:-
MSTRG.299094	0.454002	12.4187	0.0365578	-4.77368	0.00443836	0.130771	down	yes	--	chr8:57506778-57515514:-
MSTRG.31577	111.88	20.0621	5.57667	2.4794	0.00447131	0.131607	up	yes	--	chr1:252266138-252270806:-
MSTRG.201873	97.334	24.0954	4.03953	2.01419	0.00448427	0.131892	up	yes	--	chr26:21104656-21107907:+
MSTRG.130932	14.4147	0.304127	47.3969	5.56672	0.00450098	0.132205	up	yes	--	chr2:10000584-10003616:-
MSTRG.312464	173.28	357.349	0.484905	-1.04423	0.0045244	0.132482	down	yes	--	chr9:82236036-82238726:-
MSTRG.168762	303.153	29.5542	10.2575	3.35861	0.00452793	0.132482	up	yes	--	chr21:6314063-6321385:+
MSTRG.296698	12.212	0.345251	35.3713	5.14451	0.00453006	0.132482	up	yes	--	chr8:37625303-37639989:+
MSTRG.197196	8.57288	90.3642	0.0948703	-3.3979	0.00453343	0.132482	down	yes	--	chr25:23383955-23386412:-
MSTRG.255009	12.2013	0.304127	40.1193	5.32622	0.00454779	0.132813	up	yes	--	chr5:40482704-40486538:-
MSTRG.305165	23.0478	78.9802	0.291817	-1.77686	0.00455288	0.132835	down	yes	--	chr9:21795936-21797643:+
MSTRG.297677	0.450458	12.9516	0.03478	-4.8456	0.00458324	0.133583	down	yes	--	chr8:38975703-38976785:-
MSTRG.294397	1.35846	16.9328	0.0802267	-3.63977	0.00459089	0.133738	down	yes	--	chr8:20315624-20316617:-
MSTRG.34397	37.5794	138.017	0.272281	-1.87683	0.0046008	0.133793	down	yes	--	chr1:271977803-271981876:+
MSTRG.225902	750.575	3458.48	0.217024	-2.20407	0.00460381	0.133793	down	yes	--	chr3:152620102-152630739:+
MSTRG.128937	73.2223	180.049	0.40668	-1.29804	0.00461891	0.134071	down	yes	--	chr19:55591737-55599123:-
MSTRG.38912	41.1618	118.881	0.346244	-1.53014	0.00463528	0.13434	down	yes	--	chr10:34331275-34337305:+
MSTRG.124702	53.3986	142.76	0.374043	-1.41872	0.00468123	0.135257	down	yes	--	chr19:23450503-23452744:-
MSTRG.184862	52.0472	141.058	0.368976	-1.4384	0.00468375	0.135261	down	yes	--	chr23:47931678-47938794:-
MSTRG.102900	333.061	138.394	2.40661	1.267	0.00470423	0.135714	up	yes	--	chr17:3153443-3159680:+
MSTRG.257441	281.12	823.765	0.341262	-1.55105	0.00471402	0.135911	down	yes	--	chr5:52801282-52815825:+
MSTRG.10829	18.9476	326.667	0.0580028	-4.10773	0.00474847	0.13673	down	yes	--	chr1:85586276-85586731:+
MSTRG.136708	13.5456	71.2876	0.190014	-2.39582	0.00476193	0.13696	down	yes	--	chr2:48197490-48200807:-
MSTRG.119596	1.35846	16.7107	0.0812928	-3.62073	0.00478271	0.137365	down	yes	--	chr18:58592102-58593692:-
MSTRG.173550	1.81246	19.3863	0.0934918	-3.41902	0.00478327	0.137365	down	yes	--	chr21:49260118-49261643:+
MSTRG.137890	103.091	23.9045	4.3126	2.10856	0.00478651	0.137389	up	yes	--	chr2:59539557-59542482:+
MSTRG.330459	0.454002	12.7451	0.0356217	-4.8111	0.0047951	0.137565	down	yes	--	chrX:70893702-70904042:+
MSTRG.120437	41.6087	118.214	0.351977	-1.50645	0.00480019	0.137642	down	yes	--	chr18:65092055-65131681:+
MSTRG.173403	218.585	79.9056	2.73554	1.45182	0.00481167	0.137851	up	yes	--	chr21:48447988-48449491:+
MSTRG.243938	224.721	79.236	2.8361	1.50391	0.00482272	0.138078	up	yes	--	chr4:81627882-81636410:-
MSTRG.79876	1284.72	2927.63	0.438827	-1.18828	0.00486114	0.138664	down	yes	--	chr14:40084683-40496107:+
MSTRG.302189	31.1667	109.754	0.283969	-1.8162	0.00486727	0.138664	down	yes	--	chr8:85327029-85330767:+
MSTRG.252667	61.4962	155.278	0.39604	-1.33628	0.00487998	0.138806	down	yes	--	chr5:25856349-26071600:+
MSTRG.137888	103.566	27.2193	3.80488	1.92785	0.00489941	0.139289	up	yes	--	chr2:59520007-59522700:+
MSTRG.183415	38.498	206.722	0.186231	-2.42484	0.00492441	0.13979	down	yes	--	chr23:38675566-38682056:-
MSTRG.293749	22.6398	84.0083	0.269495	-1.89167	0.00494517	0.140239	down	yes	--	chr8:14483711-14486646:-
MSTRG.5841	109.028	239.818	0.454628	-1.13724	0.00498742	0.141225	down	yes	--	chr1:32577351-32586787:-
MSTRG.185390	3.62493	25.482	0.142255	-2.81345	0.0049977	0.141445	down	yes	--	chr23:54410797-54412547:+
MSTRG.142761	246.191	829.606	0.296756	-1.75265	0.005005	0.141554	down	yes	--	chr2:103189431-103208410:+
MSTRG.323154	23.0761	77.9153	0.296169	-1.75551	0.00500653	0.141554	down	yes	--	chrX:14487343-14490638:+
MSTRG.286319	28.0524	87.1274	0.32197	-1.635	0.00502146	0.141905	down	yes	--	chr7:59058356-59097816:+
MSTRG.42174	63.3299	160.199	0.39532	-1.33891	0.00504539	0.142274	down	yes	--	chr10:67466478-67475173:+
MSTRG.31132	18.0573	115.005	0.157013	-2.67104	0.0050628	0.142647	down	yes	--	chr1:246771346-246774519:-
MSTRG.65239	16.7378	62.1229	0.269431	-1.89201	0.0050848	0.143025	down	yes	--	chr13:8828202-8830788:+
MSTRG.312468	119.779	264.822	0.4523	-1.14465	0.00509359	0.143128	down	yes	--	chr9:82273142-82276908:-
MSTRG.124964	7.22505	37.6132	0.192088	-2.38016	0.00509757	0.143128	down	yes	--	chr19:29053342-29080980:+
MSTRG.320568	456.553	210.803	2.16578	1.11488	0.00510384	0.143234	up	yes	--	chrJH924505.1:1-1879:-
MSTRG.302185	15.3687	59.4261	0.258619	-1.9511	0.00511779	0.143533	down	yes	--	chr8:85294677-85295706:+
MSTRG.183414	32.1703	286.363	0.112341	-3.15404	0.00512479	0.143549	down	yes	--	chr23:38665790-38674983:-
MSTRG.102879	389.166	174.134	2.23486	1.16018	0.0051252	0.143549	up	yes	--	chr17:2882594-2887722:+
MSTRG.272844	42.9282	120.627	0.355876	-1.49055	0.00516707	0.14427	down	yes	--	chr6:63423704-63430315:+
MSTRG.98096	140.397	9.99282	14.0498	3.81247	0.00517117	0.14427	up	yes	--	chr16:26808983-26895168:+
MSTRG.54413	282.858	103.943	2.72129	1.44429	0.00517331	0.14427	up	yes	--	chr12:4601553-4609663:+
MSTRG.271193	4.51876	27.8195	0.162431	-2.6221	0.0051893	0.144629	down	yes	--	chr6:55467480-55468272:-
MSTRG.321427	94.6489	446.621	0.211922	-2.23839	0.00522725	0.145401	down	yes	--	chrX:5634565-5645855:+
MSTRG.114100	74.2118	182.278	0.407134	-1.29642	0.0052643	0.146214	down	yes	--	chr18:18677340-18687749:-
MSTRG.11184	98.2491	358.57	0.274003	-1.86774	0.00526978	0.146214	down	yes	--	chr1:87049560-87054796:-
MSTRG.21947	299.302	125.615	2.38269	1.25259	0.0052716	0.146214	up	yes	--	chr1:178716661-178722044:+
MSTRG.107138	226.891	55.4045	4.09518	2.03393	0.00528132	0.146402	up	yes	--	chr17:36424313-36426022:+
MSTRG.86061	21.2885	112.127	0.18986	-2.39699	0.00529079	0.146524	down	yes	--	chr15:9211179-9213900:-
MSTRG.77431	11.7828	0.345251	34.1282	5.09289	0.00529087	0.146524	up	yes	--	chr14:20233562-20235115:-
MSTRG.241128	3.62493	25.6947	0.141077	-2.82544	0.00531043	0.146924	down	yes	--	chr4:41286283-41287685:-
MSTRG.186840	3.16029	24.2178	0.130495	-2.93794	0.00531051	0.146924	down	yes	--	chr24:433182-434706:-
MSTRG.25796	0.450458	12.2236	0.0368516	-4.76213	0.00535001	0.147656	down	yes	--	chr1:206573849-206576731:-
MSTRG.141927	140.489	457.879	0.306827	-1.7045	0.00536532	0.147791	down	yes	--	chr2:95815446-95831416:-
MSTRG.227541	567.795	258.638	2.19533	1.13444	0.00536902	0.147822	up	yes	--	chr3:173286071-173307658:-
MSTRG.84935	20.3309	71.0368	0.286202	-1.8049	0.00537358	0.147875	down	yes	--	chr15:6362472-6364086:-
MSTRG.98325	0.454002	12.1946	0.0372297	-4.7474	0.00537998	0.147957	down	yes	--	chr16:28684040-28690523:-
MSTRG.150781	10.3995	43.7294	0.237815	-2.07209	0.00539647	0.148289	down	yes	--	chr2:171844991-171846348:-
MSTRG.143616	26.1726	308.094	0.0849502	-3.55724	0.00543093	0.149136	down	yes	--	chr2:96729030-96735237:-
MSTRG.22003	912.746	363.966	2.50778	1.32641	0.00543441	0.149136	up	yes	--	chr1:170281629-170288724:+
MSTRG.43995	23.5266	75.1143	0.31321	-1.6748	0.00543519	0.149136	down	yes	--	chr11:938007-940424:-
MSTRG.219916	92.6239	241.648	0.383301	-1.38345	0.00544772	0.149298	down	yes	--	chr3:115052910-115057419:+
MSTRG.292949	162.711	332.803	0.48891	-1.03236	0.00547079	0.149823	down	yes	--	chr8:7012213-7035164:+
MSTRG.291335	148.409	306.803	0.483729	-1.04773	0.00547761	0.149937	down	yes	--	chr7:87486828-87495213:+
MSTRG.248896	110.819	245.836	0.450787	-1.14948	0.0054857	0.149992	down	yes	--	chr5:5429281-5447793:+
MSTRG.215815	297.128	1491.85	0.199167	-2.32795	0.00548655	0.149992	down	yes	--	chr3:81580810-81588038:+
MSTRG.270110	217.67	80.4903	2.7043	1.43525	0.00548958	0.149992	up	yes	--	chr6:41222590-41225070:-
MSTRG.42959	17.1812	63.0458	0.272519	-1.87557	0.0054922	0.149992	down	yes	--	chr10:77203130-77204813:-
MSTRG.72413	246.765	39.3576	6.26981	2.64842	0.00549285	0.149992	up	yes	--	chr13:70613058-70619060:-
MSTRG.168760	29.9606	1.56176	19.1839	4.26182	0.00549648	0.150019	up	yes	--	chr21:6267652-6268736:+
MSTRG.168745	88.009	12.1299	7.25552	2.85908	0.00553031	0.150797	up	yes	--	chr21:6030003-6033005:+
MSTRG.297704	9.9526	44.8238	0.222038	-2.17112	0.00555402	0.151238	down	yes	--	chr8:39456408-39458482:-
MSTRG.103168	166.544	19.1641	8.69042	3.11943	0.00559001	0.151914	up	yes	--	chr16:53057118-53063639:+
MSTRG.204010	44.0382	4.50321	9.77929	3.28973	0.00561544	0.152094	up	yes	--	chr26:40379502-40381994:-
MSTRG.126192	23.5124	2.51395	9.35278	3.2254	0.00562021	0.152094	up	yes	--	chr19:21905031-21906533:-
MSTRG.188186	265.645	108.035	2.45887	1.29799	0.00562409	0.152094	up	yes	--	chr24:10248675-10253075:-
MSTRG.217389	1.35492	16.4619	0.0823062	-3.60286	0.00562505	0.152094	down	yes	--	chr3:95696172-95697212:+
MSTRG.281354	23.5478	2.29338	10.2677	3.36005	0.00562615	0.152094	up	yes	--	chr7:22080438-22085040:+
MSTRG.124955	27.5843	87.3751	0.315699	-1.66338	0.00567868	0.152863	down	yes	--	chr19:28995542-28999578:+
MSTRG.220947	0.450458	12.2914	0.0366482	-4.77011	0.00570757	0.153461	down	yes	--	chr3:124991455-125027767:-
MSTRG.191644	71.1082	5.05539	14.0658	3.81412	0.00571459	0.153461	up	yes	--	chr24:35290332-35296536:+
MSTRG.246633	89.6372	286.173	0.313227	-1.67472	0.00571469	0.153461	down	yes	--	chr4:109091567-109097556:+
MSTRG.153420	56.0304	144.129	0.388752	-1.36308	0.00572276	0.153461	down	yes	--	chr2:198532267-198534264:-
MSTRG.114751	53.3738	140.914	0.378768	-1.40061	0.00573159	0.153625	down	yes	--	chr18:22081123-22082878:-
MSTRG.124703	27.1373	85.1854	0.318568	-1.65033	0.00574382	0.153881	down	yes	--	chr19:23452815-23455136:-
MSTRG.119783	340.424	1045.81	0.325511	-1.61922	0.00574677	0.153887	down	yes	--	chr18:59591058-59603288:+
MSTRG.252669	13.5775	51.9868	0.261173	-1.93692	0.00576037	0.154105	down	yes	--	chr5:25890392-25892912:+
MSTRG.168238	67.7565	215.153	0.314922	-1.66693	0.00578031	0.154493	down	yes	--	chr21:7235899-7248849:-
MSTRG.103148	62.1805	7.40485	8.39727	3.06992	0.00579055	0.154694	up	yes	--	chr16:52938549-52970309:+
MSTRG.143561	2.25583	20.5591	0.109724	-3.18804	0.00581457	0.155153	down	yes	--	chr2:96075572-96076113:-
MSTRG.236777	0.450458	12.3714	0.0364112	-4.77947	0.00581596	0.155153	down	yes	--	chr4:21049499-21050435:+
MSTRG.31308	131.445	426.167	0.308435	-1.69696	0.00582058	0.155204	down	yes	--	chr1:248555401-248564609:-
MSTRG.169965	50.1639	134.4	0.373243	-1.42181	0.00583181	0.15543	down	yes	--	chr21:11707042-11708475:+
MSTRG.246636	8.14368	39.5075	0.20613	-2.27837	0.00583535	0.155451	down	yes	--	chr4:108935975-108936877:+
MSTRG.72420	69.7214	12.1326	5.74663	2.52272	0.00584445	0.15562	up	yes	--	chr13:70720944-70723110:-
MSTRG.16346	288.778	593.795	0.486327	-1.04	0.00588426	0.15646	down	yes	--	chr1:120997826-121008524:+
MSTRG.170478	937.183	1942.52	0.482458	-1.05152	0.00589763	0.156669	down	yes	--	chr21:16088677-16101145:+
MSTRG.63784	80.4898	192.198	0.418786	-1.25572	0.00591301	0.156974	down	yes	--	chr13:554467-561311:+
MSTRG.290504	50.1639	134.366	0.373337	-1.42145	0.00592445	0.157026	down	yes	--	chr7:85369996-85374046:+
MSTRG.99812	648.356	1724.19	0.376036	-1.41106	0.00592584	0.157026	down	yes	--	chr16:38886414-38896502:+
MSTRG.309133	37.9909	109.272	0.347672	-1.5242	0.00592771	0.157026	down	yes	--	chr9:48996260-49001917:+
MSTRG.55679	64.7025	159.832	0.404815	-1.30467	0.00595899	0.157517	down	yes	--	chr12:18072496-18077067:-
MSTRG.72394	19.9087	1.74027	11.44	3.51602	0.00596012	0.157517	up	yes	--	chr13:70430476-70431332:-
MSTRG.177113	20.3592	70.3066	0.289577	-1.78798	0.00596575	0.157592	down	yes	--	chr22:24383203-24385356:+
MSTRG.236727	4.06121	35.6409	0.113948	-3.13355	0.00600045	0.15814	down	yes	--	chr4:19723107-19725365:-
MSTRG.267121	33.8871	4.58677	7.38802	2.88519	0.0060211	0.158518	up	yes	--	chr6:19271895-19274661:+
MSTRG.143637	128.196	997.766	0.128483	-2.96035	0.00602253	0.158518	down	yes	--	chr2:97005290-97040503:-
MSTRG.146671	10.8535	45.8127	0.236911	-2.07758	0.00603075	0.15853	down	yes	--	chr2:131281924-131285369:-
MSTRG.227684	23.4876	79.0185	0.297242	-1.75029	0.006032	0.15853	down	yes	--	chr3:174763993-174765724:+
MSTRG.197307	4.9763	28.415	0.175129	-2.51351	0.00603931	0.158648	down	yes	--	chr25:33684118-33686416:+
MSTRG.54765	1.80538	17.668	0.102184	-3.29076	0.00608904	0.159585	down	yes	--	chr12:9290372-9316071:+
MSTRG.53341	22.154	74.5407	0.297206	-1.75046	0.00609257	0.159603	down	yes	--	chr11:61650326-61653051:+
MSTRG.42583	34.8093	100.196	0.347412	-1.52528	0.00610997	0.159706	down	yes	--	chr10:76554947-76557538:-
MSTRG.316554	563.833	262.176	2.15059	1.10473	0.0061141	0.159706	up	yes	--	chrJH921894.1:5418-12778:-
MSTRG.107134	518.9	156.85	3.30825	1.72607	0.00611762	0.159706	up	yes	--	chr17:36362596-36366108:+
MSTRG.54628	11.7651	47.4376	0.248011	-2.01152	0.00611776	0.159706	down	yes	--	chr12:5507842-5509558:+
MSTRG.204008	91.6623	13.7713	6.65603	2.73466	0.00612467	0.159706	up	yes	--	chr26:40361001-40431413:-
MSTRG.182462	105.414	233.458	0.451533	-1.1471	0.00614279	0.160039	down	yes	--	chr23:26061148-26069333:+
MSTRG.72444	64.2627	14.0229	4.58269	2.19619	0.0061489	0.160117	up	yes	--	chr13:71032118-71033573:-
MSTRG.243950	225.64	77.6436	2.90609	1.53908	0.00616131	0.160367	up	yes	--	chr4:81754984-81765934:-
ENSOARG00000025942	11.3182	0.345251	32.7824	5.03485	0.00620374	0.161175	up	yes	--	chr3:2134758-2161571:-
MSTRG.246576	215.925	624.944	0.34551	-1.5332	0.00622192	0.161472	down	yes	--	chr4:108742115-108763559:+
MSTRG.76115	55.6792	9.31317	5.97855	2.57979	0.00623088	0.16151	up	yes	--	chr14:14038301-14040072:+
MSTRG.304879	12.2155	50.0876	0.243883	-2.03574	0.00623694	0.161593	down	yes	--	chr9:19452814-19454020:-
MSTRG.313917	623.236	1462.28	0.426208	-1.23037	0.00624649	0.161619	down	yes	--	chr9:90559650-90607351:-
MSTRG.20576	61.5919	11.4525	5.37802	2.42707	0.00626271	0.161965	up	yes	--	chr1:152243410-152245208:+
MSTRG.291015	89.1974	309.694	0.288018	-1.79577	0.0062736	0.162099	down	yes	--	chr7:86583179-86592099:+
MSTRG.68279	84.5936	198.638	0.425867	-1.23153	0.00628472	0.162312	down	yes	--	chr13:38961776-38973463:-
MSTRG.111836	14.4572	55.6987	0.259561	-1.94586	0.00630647	0.1628	down	yes	--	chr17:70652661-70657722:-
MSTRG.224280	32.9897	5.08211	6.49134	2.69852	0.00632855	0.163146	up	yes	--	chr3:151665670-151704212:-
MSTRG.180132	23.5195	77.3153	0.304203	-1.7169	0.00633372	0.163206	down	yes	--	chr22:50054964-50058108:+
MSTRG.236738	20.3238	77.3846	0.262633	-1.92888	0.00636657	0.163754	down	yes	--	chr4:19820270-19838320:-
MSTRG.286327	0.908004	37.1	0.0244745	-5.35258	0.00637118	0.163799	down	yes	--	chr7:59088765-59090769:+
MSTRG.270098	451.276	204.225	2.2097	1.14385	0.00637836	0.163909	up	yes	--	chr6:40924409-40938358:-
MSTRG.124712	154.216	315.586	0.488664	-1.03309	0.00640816	0.164488	down	yes	--	chr19:23576888-23583610:-
MSTRG.256677	2.71692	21.8872	0.124133	-3.01004	0.00643432	0.165048	down	yes	--	chr5:49360825-49361488:+
MSTRG.177715	41.474	4.54433	9.12654	3.19007	0.00648971	0.16609	up	yes	--	chr22:34764121-34790452:-
MSTRG.156335	110.691	7.94618	13.9301	3.80014	0.00649083	0.16609	up	yes	--	chr2:224131006-224147416:-
MSTRG.126748	110.897	284.779	0.389415	-1.36062	0.00649218	0.16609	down	yes	--	chr19:41554062-41562957:+
MSTRG.126858	139.875	394.455	0.354605	-1.49572	0.00649321	0.16609	down	yes	--	chr19:40409829-40420467:+
MSTRG.169889	98.1569	222.315	0.441521	-1.17945	0.00649602	0.16609	down	yes	--	chr21:10781532-10787099:+
MSTRG.122685	596.595	212.756	2.80413	1.48755	0.00650558	0.166124	up	yes	--	chr19:10951094-10960008:+
MSTRG.203628	44.7406	120.75	0.370522	-1.43237	0.00654695	0.166735	down	yes	--	chr26:37281713-37286703:+
ENSOARG00000025267	46.5673	123.983	0.375594	-1.41275	0.00654716	0.166735	down	yes	--	chr4:113208235-113213701:+
MSTRG.194728	4.9763	28.304	0.175816	-2.50786	0.00658019	0.167426	down	yes	--	chr24:5392137-5394461:+
MSTRG.64601	27.6091	2.87229	9.61221	3.26487	0.00658668	0.167516	up	yes	--	chr13:16519189-16520695:-
MSTRG.86006	10.8535	45.0611	0.240862	-2.05372	0.00660507	0.167833	down	yes	--	chr15:8523034-8528067:-
MSTRG.205738	43.3574	168.776	0.256892	-1.96076	0.00662076	0.168098	down	yes	--	chr26:9863983-9945051:+
MSTRG.3750	150.055	311.389	0.48189	-1.05322	0.00665229	0.168522	down	yes	--	chr1:23810193-23812885:-
MSTRG.405	383.774	157.522	2.43633	1.28471	0.00665299	0.168522	up	yes	--	chr1:595497-598537:-
MSTRG.320880	67.7884	162.983	0.415924	-1.26561	0.00667549	0.168865	down	yes	--	chrJH924816.1:1-2163:-
MSTRG.201842	19.4335	1.60288	12.1241	3.5998	0.00669032	0.169021	up	yes	--	chr26:20510347-20566370:-
MSTRG.222433	75.9392	178.89	0.424501	-1.23616	0.00669357	0.169021	down	yes	--	chr3:135890856-135892999:+
MSTRG.33201	15.3546	61.6905	0.248896	-2.00638	0.00671182	0.169347	down	yes	--	chr1:264370158-264371680:-
MSTRG.181554	99.8985	25.5906	3.90372	1.96485	0.00672962	0.169554	up	yes	--	chr23:21567779-21570209:+
MSTRG.290995	774.44	1897.36	0.408168	-1.29277	0.00674665	0.169832	down	yes	--	chr7:86382876-87359185:+
MSTRG.236669	79.6244	188.291	0.422879	-1.24168	0.00676047	0.170104	down	yes	--	chr4:13119681-13121690:+
MSTRG.108465	6.78168	33.2644	0.203872	-2.29427	0.00676642	0.170178	down	yes	--	chr17:48963270-48964706:-
MSTRG.149067	114.356	249.473	0.45839	-1.12535	0.00679381	0.170791	down	yes	--	chr2:154310569-154314728:-
MSTRG.1102	28.0489	85.193	0.329239	-1.60279	0.00681787	0.171244	down	yes	--	chr1:5258517-5261456:-
MSTRG.245333	0.450458	11.7396	0.0383708	-4.70385	0.00691224	0.173078	down	yes	--	chr4:96092124-96093665:-
MSTRG.293239	20.3663	67.4732	0.301843	-1.72813	0.00695577	0.173784	down	yes	--	chr8:9386201-9391173:+
MSTRG.284603	134.282	279.173	0.481001	-1.05589	0.00696442	0.173923	down	yes	--	chr7:44727033-44736981:-
MSTRG.186591	23.516	76.4481	0.307607	-1.70084	0.00697034	0.173967	down	yes	--	chr23:61329083-61331987:+
MSTRG.270097	344.074	153.012	2.24868	1.16908	0.00698432	0.174113	up	yes	--	chr6:40915291-40924342:-
MSTRG.24999	6.77813	34.428	0.196879	-2.34462	0.00698914	0.174132	down	yes	--	chr1:200309220-200310438:+
MSTRG.155434	991.323	2755.93	0.359705	-1.47511	0.00699426	0.174132	down	yes	--	chr2:217322013-217334395:-
MSTRG.103137	30.8579	2.63864	11.6947	3.54778	0.00701063	0.174386	up	yes	--	chr16:52820921-52823428:+
MSTRG.257688	1030.07	356.853	2.88655	1.52935	0.00708526	0.175703	up	yes	--	chr5:58305013-58315707:+
MSTRG.158120	42.9778	7.45906	5.76182	2.52653	0.00709197	0.175757	up	yes	--	chr2:237734233-237735994:+
MSTRG.86016	4.06475	25.5938	0.158818	-2.65455	0.00709366	0.175757	down	yes	--	chr15:8639841-8642077:-
MSTRG.31579	24.4842	2.08552	11.7401	3.55337	0.00711095	0.17609	up	yes	--	chr1:252288510-252290075:-
MSTRG.130344	0.454002	11.7912	0.0385034	-4.69887	0.00711502	0.17609	down	yes	--	chr2:2571013-2578193:-
MSTRG.313404	71.385	178.798	0.399248	-1.32464	0.00712215	0.176155	down	yes	--	chr9:89853548-89925917:+
MSTRG.94925	33.9509	96.5233	0.351738	-1.50743	0.00713723	0.176451	down	yes	--	chr16:3892419-3897160:+
MSTRG.236953	19.9265	86.4335	0.230541	-2.11691	0.00715268	0.176756	down	yes	--	chr4:20838243-20842393:+
MSTRG.54508	261.275	105.776	2.47007	1.30455	0.00715943	0.176846	up	yes	--	chr12:5738709-5746365:+
MSTRG.65241	95.9401	212.753	0.450945	-1.14898	0.00718526	0.177042	down	yes	--	chr13:8855156-8863333:+
MSTRG.194667	10.3889	43.0623	0.241252	-2.05139	0.0071903	0.177054	down	yes	--	chr24:4306819-4312996:+
MSTRG.103157	83.5186	4.07702	20.4852	4.35651	0.00719283	0.177054	up	yes	--	chr16:52996814-52999011:+
MSTRG.25996	53.8171	138.806	0.387713	-1.36694	0.0072046	0.177247	down	yes	--	chr1:205435067-205438904:+
MSTRG.293805	75.0737	174.724	0.42967	-1.2187	0.00722211	0.177543	down	yes	--	chr8:14563418-14568853:-
MSTRG.216257	8.11888	128.104	0.0633772	-3.97989	0.00724459	0.177941	down	yes	--	chr3:84024695-84030189:-
MSTRG.24270	122.599	256.428	0.478102	-1.06461	0.00726135	0.178199	down	yes	--	chr1:193119018-193129771:+
MSTRG.229727	45.2549	121.772	0.371637	-1.42804	0.00727025	0.17834	down	yes	--	chr3:189918157-189922536:+
MSTRG.35326	14.936	55.9004	0.267189	-1.90407	0.00731904	0.179304	down	yes	--	chr1:274668577-274671038:+
MSTRG.291072	204.631	612.13	0.334294	-1.58081	0.00733582	0.17943	down	yes	--	chr7:87400880-87418427:+
MSTRG.318650	51.1356	132.223	0.386737	-1.37058	0.00733994	0.17943	down	yes	--	chrJH922885.1:1-4533:-
MSTRG.211296	26.6692	82.956	0.321485	-1.63717	0.00734041	0.17943	down	yes	--	chr3:48062944-48065761:-
MSTRG.246651	25.339	79.886	0.31719	-1.65658	0.00734126	0.17943	down	yes	--	chr4:109029170-109031598:+
MSTRG.281349	58.4564	8.97931	6.51012	2.70268	0.00734318	0.17943	up	yes	--	chr7:22064131-22069374:+
MSTRG.289476	28.5277	104.74	0.272367	-1.87638	0.0073808	0.180272	down	yes	--	chr7:78732919-78738044:-
MSTRG.19558	20.345	68.4597	0.297183	-1.75058	0.00739333	0.180383	down	yes	--	chr1:144805625-144806873:-
MSTRG.212466	100.473	224.806	0.446932	-1.16187	0.00739493	0.180383	down	yes	--	chr3:51681261-51685342:+
MSTRG.88290	0.450458	10.9734	0.0410499	-4.60648	0.00741048	0.180536	down	yes	--	chr15:33917519-33940616:+
MSTRG.143570	10.3924	44.2116	0.235061	-2.08889	0.00741112	0.180536	down	yes	--	chr2:96208606-96210785:-
MSTRG.168747	184.24	27.4262	6.71765	2.74796	0.00742367	0.180541	up	yes	--	chr21:6050465-6055383:+
MSTRG.140978	48.8692	128.625	0.379936	-1.39617	0.00744274	0.180927	down	yes	--	chr2:87423539-87427666:-
MSTRG.148248	27.6055	82.1531	0.336025	-1.57336	0.00745676	0.180988	down	yes	--	chr2:145811488-145813851:+
MSTRG.28101	32.5499	92.455	0.352062	-1.5061	0.00746303	0.180988	down	yes	--	chr1:210000944-210020242:-
MSTRG.120838	0.450458	11.642	0.0386924	-4.69181	0.00746441	0.180988	down	yes	--	chr18:68127770-68128251:-
MSTRG.152983	4.98339	28.7937	0.173072	-2.53055	0.00752159	0.181985	down	yes	--	chr2:188804567-188827622:+
MSTRG.332273	145.118	296.275	0.489809	-1.02971	0.00754453	0.182065	down	yes	--	chrX:80288182-80292840:-
MSTRG.42662	143.827	290.082	0.495814	-1.01213	0.00754737	0.182065	down	yes	--	chr10:76495271-76502254:+
MSTRG.175245	143.44	290.525	0.493728	-1.01821	0.00757817	0.182575	down	yes	--	chr22:14783208-14789619:+
MSTRG.259721	116.505	20.129	5.7879	2.53304	0.00759323	0.18286	up	yes	--	chr5:70560048-70565800:-
MSTRG.166351	0.90446	13.9612	0.0647837	-3.94822	0.00761179	0.183229	down	yes	--	chr20:42237956-42238880:+
MSTRG.103149	23.6045	1.6169	14.5986	3.86776	0.00761565	0.183244	up	yes	--	chr16:52959385-52960906:+
MSTRG.180130	9.49151	41.8126	0.227001	-2.13923	0.0076267	0.183432	down	yes	--	chr22:50046147-50048106:+
MSTRG.150739	0.450458	11.2293	0.0401144	-4.63973	0.00764672	0.183758	down	yes	--	chr2:173264410-173270219:+
MSTRG.96415	295.354	122.648	2.40814	1.26792	0.00765983	0.18388	up	yes	--	chr16:14858308-14862448:-
MSTRG.207150	267.021	600.395	0.444743	-1.16896	0.00769158	0.184367	down	yes	--	chr3:12437925-12443000:+
MSTRG.119597	0.450458	10.7516	0.041897	-4.57701	0.00771944	0.184878	down	yes	--	chr18:58594543-58617524:-
MSTRG.20528	166.006	60.4859	2.74453	1.45656	0.00773327	0.184963	up	yes	--	chr1:151765604-151766847:+
MSTRG.72438	55.2075	11.7838	4.68505	2.22806	0.00773602	0.184963	up	yes	--	chr13:70950140-70951739:-
MSTRG.64132	65.5964	158.549	0.41373	-1.27324	0.00778782	0.185616	down	yes	--	chr13:7858930-7866538:+
MSTRG.177739	16.7166	56.7459	0.294586	-1.76324	0.00779011	0.185616	down	yes	--	chr22:35288539-35291108:+
MSTRG.22780	6.3135	143.232	0.0440788	-4.50377	0.00779478	0.185616	down	yes	--	chr1:184962840-184972769:+
MSTRG.171015	81.8448	182.683	0.448015	-1.15838	0.00784234	0.186561	down	yes	--	chr21:29305199-29332243:-
MSTRG.123208	23.4876	2.59751	9.04235	3.1767	0.00786052	0.186822	up	yes	--	chr19:14503533-14503917:-
MSTRG.79659	98.4763	303.728	0.324225	-1.62493	0.00787075	0.186923	down	yes	--	chr14:39123837-39141515:+
MSTRG.235968	542.761	254.037	2.13654	1.09528	0.00788549	0.187195	up	yes	--	chr4:10719825-10725265:-
MSTRG.137738	13.5492	50.185	0.269984	-1.88905	0.00790915	0.187596	down	yes	--	chr2:58958599-58962134:-
MSTRG.329373	7.70031	35.7537	0.215371	-2.2151	0.00791895	0.187675	down	yes	--	chrX:61133504-61136177:+
MSTRG.263548	35.7138	101.604	0.351498	-1.50841	0.00792544	0.187711	down	yes	--	chr5:99852900-99856715:+
MSTRG.251348	5.44448	252.293	0.0215799	-5.53417	0.00794741	0.188035	down	yes	--	chr5:18809397-18809978:+
MSTRG.175822	34.788	98.1338	0.354496	-1.49616	0.00795726	0.188111	down	yes	--	chr22:19821920-19824171:+
MSTRG.291060	14.9324	54.3871	0.274559	-1.86481	0.00796351	0.18818	down	yes	--	chr7:87281815-87283642:+
MSTRG.167247	9.0446	40.1005	0.225548	-2.14849	0.00800354	0.188717	down	yes	--	chr20:49160832-49163564:-
MSTRG.75473	395.898	184.955	2.14051	1.09796	0.0080237	0.188842	up	yes	--	chr14:10283481-10290777:-
MSTRG.23521	85.9485	194.881	0.441031	-1.18105	0.00803152	0.188842	down	yes	--	chr1:187390202-187408861:-
MSTRG.27403	34.8199	99.3755	0.350387	-1.51298	0.00805285	0.189145	down	yes	--	chr1:224670110-224701886:-
MSTRG.126350	109.936	237.886	0.462137	-1.11361	0.00805439	0.189145	down	yes	--	chr19:37276919-37281494:+
MSTRG.34402	64.699	157.948	0.409622	-1.28763	0.00806889	0.189407	down	yes	--	chr1:272047292-272056715:+
MSTRG.115449	18.5432	63.8058	0.290619	-1.7828	0.0080843	0.189611	down	yes	--	chr18:28041646-28054839:+
MSTRG.233783	1.80538	16.6083	0.108703	-3.20153	0.00812607	0.190302	down	yes	--	chr3:217939012-217960170:+
MSTRG.144522	7.23568	35.2261	0.205406	-2.28345	0.00812752	0.190302	down	yes	--	chr2:107855851-107859288:-
MSTRG.244141	247.857	87.9886	2.81693	1.49412	0.00816469	0.190865	up	yes	--	chr4:86378708-86381840:+
MSTRG.88723	73.2931	173.299	0.422929	-1.24151	0.00820108	0.191426	down	yes	--	chr15:37600111-37635714:-
MSTRG.244144	313.042	126.381	2.47698	1.30858	0.00820853	0.191426	up	yes	--	chr4:86395685-86398677:+
MSTRG.98661	1.35846	15.3589	0.0884481	-3.49903	0.00821309	0.191426	down	yes	--	chr16:18931924-18932824:+
MSTRG.143585	7.23213	35.1544	0.205725	-2.28121	0.00821592	0.191426	down	yes	--	chr2:96301531-96303736:-
MSTRG.39093	39.3387	104.614	0.376038	-1.41105	0.00823434	0.191426	down	yes	--	chr10:35253701-35257860:-
MSTRG.270102	306.317	135.635	2.25839	1.1753	0.00823531	0.191426	up	yes	--	chr6:40959197-40969425:-
MSTRG.232453	44.8363	8.3019	5.40073	2.43316	0.00825304	0.191666	up	yes	--	chr3:210811767-210813690:-
MSTRG.65237	52.0259	130.789	0.397784	-1.32994	0.00827825	0.192094	down	yes	--	chr13:8807180-8870394:+
MSTRG.227014	6.78876	33.7887	0.200918	-2.31532	0.00831239	0.19259	down	yes	--	chr3:167994061-167996861:-
MSTRG.185818	415.505	180.875	2.2972	1.19987	0.00833334	0.192922	up	yes	--	chr23:52435363-52442185:+
MSTRG.151376	26.1904	117.619	0.22267	-2.16702	0.00835447	0.193027	down	yes	--	chr2:175031214-175032669:+
MSTRG.286322	12.1872	71.3756	0.170747	-2.55007	0.00838402	0.193597	down	yes	--	chr7:59066781-59069540:+
MSTRG.287311	206.717	81.5389	2.53519	1.3421	0.00841436	0.19414	up	yes	--	chr7:57806541-57809971:-
MSTRG.291064	38.0157	103.783	0.366301	-1.4489	0.00843219	0.194393	down	yes	--	chr7:87359468-87362355:+
MSTRG.60922	51.4904	179.735	0.286479	-1.8035	0.00851437	0.195651	down	yes	--	chr12:63653632-63656227:+
MSTRG.28990	476.103	48.0803	9.90225	3.30776	0.00851822	0.19566	up	yes	--	chr1:233327669-233342427:-
MSTRG.77420	10.3853	0.345251	30.0805	4.91076	0.00858868	0.196899	up	yes	--	chr14:20157271-20158982:-
MSTRG.194236	319.395	141.465	2.25777	1.1749	0.00858996	0.196899	up	yes	--	chr25:7794367-7813421:+
MSTRG.269632	36.6111	101.017	0.362424	-1.46425	0.00859299	0.196899	down	yes	--	chr6:34119239-34121639:-
MSTRG.147648	134.325	278.787	0.481818	-1.05344	0.00860006	0.196981	down	yes	--	chr2:140193571-140225041:+
MSTRG.166360	7.24631	33.9515	0.213431	-2.22816	0.00860642	0.197024	down	yes	--	chr20:42252310-42255161:+
MSTRG.268685	18.5326	63.1136	0.293638	-1.76789	0.00861237	0.197024	down	yes	--	chr6:34962498-34965154:+
MSTRG.6267	26.2222	2.87453	9.12227	3.18939	0.00869497	0.198115	up	yes	--	chr1:45375782-45379713:+
MSTRG.65238	47.078	125.193	0.376043	-1.41103	0.0087687	0.199314	down	yes	--	chr13:8817739-8823147:+
MSTRG.31144	2.26647	18.3712	0.123371	-3.01893	0.00878134	0.19938	down	yes	--	chr1:246954095-246955132:-
MSTRG.80992	4.07184	24.7774	0.164337	-2.60527	0.00878214	0.19938	down	yes	--	chr14:48068189-48069065:+
MSTRG.64194	0.450458	10.9243	0.0412346	-4.6	0.00878731	0.199411	down	yes	--	chr13:10983421-10984126:-
MSTRG.264657	173.348	59.3599	2.92028	1.54611	0.00880412	0.199559	up	yes	--	chr5:107477378-107500768:-
MSTRG.198003	2.72047	31.7006	0.0858176	-3.54258	0.00880824	0.199572	down	yes	--	chr25:39186908-39189277:+
MSTRG.126123	522.703	259.862	2.01147	1.00825	0.0088208	0.199698	up	yes	--	chr19:21255075-21448417:+
MSTRG.170423	1.80538	17.1617	0.105198	-3.24882	0.00883616	0.199886	down	yes	--	chr21:15236419-15237511:+
MSTRG.94883	7.23922	33.6898	0.214879	-2.21841	0.00886899	0.200153	down	yes	--	chr16:3052440-3054862:+
MSTRG.336608	176.965	390.259	0.453456	-1.14096	0.00886917	0.200153	down	yes	--	chrX:116251713-116259990:-
MSTRG.269306	220.759	88.9916	2.48067	1.31073	0.00887412	0.200185	up	yes	--	chr6:31777836-31781049:-
MSTRG.16763	3.17092	20.7119	0.153097	-2.70748	0.0089948	0.202424	down	yes	--	chr1:125905842-125908076:+
MSTRG.142756	70.931	187.637	0.378022	-1.40346	0.0090092	0.202587	down	yes	--	chr2:103138778-103146714:+
MSTRG.86054	0.450458	10.7869	0.0417598	-4.58174	0.00903683	0.202967	down	yes	--	chr15:9169985-9170476:-
MSTRG.188347	26.2222	78.6972	0.333204	-1.58552	0.00905284	0.203166	down	yes	--	chr24:11113614-11116551:+
MSTRG.111143	0.454002	11.1585	0.0406867	-4.6193	0.00906746	0.203413	down	yes	--	chr17:68902885-68903435:+
MSTRG.268681	89.5025	201.042	0.445194	-1.16749	0.00907116	0.203416	down	yes	--	chr6:34940890-34947120:+
MSTRG.225671	37.4766	181.256	0.206761	-2.27396	0.00910215	0.203592	down	yes	--	chr3:157340869-157342329:+
MSTRG.300843	3.62847	83.2444	0.0435882	-4.51992	0.00912303	0.203911	down	yes	--	chr8:70418729-70421741:+
MSTRG.86874	0.450458	10.3489	0.0435271	-4.52194	0.00918023	0.204426	down	yes	--	chr15:23928460-23929531:+
MSTRG.40370	96.3267	210.105	0.458469	-1.1251	0.00918337	0.204426	down	yes	--	chr10:49138422-49142996:-
ENSOARG00000025873	0.450458	11.1007	0.0405792	-4.62311	0.00918474	0.204426	down	yes	--	chr24:901683-906244:-
MSTRG.247288	12.6731	48.5401	0.261085	-1.93741	0.00924029	0.205421	down	yes	--	chr4:110434219-110436988:+
MSTRG.130118	30.7587	4.84846	6.34402	2.6654	0.00924999	0.205556	up	yes	--	chr2:1544984-1546381:-
MSTRG.247795	17.6635	79.746	0.221497	-2.17464	0.00931724	0.206808	down	yes	--	chr4:118273521-118276529:-
MSTRG.269316	755.685	377.607	2.00125	1.0009	0.00932572	0.206833	up	yes	--	chr6:31858538-31868476:-
MSTRG.141931	51.9728	132.038	0.393619	-1.34513	0.00935808	0.207191	down	yes	--	chr2:95834917-95840136:-
MSTRG.322499	23.9664	1.94682	12.3105	3.62182	0.00935848	0.207191	up	yes	--	chrX:592090-592696:-
MSTRG.46196	90.5169	202.449	0.447109	-1.1613	0.0093638	0.207191	down	yes	--	chr11:19389793-19392258:+
ENSOARG00000025890	26.6975	80.1082	0.333268	-1.58524	0.00940895	0.208017	down	yes	--	chr24:32922765-32941636:-
MSTRG.64140	334.746	154.24	2.17029	1.11789	0.00941213	0.208017	up	yes	--	chr13:10645645-10649989:+
MSTRG.256637	4.51876	26.4005	0.171162	-2.54657	0.00945148	0.208643	down	yes	--	chr5:48639327-48641584:-
MSTRG.86033	2.25583	18.2306	0.123739	-3.01463	0.00946369	0.208669	down	yes	--	chr15:8878847-8881573:-
MSTRG.225665	177.342	1818.5	0.097521	-3.35814	0.00947424	0.208739	down	yes	--	chr3:157227658-157251326:+
MSTRG.122689	100.892	29.6934	3.39778	1.76459	0.00950699	0.209379	up	yes	--	chr19:11041339-11060673:+
MSTRG.129813	4.5223	25.3506	0.17839	-2.48689	0.00954515	0.209975	down	yes	--	chr19:59399396-59400727:+
MSTRG.174726	0.454002	10.514	0.0431809	-4.53346	0.0095505	0.209987	down	yes	--	chr22:10909799-10911013:-
MSTRG.177148	3.17092	21.9397	0.144529	-2.79057	0.00955312	0.209987	down	yes	--	chr22:24913699-24914975:+
MSTRG.210395	119.134	1160.94	0.102618	-3.28464	0.00956045	0.210024	down	yes	--	chr3:36306096-36334854:-
MSTRG.295278	14.0422	72.1537	0.194615	-2.36131	0.00958355	0.21033	down	yes	--	chr8:26362084-26364989:-
ENSOARG00000026707	2.70984	20.2546	0.133789	-2.90197	0.00959304	0.210457	down	yes	--	chr7:45065916-45069003:+
MSTRG.194711	0.454002	10.8697	0.0417677	-4.58147	0.00960541	0.210565	down	yes	--	chr24:5020259-5021171:+
MSTRG.254498	0.454002	10.4579	0.0434124	-4.52575	0.00966077	0.211533	down	yes	--	chr5:36394045-36395494:-
MSTRG.42158	60.0527	291.064	0.206321	-2.27704	0.00967604	0.211786	down	yes	--	chr10:66855993-66859275:+
MSTRG.238022	28.4816	83.2133	0.342273	-1.54678	0.0096842	0.211882	down	yes	--	chr4:32497946-32602687:+
MSTRG.269622	47.0567	121.368	0.38772	-1.36691	0.00969298	0.211993	down	yes	--	chr6:34014979-34019079:-
MSTRG.107135	509.913	158.699	3.21307	1.68395	0.00969851	0.212032	up	yes	--	chr17:36368294-36372470:+
MSTRG.142753	34.781	109.537	0.317527	-1.65505	0.00975335	0.212984	down	yes	--	chr2:103101729-103105586:+
MSTRG.185821	177.664	59.3362	2.9942	1.58217	0.00975871	0.213012	up	yes	--	chr23:52475899-52481421:+
MSTRG.65191	45.716	116.659	0.391876	-1.35153	0.00976697	0.21303	down	yes	--	chr13:8202185-8206067:+
MSTRG.263126	23.5372	70.4296	0.334195	-1.58124	0.00977075	0.21303	down	yes	--	chr5:96870702-96874617:-
MSTRG.86079	56.5199	135.473	0.417205	-1.26117	0.00981549	0.213519	down	yes	--	chr15:9407671-9412780:-
MSTRG.147614	188.585	73.11	2.57947	1.36707	0.0098244	0.213631	up	yes	--	chr2:139735007-139831016:-
MSTRG.334053	15.3546	56.3104	0.272677	-1.87473	0.00986085	0.214259	down	yes	--	chrX:100309402-100311694:+
MSTRG.152949	10.8748	77.5796	0.140176	-2.83469	0.00987697	0.214363	down	yes	--	chr2:188563965-188567503:+
MSTRG.219896	38.4059	104.646	0.367009	-1.44611	0.00989043	0.214573	down	yes	--	chr3:114813616-114818499:+
MSTRG.224171	1.80538	16.7386	0.107857	-3.2128	0.00990773	0.214866	down	yes	--	chr3:149659848-149661386:-
MSTRG.188916	56.1757	290.849	0.193144	-2.37225	0.00993789	0.215355	down	yes	--	chr24:12103943-12119732:+
MSTRG.317677	137.056	47.93	2.8595	1.51576	0.00998615	0.215988	up	yes	--	chrJH922425.1:3344-5066:+
MSTRG.251665	138.893	280.707	0.494797	-1.01509	0.0100038	0.216139	down	yes	--	chr5:20615420-20620288:+
MSTRG.173317	3.15675	51.2204	0.0616308	-4.02021	0.0100136	0.216251	down	yes	--	chr21:46978746-46981307:-
MSTRG.194722	62.9539	265.994	0.236674	-2.07903	0.0100269	0.216409	down	yes	--	chr24:5248111-5321420:+
MSTRG.292849	151.392	50.9647	2.97053	1.57072	0.0100376	0.216523	up	yes	--	chr8:6556793-6588948:-
MSTRG.33047	539.314	1797.5	0.300036	-1.73679	0.0100497	0.216647	down	yes	--	chr1:258886692-258902085:-
MSTRG.87074	9.95969	0.400392	24.8748	4.63661	0.010071	0.216935	up	yes	--	chr15:25743367-25747898:+
MSTRG.67436	36.5899	108.017	0.338743	-1.56174	0.0100758	0.216935	down	yes	--	chr13:23127005-23131585:-
MSTRG.265070	152.201	42.8314	3.5535	1.82924	0.0101046	0.21738	up	yes	--	chr6:3676895-3725321:+
MSTRG.264121	79.5925	181.338	0.438918	-1.18798	0.010116	0.217387	down	yes	--	chr5:90897462-90902194:-
MSTRG.98092	9.94906	0.345251	28.8169	4.84884	0.010123	0.217454	up	yes	--	chr16:26779675-26834904:+
MSTRG.38340	1.80538	16.2595	0.111035	-3.17091	0.0101376	0.217685	down	yes	--	chr10:30619697-30621550:+
MSTRG.299707	129.433	276.644	0.46787	-1.09582	0.0101516	0.217904	down	yes	--	chr8:63105997-63109668:+
MSTRG.196604	1.36201	93.3479	0.0145906	-6.09881	0.0102085	0.218876	down	yes	--	chr25:28257899-28261356:+
MSTRG.94016	30.248	3.46877	8.72011	3.12435	0.0102305	0.219141	up	yes	--	chr15:78603464-78604978:+
MSTRG.194611	88.1547	196.506	0.448611	-1.15646	0.0102324	0.219141	down	yes	--	chr25:12473479-12476183:+
MSTRG.56864	132.91	269.659	0.49288	-1.02069	0.0102634	0.219551	down	yes	--	chr12:29335696-29383936:+
MSTRG.212913	65.9972	154.502	0.42716	-1.22715	0.0102723	0.21958	down	yes	--	chr3:62287236-62292363:+
MSTRG.110022	6.79231	31.3563	0.216617	-2.20678	0.0102861	0.219697	down	yes	--	chr17:59121497-59125100:+
MSTRG.81404	0.450458	10.9366	0.0411882	-4.60163	0.0102883	0.219697	down	yes	--	chr14:50056293-50057511:-
MSTRG.247752	31.234	86.179	0.362431	-1.46422	0.010297	0.219697	down	yes	--	chr4:115749673-115751369:+
MSTRG.319032	127.532	43.4561	2.93474	1.55323	0.0103398	0.220192	up	yes	--	chrJH923084.1:1104-2304:+
MSTRG.248899	31.1985	87.5904	0.356187	-1.48929	0.0103636	0.220452	down	yes	--	chr5:5440660-5445095:+
MSTRG.309136	31.2021	89.1849	0.349858	-1.51516	0.0104646	0.221851	down	yes	--	chr9:49055589-49059862:+
MSTRG.247744	520.011	1120.49	0.464094	-1.10751	0.0104912	0.222247	down	yes	--	chr4:115668708-115739698:+
MSTRG.167125	9.05523	38.1859	0.237135	-2.07622	0.0105242	0.222698	down	yes	--	chr20:48206211-48208069:-
MSTRG.69511	12.6483	47.5187	0.266174	-1.90956	0.010556	0.223287	down	yes	--	chr13:53594623-53596525:-
MSTRG.152977	3.62138	22.9233	0.157978	-2.6622	0.0105997	0.223943	down	yes	--	chr2:188729378-188732154:+
MSTRG.119468	32.1349	87.8091	0.365963	-1.45023	0.0106098	0.223996	down	yes	--	chr18:54686928-54689717:-
MSTRG.294869	217.759	541.564	0.402092	-1.3144	0.0106607	0.224815	down	yes	--	chr8:13961620-13974754:-
MSTRG.302193	18.5432	60.3206	0.307411	-1.70176	0.0106639	0.224815	down	yes	--	chr8:85347114-85349455:+
MSTRG.171596	0.900916	35.1794	0.0256092	-5.28719	0.0106885	0.225081	down	yes	--	chr21:39492405-39493974:-
MSTRG.290741	0.900916	35.1794	0.0256092	-5.28719	0.0106885	0.225081	down	yes	--	chr7:88751508-88763286:+
MSTRG.19626	74.478	479.308	0.155387	-2.68607	0.0107054	0.225186	down	yes	--	chr1:145899974-145903233:-
MSTRG.124686	4.97984	26.2194	0.18993	-2.39646	0.0107138	0.22528	down	yes	--	chr19:23181379-23215844:-
MSTRG.174481	180.023	62.4023	2.88488	1.52851	0.0107346	0.225521	up	yes	--	chr22:6814369-6819105:-
MSTRG.205818	33.88	97.6391	0.346992	-1.52702	0.0107372	0.225521	down	yes	--	chr26:11219842-11221499:+
MSTRG.143565	8.12242	70.574	0.115091	-3.11915	0.0107414	0.225525	down	yes	--	chr2:96119751-96123969:-
MSTRG.242497	93.663	204.413	0.458205	-1.12593	0.0108276	0.226763	down	yes	--	chr4:66420387-66427142:-
MSTRG.313426	29.8649	83.611	0.357189	-1.48524	0.0108569	0.227083	down	yes	--	chr9:90638372-90641144:-
MSTRG.126230	3.6143	22.9213	0.157683	-2.6649	0.0108596	0.227083	down	yes	--	chr19:22276750-22279849:-
MSTRG.197195	0.450458	10.2369	0.0440032	-4.50625	0.0109119	0.228007	down	yes	--	chr25:23360620-23361768:-
MSTRG.236647	79.6279	22.2276	3.58238	1.84092	0.010931	0.228239	up	yes	--	chr4:12684371-12767442:-
MSTRG.271176	68.2779	157.535	0.433414	-1.20618	0.0109383	0.228308	down	yes	--	chr6:55363157-55482037:+
MSTRG.333738	136.013	47.6746	2.85294	1.51245	0.0109546	0.228562	up	yes	--	chrX:97879232-97881075:+
MSTRG.234058	19.4264	63.4807	0.30602	-1.7083	0.0109678	0.228755	down	yes	--	chr3:218384338-218386834:-
MSTRG.21164	7.23213	31.8909	0.226777	-2.14065	0.0109871	0.229035	down	yes	--	chr1:171038262-171081186:+
MSTRG.18646	26.6833	77.7628	0.343138	-1.54314	0.0110348	0.22973	down	yes	--	chr1:143059610-143061394:+
MSTRG.6266	68.1538	8.62267	7.90403	2.98259	0.0110461	0.229796	up	yes	--	chr1:45359629-45361264:+
MSTRG.20544	449.257	139.487	3.22079	1.68741	0.0110629	0.229976	up	yes	--	chr1:151877322-151884457:+
MSTRG.48587	19.9087	62.5739	0.318164	-1.65216	0.0110796	0.230155	down	yes	--	chr11:29706202-29709390:+
MSTRG.245225	1.80892	15.4495	0.117086	-3.09436	0.0110989	0.230405	down	yes	--	chr4:94906150-94907520:-
MSTRG.230065	114.303	289.108	0.395363	-1.33875	0.0111039	0.230405	down	yes	--	chr3:193802145-193805894:-
ENSOARG00000025786	31.2021	88.6502	0.351969	-1.50648	0.0111199	0.230654	down	yes	--	chr2:89795772-89821319:+
MSTRG.267204	174.252	67.4419	2.58373	1.36946	0.0111511	0.231118	up	yes	--	chr6:2204846-2209002:+
ENSOARG00000025579	31.6136	112.947	0.279898	-1.83703	0.0112058	0.231672	down	yes	--	chr1:145740519-145905104:-
MSTRG.102162	13.5669	48.4788	0.279852	-1.83726	0.0112187	0.231854	down	yes	--	chr16:70356751-70369337:-
MSTRG.277591	0.450458	10.5086	0.0428659	-4.54403	0.0112504	0.232425	down	yes	--	chr6:115006278-115007150:-
MSTRG.33630	31.649	89.3732	0.354122	-1.49768	0.01128	0.2329	down	yes	--	chr1:266597809-266600716:+
MSTRG.63766	52.941	130.498	0.405686	-1.30157	0.0112816	0.2329	down	yes	--	chr13:8063376-8069721:+
MSTRG.304077	11.2898	43.7512	0.258045	-1.9543	0.0112932	0.23298	down	yes	--	chr9:13469904-13473476:-
MSTRG.179130	137.96	276.074	0.499722	-1.0008	0.0112937	0.23298	down	yes	--	chr22:49712619-49717170:+
MSTRG.195608	3.16029	21.3494	0.148027	-2.75607	0.0113521	0.233589	down	yes	--	chr25:14475984-14476932:-
MSTRG.125001	2.70629	30.7536	0.0879992	-3.50637	0.0113759	0.233995	down	yes	--	chr19:27094736-27096502:+
MSTRG.182094	0.450458	10.7016	0.0420925	-4.57029	0.0113911	0.234151	down	yes	--	chr23:25443794-25472903:+
MSTRG.238024	54.2428	131.626	0.412097	-1.27894	0.0114121	0.234398	down	yes	--	chr4:32507204-32618419:+
MSTRG.31159	24.431	73.0332	0.33452	-1.57984	0.0114623	0.235175	down	yes	--	chr1:247133545-247135866:-
MSTRG.267296	1.35846	14.159	0.0959433	-3.38167	0.011486	0.235538	down	yes	--	chr6:12731030-12731594:+
MSTRG.256272	265.212	105.227	2.52038	1.33364	0.0114883	0.235538	up	yes	--	chr5:47212523-47221177:-
MSTRG.250624	69.6859	18.3887	3.7896	1.92204	0.0115407	0.23624	up	yes	--	chr5:14842439-14855472:+
MSTRG.5964	10.3995	40.6057	0.25611	-1.96517	0.0115434	0.23624	down	yes	--	chr1:41124029-41126049:+
MSTRG.246658	19.9265	79.6372	0.250216	-1.99876	0.0115487	0.236263	down	yes	--	chr4:109151978-109156594:+
MSTRG.184238	19.4831	131.17	0.148533	-2.75114	0.0115576	0.236325	down	yes	--	chr23:38509116-38516049:-
MSTRG.183272	22.6398	74.0769	0.305626	-1.71016	0.0115705	0.236367	down	yes	--	chr23:36347041-36350970:+
MSTRG.169467	42.4848	109.062	0.389547	-1.36013	0.0116294	0.237253	down	yes	--	chr21:19610311-19619283:-
MSTRG.52127	130.189	260.885	0.499029	-1.0028	0.0116335	0.237253	down	yes	--	chr11:54452646-54454343:-
MSTRG.86064	90.0699	207.757	0.433535	-1.20578	0.0116348	0.237253	down	yes	--	chr15:9238687-9253919:-
MSTRG.124547	0.454002	9.893	0.0458912	-4.44564	0.0116911	0.238096	down	yes	--	chr19:22915517-22988751:+
MSTRG.102904	58.4068	14.737	3.96328	1.98669	0.0116929	0.238096	up	yes	--	chr17:3176460-3177687:+
MSTRG.246629	156.184	447.314	0.34916	-1.51804	0.0117373	0.238814	down	yes	--	chr4:109068108-109079081:+
MSTRG.128629	7.24277	32.5141	0.222758	-2.16645	0.0118404	0.240409	down	yes	--	chr19:53728506-53730014:-
MSTRG.106258	4.07184	24.1372	0.168696	-2.56751	0.0118621	0.240695	down	yes	--	chr17:28685251-28686441:+
MSTRG.11827	35.2846	94.2544	0.374354	-1.41752	0.0119357	0.24143	down	yes	--	chr1:90037647-90038696:+
MSTRG.270112	313.904	145.018	2.1646	1.1141	0.0119376	0.24143	up	yes	--	chr6:41249776-41253154:-
MSTRG.126898	1.81246	15.926	0.113805	-3.13536	0.0119853	0.241707	down	yes	--	chr19:40805419-40806562:+
MSTRG.235493	0.90446	12.294	0.073569	-3.76476	0.0120037	0.241917	down	yes	--	chr4:9058502-9059469:-
MSTRG.79894	125.532	545.122	0.230283	-2.11852	0.0120043	0.241917	down	yes	--	chr14:40304604-40318746:+
MSTRG.300837	4.9763	26.6093	0.187014	-2.41878	0.0120823	0.242885	down	yes	--	chr8:70300187-70301982:+
MSTRG.182850	3.16384	20.8401	0.151815	-2.71961	0.0121157	0.24321	down	yes	--	chr23:33377015-33378495:+
MSTRG.245788	0.450458	10.1108	0.0445522	-4.48836	0.0121296	0.243299	down	yes	--	chr4:100001653-100002419:+
MSTRG.5839	61.4997	140.712	0.43706	-1.1941	0.012133	0.243299	down	yes	--	chr1:32531009-32543542:-
MSTRG.307487	249.301	96.5485	2.58213	1.36856	0.0121601	0.243614	up	yes	--	chr9:40319610-40327692:+
MSTRG.133343	3.17092	19.8393	0.159831	-2.64538	0.0121616	0.243614	down	yes	--	chr2:27356425-27370546:-
MSTRG.238352	40.6227	276.711	0.146806	-2.76802	0.0121787	0.243687	down	yes	--	chr4:36626271-36630102:+
MSTRG.296634	13.5385	105.891	0.127853	-2.96744	0.0122051	0.243968	down	yes	--	chr8:35271195-35272693:-
MSTRG.191912	80.5643	16.6973	4.82499	2.27053	0.0122186	0.244152	up	yes	--	chr24:36355408-36360462:+
MSTRG.195049	7.69322	34.3124	0.224211	-2.15707	0.0122451	0.244338	down	yes	--	chr25:15346192-15360815:-
MSTRG.214663	95.9294	205.304	0.467257	-1.09771	0.0122642	0.244375	down	yes	--	chr3:74023930-74029062:+
MSTRG.194741	25.7789	74.4417	0.346296	-1.52992	0.0122839	0.244682	down	yes	--	chr24:5737633-5741340:+
MSTRG.321140	159.37	36.8332	4.32679	2.1133	0.012307	0.245055	up	yes	--	chrX:3170623-3180208:-
MSTRG.291407	16.2909	53.211	0.306157	-1.70766	0.0123168	0.245163	down	yes	--	chr7:88349407-88358802:+
MSTRG.248668	111.284	229.604	0.484679	-1.0449	0.0123253	0.245248	down	yes	--	chr5:4666593-4673079:+
MSTRG.125041	323.041	151.612	2.13071	1.09134	0.0123757	0.245905	up	yes	--	chr19:28382049-28387785:+
MSTRG.219423	1.80892	16.3897	0.110369	-3.17959	0.0123801	0.245905	down	yes	--	chr3:110918981-110919935:-
MSTRG.521	207.128	84.9804	2.43737	1.28532	0.0123862	0.24594	up	yes	--	chr1:2796241-2797891:+
MSTRG.264562	6.78522	31.8021	0.213358	-2.22865	0.0123935	0.245979	down	yes	--	chr5:105584390-105586366:-
MSTRG.42960	40.7007	106.43	0.382417	-1.38678	0.0123968	0.245979	down	yes	--	chr10:77208205-77212353:-
MSTRG.173552	9.04814	37.4128	0.241846	-2.04784	0.0124267	0.246425	down	yes	--	chr21:49264682-49266413:+
MSTRG.247277	51.125	126.343	0.404651	-1.30525	0.012428	0.246425	down	yes	--	chr4:110337138-110343526:+
MSTRG.325341	0.454002	10.3839	0.0437218	-4.5155	0.0124434	0.246644	down	yes	--	chrX:33595296-33596060:+
MSTRG.300525	41.098	8.64622	4.75329	2.24893	0.01248	0.247024	up	yes	--	chr8:68038397-68039834:+
MSTRG.180118	2.25583	17.7971	0.126753	-2.97991	0.0124896	0.247129	down	yes	--	chr22:49997399-50006022:+
MSTRG.155445	645.926	1615.39	0.399858	-1.32244	0.012528	0.2478	down	yes	--	chr2:217300260-217310664:-
MSTRG.180627	56.5624	4.83352	11.7021	3.5487	0.0125366	0.2478	up	yes	--	chr23:10769589-10848912:+
MSTRG.194712	18.5538	58.4594	0.317379	-1.65572	0.0125657	0.248287	down	yes	--	chr24:5045909-5102009:+
MSTRG.40899	30.7481	86.1233	0.357024	-1.48591	0.0125797	0.248391	down	yes	--	chr10:59054974-59056282:-
MSTRG.297808	177.728	66.4568	2.67434	1.41918	0.0126323	0.248997	up	yes	--	chr8:48183655-48230668:-
MSTRG.157054	53.3419	126.505	0.42166	-1.24585	0.0126755	0.249588	down	yes	--	chr2:228272396-228592003:-
MSTRG.153907	46.0743	137.179	0.335871	-1.57402	0.0126858	0.249619	down	yes	--	chr2:197198992-197201573:-
MSTRG.236946	94.1737	282.208	0.333703	-1.58337	0.0127084	0.24965	down	yes	--	chr4:20781421-20784732:+
MSTRG.291065	14.0422	63.373	0.22158	-2.1741	0.0127092	0.24965	down	yes	--	chr7:87366052-87380171:+
MSTRG.187656	10.8748	66.7836	0.162836	-2.61851	0.0127139	0.24965	down	yes	--	chr24:6107006-6110974:+
MSTRG.98667	8.15431	39.697	0.205414	-2.2834	0.0127538	0.250172	down	yes	--	chr16:19025544-19029211:+
MSTRG.194665	56.9526	133.905	0.425322	-1.23337	0.012791	0.250555	down	yes	--	chr24:4239916-4247160:+
MSTRG.221428	11.7332	91.7899	0.127826	-2.96774	0.0128409	0.251186	down	yes	--	chr3:122268409-122271050:-
MSTRG.321709	4.06475	23.174	0.175401	-2.51127	0.012859	0.251454	down	yes	--	chrX:5204519-5205704:-
MSTRG.177112	71.587	472.852	0.151394	-2.72362	0.0128855	0.251798	down	yes	--	chr22:24369540-24381006:+
MSTRG.269836	270.345	121.008	2.23412	1.1597	0.0128953	0.251902	up	yes	--	chr6:40742978-40752938:-
MSTRG.298717	71.0019	162.064	0.438109	-1.19064	0.012931	0.252292	down	yes	--	chr8:53280309-53283469:-
MSTRG.20555	80.7166	14.808	5.45088	2.44649	0.0129911	0.253234	up	yes	--	chr1:152045550-152049717:+
MSTRG.241056	23.977	70.346	0.340845	-1.55281	0.0129992	0.253234	down	yes	--	chr4:56966216-56968124:+
MSTRG.269343	262.623	118.918	2.20845	1.14303	0.0130502	0.254053	up	yes	--	chr6:32153090-32161445:-
MSTRG.219895	123.361	262.609	0.469753	-1.09003	0.0131405	0.255373	down	yes	--	chr3:115005577-115009732:+
MSTRG.196223	14.4714	50.7613	0.285087	-1.81053	0.0131653	0.255591	down	yes	--	chr25:19723638-20366703:+
MSTRG.309135	12.1978	45.3475	0.268985	-1.8944	0.0131715	0.255624	down	yes	--	chr9:49048723-49051658:+
MSTRG.19590	24.3673	216.836	0.112377	-3.15359	0.0131791	0.255685	down	yes	--	chr1:145201756-145205528:-
MSTRG.142737	388.038	1115.52	0.347855	-1.52344	0.0132846	0.257012	down	yes	--	chr2:102923386-103162694:+
MSTRG.141164	94.5533	202.589	0.466724	-1.09936	0.0132957	0.257042	down	yes	--	chr2:88526843-88529911:+
MSTRG.282012	63.7839	17.4964	3.64555	1.86614	0.0133084	0.257042	up	yes	--	chr7:27259913-27264390:+
MSTRG.169986	41.6193	105.227	0.395521	-1.33818	0.0133209	0.257042	down	yes	--	chr21:24448873-24452773:-
MSTRG.14328	315.014	130.209	2.41931	1.27459	0.0133242	0.257042	up	yes	--	chr1:106973284-106983585:+
MSTRG.236972	20.3698	63.9204	0.318675	-1.64984	0.0133652	0.257708	down	yes	--	chr4:20957772-20960758:+
MSTRG.115356	42.5415	8.77407	4.84855	2.27755	0.0133722	0.257755	up	yes	--	chr18:26582643-26593117:+
MSTRG.151763	35.2279	4.7264	7.45343	2.8979	0.0133891	0.257905	up	yes	--	chr2:181995471-181996970:-
MSTRG.236414	26.2506	76.0769	0.345053	-1.53511	0.0134962	0.259176	down	yes	--	chr4:16543280-16548124:+
MSTRG.41426	4.06121	27.431	0.148052	-2.75583	0.0135193	0.259521	down	yes	--	chr10:64425352-64428181:-
MSTRG.245763	87.7078	188.849	0.464434	-1.10646	0.0135288	0.259521	down	yes	--	chr4:102275889-102278071:-
MSTRG.320469	82.2775	179.887	0.457386	-1.12852	0.0135395	0.259535	down	yes	--	chrJH924384.1:2279-4991:+
MSTRG.27349	77.404	193.429	0.400167	-1.32133	0.0135814	0.260106	down	yes	--	chr1:224400125-224409944:+
MSTRG.129531	5.87722	28.5959	0.205527	-2.2826	0.0135861	0.260109	down	yes	--	chr19:58618361-58619867:+
MSTRG.43519	60.198	11.4009	5.28009	2.40056	0.0135953	0.26011	up	yes	--	chr10:85737731-85739176:-
MSTRG.136705	4.51167	40.458	0.111515	-3.16469	0.0136376	0.260655	down	yes	--	chr2:48189143-48193045:-
MSTRG.203618	14.4536	50.427	0.286625	-1.80276	0.0136751	0.260974	down	yes	--	chr26:37145417-37147352:+
MSTRG.175904	18.0644	63.7192	0.2835	-1.81858	0.0137291	0.261698	down	yes	--	chr22:4000946-4003215:+
MSTRG.291059	23.5337	69.3306	0.339441	-1.55877	0.0137677	0.262169	down	yes	--	chr7:87262403-87264746:+
MSTRG.225922	62.2943	366.224	0.170099	-2.55555	0.0138099	0.262796	down	yes	--	chr3:153129824-153136547:+
MSTRG.38778	1.35492	13.8115	0.0981006	-3.34959	0.0138325	0.262962	down	yes	--	chr10:33405847-33406391:+
MSTRG.36510	0.450458	10.0098	0.0450017	-4.47388	0.0138529	0.263261	down	yes	--	chr10:17236685-17237422:+
MSTRG.178179	11.304	0.649378	17.4074	4.12163	0.0138591	0.26329	up	yes	--	chr22:39861279-39864413:-
MSTRG.175495	23.5408	3.4254	6.87241	2.78082	0.0138902	0.263721	up	yes	--	chr22:16412079-16469727:+
MSTRG.5988	12.6766	44.1509	0.28712	-1.80027	0.0139078	0.263805	down	yes	--	chr1:41447283-41449388:+
MSTRG.266835	23.5266	3.59083	6.55186	2.7119	0.0139095	0.263805	up	yes	--	chr6:15739073-15739652:+
MSTRG.33022	9.48797	38.3448	0.247438	-2.01486	0.013922	0.263955	down	yes	--	chr1:258434133-258435451:-
MSTRG.293812	60.6768	197.89	0.306619	-1.70548	0.0139615	0.264517	down	yes	--	chr8:14632802-14638119:-
MSTRG.203989	45.2265	113.26	0.399316	-1.3244	0.0139657	0.264517	down	yes	--	chr26:40104819-40108465:+
MSTRG.72417	72.3993	20.0761	3.60624	1.8505	0.0139781	0.264634	up	yes	--	chr13:70653697-70655884:-
MSTRG.247291	7.23568	31.8896	0.226898	-2.13988	0.0139812	0.264634	down	yes	--	chr4:110461040-110463025:+
MSTRG.168734	171.507	58.9894	2.90741	1.53974	0.0139913	0.264722	up	yes	--	chr21:5846611-5978927:+
MSTRG.249265	33.9367	6.32704	5.36376	2.42324	0.0140681	0.265393	up	yes	--	chr5:7850155-7858181:+
MSTRG.42178	16.2909	54.3396	0.299798	-1.73794	0.0141197	0.266146	down	yes	--	chr10:67550008-67551491:+
MSTRG.297679	13.9819	216.15	0.0646861	-3.9504	0.0141221	0.266146	down	yes	--	chr8:38985968-38995196:-
MSTRG.318831	9.06232	0.345251	26.2485	4.71416	0.0141648	0.26663	up	yes	--	chrJH922975.1:2537-3483:+
MSTRG.31126	9.97032	72.0005	0.138476	-2.85229	0.014227	0.267501	down	yes	--	chr1:246714116-246716081:-
MSTRG.261103	20.8026	64.1953	0.324051	-1.62571	0.0142862	0.268089	down	yes	--	chr5:81593161-81594913:-
MSTRG.215816	39.2607	318.305	0.123343	-3.01925	0.0143067	0.268288	down	yes	--	chr3:81595473-81620729:+
MSTRG.60916	30.7552	84.9986	0.361832	-1.46661	0.0143414	0.268494	down	yes	--	chr12:63540957-63542522:+
MSTRG.122072	0.90446	12.098	0.0747614	-3.74156	0.0143489	0.268546	down	yes	--	chr19:6282722-6283819:-
MSTRG.190001	258.53	82.7046	3.12594	1.64429	0.0143589	0.268644	up	yes	--	chr24:24882835-24886809:+
MSTRG.146262	0.90446	12.0118	0.0752978	-3.73125	0.0144635	0.270065	down	yes	--	chr2:77206959-77208271:-
MSTRG.188725	3.61784	21.566	0.167756	-2.57556	0.0145399	0.271135	down	yes	--	chr24:14834280-14836671:+
MSTRG.204030	42.1052	7.66916	5.4902	2.45686	0.0146293	0.272623	up	yes	--	chr26:41378380-41382728:+
MSTRG.321730	63.8406	199.224	0.320447	-1.64184	0.0147399	0.273904	down	yes	--	chrX:5561241-5563779:+
MSTRG.236967	36.6856	154.242	0.237845	-2.07191	0.0147599	0.274156	down	yes	--	chr4:20925204-20936851:+
MSTRG.43997	106.279	213.886	0.496896	-1.00898	0.014804	0.274525	down	yes	--	chr11:948923-955958:-
MSTRG.135516	134.889	49.6436	2.71714	1.44209	0.0148092	0.274532	up	yes	--	chr2:43609860-43614243:+
MSTRG.101886	37.5014	97.1207	0.386132	-1.37283	0.014851	0.275128	down	yes	--	chr16:65355548-65358826:-
MSTRG.126976	16.3015	1.74027	9.36723	3.22762	0.0148779	0.275535	up	yes	--	chr19:43102967-43109413:-
MSTRG.113090	115.799	234.756	0.493274	-1.01954	0.0149041	0.275811	down	yes	--	chr18:7042712-7044747:+
MSTRG.103646	65.1707	149.564	0.435738	-1.19847	0.0149122	0.275811	down	yes	--	chr17:7229882-7231559:+
MSTRG.269299	186.436	75.5898	2.46641	1.30241	0.0149176	0.27582	up	yes	--	chr6:31689472-31758885:-
MSTRG.259710	59.3467	11.8258	5.0184	2.32723	0.0149873	0.276928	up	yes	--	chr5:70390162-70393291:-
MSTRG.246649	23.0549	68.5939	0.336107	-1.57301	0.0150155	0.277087	down	yes	--	chr4:109016465-109018345:+
MSTRG.192722	11.3217	42.3228	0.267508	-1.90234	0.0150203	0.277087	down	yes	--	chr24:41439716-41442420:+
MSTRG.247275	21.6822	65.4697	0.33118	-1.59431	0.0150203	0.277087	down	yes	--	chr4:110328911-110331208:+
MSTRG.169874	518.734	1268.89	0.40881	-1.2905	0.0151288	0.278454	down	yes	--	chr21:10648403-10662770:+
MSTRG.326536	37.5404	7.48933	5.01251	2.32553	0.0152127	0.279453	up	yes	--	chrX:44230682-44231661:-
MSTRG.257666	3.17447	45.0704	0.0704336	-3.82759	0.015269	0.280041	down	yes	--	chr5:57240715-57243594:-
MSTRG.82252	149.243	47.1097	3.16799	1.66357	0.0152703	0.280041	up	yes	--	chr14:53545388-53555433:+
MSTRG.168766	366.255	29.4773	12.425	3.63517	0.0152712	0.280041	up	yes	--	chr21:6375336-6385422:+
MSTRG.169028	9.93843	38.5623	0.257724	-1.9561	0.0152744	0.280041	down	yes	--	chr21:14250078-14252436:+
MSTRG.32438	121.45	549.489	0.221023	-2.17773	0.0153141	0.280373	down	yes	--	chr1:255812881-255826790:+
MSTRG.18684	19.0362	1.96215	9.70169	3.27824	0.0153311	0.280537	up	yes	--	chr1:146195422-146196573:+
MSTRG.204009	68.0719	12.2096	5.5753	2.47905	0.0154179	0.281398	up	yes	--	chr26:40370007-40379176:-
MSTRG.63767	92.2407	192.535	0.479086	-1.06164	0.0154532	0.28162	down	yes	--	chr13:8069859-8074003:+
MSTRG.259720	40.768	7.42018	5.49421	2.45791	0.0154921	0.282027	up	yes	--	chr5:70557620-70559400:-
MSTRG.323158	108.007	222.384	0.485678	-1.04193	0.0156173	0.283542	down	yes	--	chrX:14577727-14584546:+
MSTRG.167314	20.3734	2.92743	6.95947	2.79898	0.0156177	0.283542	up	yes	--	chr20:49578565-49580492:+
MSTRG.225916	109.241	622.452	0.175501	-2.51045	0.0156219	0.283542	down	yes	--	chr3:153068403-153075841:+
MSTRG.122678	91.8576	28.9193	3.17634	1.66736	0.015667	0.284116	up	yes	--	chr19:10851812-10854001:+
MSTRG.243945	140.674	52.4439	2.68237	1.42351	0.0157149	0.284711	up	yes	--	chr4:81693661-81775401:-
MSTRG.99096	307.438	148.212	2.07432	1.05264	0.0157213	0.284736	up	yes	--	chr16:33053257-33076959:+
MSTRG.103134	9.98804	0.304127	32.8417	5.03746	0.0157308	0.284763	up	yes	--	chr16:52797570-52798629:+
MSTRG.313720	84.5759	179.84	0.470284	-1.0884	0.0157328	0.284763	down	yes	--	chr9:93844708-93851183:+
MSTRG.64144	360.578	179.121	2.01305	1.00938	0.0158698	0.286793	up	yes	--	chr13:10661421-10666758:+
MSTRG.27847	14.9785	1.00865	14.8501	3.8924	0.0158709	0.286793	up	yes	--	chr1:226182910-226184457:-
MSTRG.29512	2.71692	18.2568	0.148817	-2.74839	0.0158791	0.286793	down	yes	--	chr1:236201676-236203918:-
MSTRG.164198	12.6695	43.4739	0.291429	-1.77879	0.0158804	0.286793	down	yes	--	chr20:31783144-31786511:+
MSTRG.307813	4.0683	21.4869	0.189339	-2.40096	0.015891	0.286893	down	yes	--	chr9:43039789-43040245:+
MSTRG.269285	114.458	39.4337	2.90256	1.53732	0.0159323	0.287328	up	yes	--	chr6:31512468-31516049:-
MSTRG.241964	22.6009	65.2444	0.346403	-1.52948	0.0160017	0.288066	down	yes	--	chr4:63909348-63911508:-
MSTRG.313658	56.5553	129.704	0.436034	-1.19749	0.0160159	0.288138	down	yes	--	chr9:90696926-90703647:-
MSTRG.147832	86.3883	185.231	0.466383	-1.10041	0.0160514	0.288685	down	yes	--	chr2:140529117-140534410:-
MSTRG.20565	143.309	32.735	4.37784	2.13022	0.0160728	0.288979	up	yes	--	chr1:152107593-152110523:+
MSTRG.275278	133.101	39.2976	3.387	1.76001	0.0161046	0.289367	up	yes	--	chr6:94507217-94511267:+
MSTRG.279976	361.695	173.18	2.08855	1.0625	0.0161801	0.29054	up	yes	--	chr7:13370655-13377036:+
MSTRG.207545	40.6723	102.231	0.397848	-1.32971	0.0161906	0.290568	down	yes	--	chr3:18288308-18290711:-
MSTRG.96429	382.661	189.89	2.01518	1.01091	0.0162458	0.291259	up	yes	--	chr16:14941277-14948845:-
MSTRG.171188	0.454002	9.00904	0.050394	-4.3106	0.0162554	0.291339	down	yes	--	chr21:33492260-33494404:-
MSTRG.103171	152.474	3.69065	41.3136	5.36854	0.0162813	0.291525	up	yes	--	chr16:53076939-53080353:+
MSTRG.230024	42.0521	103.201	0.407476	-1.29521	0.0162889	0.29157	down	yes	--	chr3:189081537-189086228:-
MSTRG.53340	11.3217	41.8538	0.270506	-1.88627	0.0163133	0.291736	down	yes	--	chr11:61647938-61649193:+
MSTRG.187081	34.8199	90.9025	0.383047	-1.38441	0.0163293	0.291924	down	yes	--	chr24:1689874-1701580:+
MSTRG.75577	199.722	56.3719	3.54294	1.82495	0.0163738	0.292443	up	yes	--	chr14:11178820-11200235:-
MSTRG.63810	58.7651	136.628	0.43011	-1.21722	0.0163956	0.292741	down	yes	--	chr13:853374-920001:+
MSTRG.94875	103.08	208.217	0.495061	-1.01432	0.0164376	0.29313	down	yes	--	chr16:2953179-3004540:+
MSTRG.147561	18.9901	58.8028	0.322946	-1.63064	0.0164433	0.29313	down	yes	--	chr2:142178611-142183029:+
MSTRG.294895	83.7706	261.701	0.3201	-1.6434	0.0164858	0.293677	down	yes	--	chr8:14267300-14278087:-
MSTRG.247750	49.2984	116.248	0.42408	-1.23759	0.0164912	0.293677	down	yes	--	chr4:115727466-115730432:+
MSTRG.302998	65.0467	186.248	0.349248	-1.51768	0.0164968	0.293677	down	yes	--	chr8:83548907-83568713:-
MSTRG.115805	1.80538	15.4643	0.116745	-3.09857	0.0164998	0.293677	down	yes	--	chr18:30435957-30436543:+
MSTRG.181807	179.346	59.0827	3.0355	1.60194	0.0164999	0.293677	up	yes	--	chr23:21109393-21117322:-
MSTRG.236419	9.94551	37.6513	0.264148	-1.92058	0.0165998	0.294808	down	yes	--	chr4:16587455-16604843:+
MSTRG.249464	66.9619	146.334	0.457596	-1.12785	0.016606	0.294825	down	yes	--	chr5:9334583-9354170:+
MSTRG.177119	1.80538	15.1598	0.11909	-3.06988	0.0166145	0.294884	down	yes	--	chr22:24487442-24488885:+
MSTRG.219915	120.272	241.039	0.498973	-1.00297	0.0166423	0.295286	down	yes	--	chr3:115047129-115051071:+
MSTRG.255120	41.1866	103.736	0.397031	-1.33268	0.0166947	0.295973	down	yes	--	chr5:40876804-40879441:+
MSTRG.201877	138.513	49.8066	2.78103	1.47562	0.0166967	0.295973	up	yes	--	chr26:21149204-21159473:+
ENSOARG00000026777	118.431	31.1959	3.79637	1.92462	0.0167407	0.296476	up	yes	--	chr22:50130348-50592685:-
MSTRG.26198	15.8475	1.64401	9.63958	3.26897	0.0167736	0.296629	up	yes	--	chr1:203660264-203749345:+
MSTRG.274559	140.081	287.79	0.486749	-1.03875	0.0167883	0.296761	down	yes	--	chr6:88840714-88844782:+
MSTRG.293757	31.6667	83.0696	0.381207	-1.39135	0.0168119	0.297086	down	yes	--	chr8:14544387-14546621:-
MSTRG.183781	15.3864	51.0785	0.301231	-1.73106	0.0168364	0.297426	down	yes	--	chr23:41479153-41480191:+
MSTRG.146239	9.47734	62.588	0.151424	-2.72333	0.0168472	0.297451	down	yes	--	chr2:76777298-76779598:-
MSTRG.227019	1.81246	15.382	0.11783	-3.08522	0.0168544	0.297451	down	yes	--	chr3:168095720-168096561:-
MSTRG.75472	92.2726	29.5958	3.11776	1.64051	0.0168642	0.297451	up	yes	--	chr14:10262593-10265925:-
MSTRG.236658	71.8	276.365	0.259801	-1.94452	0.0168693	0.297451	down	yes	--	chr4:12880081-12887712:+
MSTRG.88267	5.87367	27.7697	0.211514	-2.24118	0.0169186	0.298042	down	yes	--	chr15:33116372-33117468:+
MSTRG.270115	186.741	77.6825	2.4039	1.26538	0.0169503	0.29837	up	yes	--	chr6:41286732-41289037:-
MSTRG.160586	35.7138	90.0965	0.396395	-1.33499	0.0169599	0.298398	down	yes	--	chr20:5062528-5067010:+
MSTRG.163028	42.9707	6.54498	6.56544	2.71489	0.0169933	0.298814	up	yes	--	chr20:23457029-23458042:-
MSTRG.301329	106.783	218.289	0.489181	-1.03156	0.0170015	0.298814	down	yes	--	chr8:75554260-75557634:+
MSTRG.167961	31.2375	1.52063	20.5424	4.36054	0.0170601	0.299418	up	yes	--	chr21:4437092-4441244:-
MSTRG.235392	69.5654	188.172	0.369691	-1.43561	0.0171229	0.300156	down	yes	--	chr4:8345585-8349260:+
MSTRG.12546	1.80892	15.1046	0.119759	-3.06179	0.0171233	0.300156	down	yes	--	chr1:96747416-96748776:-
MSTRG.146213	0.900916	27.9867	0.0321908	-4.95721	0.0171515	0.300463	down	yes	--	chr2:76351346-76352487:-
MSTRG.150214	3.17447	39.8178	0.0797249	-3.64883	0.0171693	0.300591	down	yes	--	chr2:159795872-159799268:-
MSTRG.87233	17.2025	2.15468	7.98376	2.99707	0.0171835	0.300653	up	yes	--	chr15:26755598-26757994:-
MSTRG.20550	256.203	102.626	2.49646	1.31989	0.0172246	0.301187	up	yes	--	chr1:151942160-151950861:+
MSTRG.20566	477.33	148.409	3.21632	1.68541	0.0172391	0.301346	up	yes	--	chr1:152117753-152126504:+
MSTRG.319873	10.8429	39.9931	0.271119	-1.883	0.0172744	0.301708	down	yes	--	chrJH923769.1:75-1576:+
MSTRG.92158	61.0634	16.5802	3.68291	1.88084	0.0172757	0.301708	up	yes	--	chr15:62530964-62533274:-
MSTRG.120703	13.574	0.608254	22.3163	4.48003	0.0172988	0.301974	up	yes	--	chr18:66834997-66838884:-
MSTRG.243947	87.6298	24.332	3.60142	1.84857	0.0173349	0.30226	up	yes	--	chr4:81734058-81737991:-
MSTRG.238907	4.06121	26.4954	0.15328	-2.70576	0.01735	0.30226	down	yes	--	chr4:41219068-41221285:-
MSTRG.165779	9.94906	36.8947	0.269661	-1.89078	0.017363	0.302373	down	yes	--	chr20:38636331-38637224:+
MSTRG.297706	52.3559	335.116	0.156232	-2.67824	0.017372	0.302373	down	yes	--	chr8:39517294-39525664:-
MSTRG.14273	32.596	6.42331	5.07464	2.34331	0.0173748	0.302373	up	yes	--	chr1:105410721-105413239:-
MSTRG.238446	14.9254	48.4543	0.30803	-1.69886	0.0173796	0.302373	down	yes	--	chr4:33578154-33580580:-
MSTRG.43537	48.8125	116.997	0.417211	-1.26115	0.0173965	0.30242	down	yes	--	chr10:85769996-85771797:+
MSTRG.236051	63.0283	7.98731	7.89106	2.98022	0.0174615	0.30321	up	yes	--	chr4:14139872-14256228:-
MSTRG.205760	32.9401	272.021	0.121094	-3.0458	0.0176201	0.304904	down	yes	--	chr26:10127215-10134113:+
MSTRG.246668	40.2963	118.467	0.340147	-1.55577	0.0176358	0.305082	down	yes	--	chr4:109243734-109250764:+
MSTRG.24315	66.9867	148.495	0.451105	-1.14847	0.0176436	0.305124	down	yes	--	chr1:193386629-193390685:+
MSTRG.261859	2.71338	18.0741	0.150125	-2.73576	0.0176623	0.305217	down	yes	--	chr5:88332259-88538329:+
MSTRG.232412	184.761	58.574	3.15432	1.65733	0.0176816	0.305354	up	yes	--	chr3:210766453-210770336:-
MSTRG.247276	1.80538	14.9702	0.120598	-3.05173	0.0177267	0.305723	down	yes	--	chr4:110335991-110337042:+
MSTRG.141190	33.9545	91.5806	0.37076	-1.43144	0.0177469	0.305884	down	yes	--	chr2:88782505-88784281:+
MSTRG.231627	0.900916	27.3837	0.0328997	-4.92578	0.0177697	0.306091	down	yes	--	chr3:204657205-204659452:+
MSTRG.218720	26.6727	1.21651	21.9256	4.45455	0.017785	0.306263	up	yes	--	chr3:105388076-105389681:+
MSTRG.19575	37.0864	95.1467	0.389781	-1.35926	0.017829	0.306647	down	yes	--	chr1:145003083-145004035:-
MSTRG.205848	8.57642	44.7546	0.191632	-2.38359	0.0178524	0.306689	down	yes	--	chr26:11697438-11709873:+
MSTRG.219920	103.495	212.258	0.48759	-1.03626	0.0178573	0.306689	down	yes	--	chr3:115077393-115081832:+
MSTRG.1082	29.4073	79.0557	0.371983	-1.42669	0.0178676	0.306689	down	yes	--	chr1:5007873-5010141:-
MSTRG.20557	142.181	37.4797	3.79354	1.92355	0.0178768	0.306725	up	yes	--	chr1:152060799-152107495:+
MSTRG.334708	0.454002	9.49913	0.047794	-4.38703	0.0178836	0.306749	down	yes	--	chrX:105530810-105577698:-
MSTRG.168066	321.612	145.209	2.21483	1.14719	0.017893	0.306753	up	yes	--	chr21:1568490-1574644:-
MSTRG.5098	9.94551	37.4132	0.265829	-1.91143	0.0179544	0.307311	down	yes	--	chr1:38566142-38567525:+
MSTRG.19568	71.8496	158.28	0.45394	-1.13943	0.017974	0.307371	down	yes	--	chr1:144914727-144917093:-
MSTRG.6265	49.2736	8.0845	6.09482	2.60758	0.01799	0.307386	up	yes	--	chr1:45356162-45359506:+
MSTRG.71451	3.15675	37.1887	0.0848847	-3.55835	0.0179913	0.307386	down	yes	--	chr13:66050856-66052391:+
MSTRG.215924	890.704	224.209	3.97265	1.9901	0.0179984	0.307416	up	yes	--	chr3:79250529-79255594:+
MSTRG.23357	1.80892	14.5037	0.124721	-3.00322	0.0180236	0.307661	down	yes	--	chr1:189264387-189265327:-
MSTRG.65586	1.80538	14.1214	0.127847	-2.96751	0.0180734	0.308325	down	yes	--	chr13:24866521-24867426:+
MSTRG.126781	2.25583	16.1067	0.140055	-2.83593	0.0181001	0.308501	down	yes	--	chr19:41679454-41680152:+
MSTRG.84936	55.6296	128.257	0.433736	-1.20511	0.0181965	0.30968	down	yes	--	chr15:6365424-6367251:-
MSTRG.308514	13.9961	60.9225	0.229736	-2.12195	0.0182042	0.309717	down	yes	--	chr9:47854067-47857564:-
MSTRG.263125	0.900916	23.9088	0.0376813	-4.73001	0.0182598	0.310384	down	yes	--	chr5:96867631-96870490:-
MSTRG.137070	15.8334	49.4855	0.319959	-1.64404	0.018294	0.310591	down	yes	--	chr2:52813935-52815434:-
MSTRG.148247	371.69	933.878	0.398007	-1.32913	0.0183103	0.310591	down	yes	--	chr2:145830012-145846777:+
MSTRG.124848	1.35137	60.7722	0.0222367	-5.49091	0.0183239	0.310729	down	yes	--	chr19:25129881-25143755:-
MSTRG.227777	17.6352	55.1325	0.319869	-1.64445	0.0183559	0.311001	down	yes	--	chr3:175819757-175822085:+
MSTRG.168077	348.643	165.757	2.10334	1.07268	0.0183844	0.311288	up	yes	--	chr21:1717715-1722390:-
MSTRG.109770	85.4661	181.272	0.47148	-1.08473	0.0184068	0.311532	down	yes	--	chr17:56882542-56885484:+
MSTRG.103190	9.07295	0.304127	29.8328	4.89883	0.0184197	0.311607	up	yes	--	chr16:53208856-53209697:+
MSTRG.255119	62.8334	142.156	0.442002	-1.17788	0.0184588	0.31199	down	yes	--	chr5:40873771-40875564:+
MSTRG.316257	14.9076	0.690502	21.5896	4.43226	0.0185116	0.312695	up	yes	--	chrJH921732.1:1854-2604:-
MSTRG.247257	1.81246	15.0097	0.120753	-3.04987	0.018592	0.313285	down	yes	--	chr4:109855600-109856282:+
MSTRG.34022	3.17447	41.3384	0.0767923	-3.70289	0.0185922	0.313285	down	yes	--	chr1:271871213-271873430:+
MSTRG.64298	23.0549	65.3303	0.352897	-1.50268	0.0185971	0.313285	down	yes	--	chr13:11996879-11999670:+
MSTRG.8761	17.1493	1.96215	8.74005	3.12764	0.0186007	0.313285	up	yes	--	chr1:69581831-69582997:+
MSTRG.223851	70.0301	162.315	0.431446	-1.21275	0.0186018	0.313285	down	yes	--	chr3:147904797-147920483:+
MSTRG.129210	1170.74	508.302	2.30324	1.20366	0.0186236	0.313466	up	yes	--	chr19:57218274-57221602:+
MSTRG.297695	6.31704	46.5842	0.135605	-2.88252	0.0186522	0.31383	down	yes	--	chr8:39330711-39332942:-
MSTRG.266955	36.7139	4.86155	7.55189	2.91684	0.0186842	0.314206	up	yes	--	chr6:17400625-17406859:+
ENSOARG00000025869	2.70984	17.6771	0.153296	-2.70561	0.0188634	0.316937	down	yes	--	chr2:247880373-247882695:-
MSTRG.162272	0.900916	26.2053	0.0343791	-4.86232	0.0188958	0.3172	down	yes	--	chr20:17115358-17116916:-
MSTRG.64231	211.892	55.744	3.80116	1.92644	0.0189713	0.318184	up	yes	--	chr13:10453435-10462868:-
MSTRG.73545	38.4768	94.6003	0.40673	-1.29786	0.0189896	0.318398	down	yes	--	chr13:80928899-80939422:-
MSTRG.304947	4.0683	21.478	0.189417	-2.40037	0.0189979	0.318443	down	yes	--	chr9:20518138-20542809:-
MSTRG.60510	0.90446	11.5706	0.0781685	-3.67727	0.0190051	0.318469	down	yes	--	chr12:59503874-59504418:+
MSTRG.180612	0.90446	11.4048	0.079305	-3.65644	0.0190512	0.318864	down	yes	--	chr23:10025435-10176438:-
MSTRG.300764	4.51521	22.7097	0.198823	-2.33044	0.0190852	0.319244	down	yes	--	chr8:70187297-70196824:+
MSTRG.36271	17.1741	53.9492	0.318338	-1.65137	0.0190937	0.319293	down	yes	--	chr10:17166361-17171203:-
MSTRG.268130	21.6893	63.2708	0.342801	-1.54456	0.0191282	0.319566	down	yes	--	chr6:25147111-25149606:-
MSTRG.187637	15.3439	92.9312	0.165111	-2.5985	0.0191308	0.319566	down	yes	--	chr24:5951912-5954347:+
MSTRG.256641	7.68259	31.9394	0.240536	-2.05567	0.0192096	0.319907	down	yes	--	chr5:48649959-48677374:-
MSTRG.103152	83.5292	6.65828	12.5452	3.64906	0.0192115	0.319907	up	yes	--	chr16:52981609-52984804:+
MSTRG.306954	1.35492	12.5208	0.108213	-3.20805	0.0192473	0.320349	down	yes	--	chr9:35819639-35821658:-
MSTRG.112970	0.454002	9.20902	0.0492997	-4.34228	0.0192829	0.32066	down	yes	--	chr18:7359650-7361232:+
MSTRG.122078	19.8946	59.7528	0.332948	-1.58663	0.0192911	0.320702	down	yes	--	chr19:6340481-6343124:-
MSTRG.336241	70.0726	151.692	0.461942	-1.11422	0.0193586	0.321411	down	yes	--	chrX:99535029-99540064:+
MSTRG.151377	127.341	487.2	0.261373	-1.93582	0.0193678	0.321411	down	yes	--	chr2:175033741-175042488:+
MSTRG.259707	103.279	19.5393	5.28569	2.40209	0.0193861	0.32162	up	yes	--	chr5:70394313-70401566:-
MSTRG.205743	13.989	100.988	0.138521	-2.85182	0.0194288	0.322141	down	yes	--	chr26:9900397-9901455:+
MSTRG.79905	11.7473	41.8126	0.280952	-1.8316	0.0194483	0.322369	down	yes	--	chr14:40476902-40478959:+
MSTRG.183186	21.2566	62.4799	0.340215	-1.55548	0.0194941	0.322831	down	yes	--	chr23:35225174-35226432:-
MSTRG.67109	22.1469	64.53	0.343203	-1.54287	0.0195265	0.322831	down	yes	--	chr13:35976734-35979739:+
MSTRG.34020	0.900916	25.5148	0.0353095	-4.8238	0.0195476	0.322883	down	yes	--	chr1:271864360-271901888:+
MSTRG.236667	30.3437	114.637	0.264694	-1.9176	0.0195945	0.322889	down	yes	--	chr4:13106930-13108667:+
MSTRG.186046	98.0577	198.014	0.495206	-1.0139	0.019595	0.322889	down	yes	--	chr23:57493713-57498831:+
MSTRG.257815	110.678	37.8273	2.92587	1.54887	0.0196984	0.323958	up	yes	--	chr5:58976009-58979883:-
MSTRG.10565	0.450458	8.84192	0.0509457	-4.29489	0.0197244	0.324197	down	yes	--	chr1:76918194-76918754:+
MSTRG.51644	35.7244	90.6068	0.394279	-1.34271	0.0197367	0.324209	down	yes	--	chr11:50492186-50497368:-
MSTRG.148255	276.179	725.086	0.380892	-1.39255	0.01974	0.324209	down	yes	--	chr2:145906169-145920397:+
MSTRG.247420	12.1907	48.3217	0.252282	-1.98689	0.0197423	0.324209	down	yes	--	chr4:114569515-114571102:+
MSTRG.46081	74.1019	160.723	0.461055	-1.11699	0.0197759	0.324668	down	yes	--	chr11:18186951-18195408:-
MSTRG.205802	19.8556	143.541	0.138327	-2.85384	0.019784	0.324706	down	yes	--	chr26:10928407-10932643:+
MSTRG.43024	22.5902	64.5257	0.350097	-1.51417	0.0198558	0.325607	down	yes	--	chr10:78109442-78112667:+
MSTRG.33019	8.13305	32.9472	0.246851	-2.01829	0.0198631	0.325628	down	yes	--	chr1:258405982-258409791:-
MSTRG.9035	8.15077	0.400392	20.357	4.34745	0.019934	0.326433	up	yes	--	chr1:71184299-71185250:-
MSTRG.77419	8.14723	0.400392	20.3481	4.34682	0.0199375	0.326433	up	yes	--	chr14:20140839-20144190:-
MSTRG.258743	2.25229	101.985	0.0220846	-5.50082	0.0199405	0.326433	down	yes	--	chr5:61408472-62150238:-
MSTRG.56942	99.9836	203.487	0.491351	-1.02517	0.0199411	0.326433	down	yes	--	chr12:30977681-30986833:+
MSTRG.77425	8.15786	0.345251	23.6288	4.56247	0.0200086	0.32735	up	yes	--	chr14:20176636-20178638:-
MSTRG.130035	2.25583	15.4866	0.145664	-2.77928	0.0200216	0.327461	down	yes	--	chr2:224635-226748:+
MSTRG.72398	28.5348	5.42868	5.2563	2.39405	0.0200391	0.327477	up	yes	--	chr13:70475824-70477456:-
MSTRG.291864	18.5219	55.0178	0.336654	-1.57066	0.0200518	0.327563	down	yes	--	chr7:98389659-98391594:-
MSTRG.1113	3.15321	226.512	0.0139207	-6.16662	0.0201845	0.329277	down	yes	--	chr1:5297486-5303397:+
MSTRG.125549	0.454002	9.15388	0.0495966	-4.33361	0.0202141	0.329528	down	yes	--	chr19:33289758-33299292:-
MSTRG.170454	0.450458	9.15388	0.0492095	-4.34492	0.0202297	0.329528	down	yes	--	chr21:15523120-15524457:+
MSTRG.148757	34.7455	269.107	0.129114	-2.95328	0.0202402	0.329528	down	yes	--	chr2:153496133-153510790:-
MSTRG.18634	29.3825	77.719	0.378061	-1.40331	0.0202619	0.329709	down	yes	--	chr1:142863616-142866486:+
MSTRG.298815	310.531	151.306	2.05234	1.03727	0.0202661	0.329709	up	yes	--	chr8:54770510-54781579:+
MSTRG.109382	0.900916	22.7936	0.039525	-4.66109	0.0203041	0.329909	down	yes	--	chr17:56320371-56322372:-
MSTRG.141952	14.4643	47.2327	0.306234	-1.70729	0.0203899	0.330725	down	yes	--	chr2:95676509-95679285:-
MSTRG.63855	37.5085	94.4076	0.397304	-1.33169	0.0204062	0.330832	down	yes	--	chr13:1214511-1220107:+
MSTRG.63789	30.2905	80.4206	0.376652	-1.4087	0.0204082	0.330832	down	yes	--	chr13:595114-597592:+
MSTRG.232451	49.3657	5.85448	8.43213	3.0759	0.0204619	0.330991	up	yes	--	chr3:210793626-210795661:-
MSTRG.286534	60.7264	12.4047	4.89543	2.29144	0.0205064	0.331383	up	yes	--	chr7:61462219-61463050:+
MSTRG.185817	261.875	113.243	2.31251	1.20946	0.0205412	0.331578	up	yes	--	chr23:52423113-52434682:+
MSTRG.60196	60.1413	133.277	0.451251	-1.148	0.0205926	0.331578	down	yes	--	chr12:56097207-56101517:-
MSTRG.44008	47.9824	111.266	0.431241	-1.21343	0.0206091	0.331578	down	yes	--	chr11:1037031-1040146:-
MSTRG.202329	1.35492	13.0081	0.10416	-3.26313	0.0206238	0.331578	down	yes	--	chr26:27117228-27118879:+
MSTRG.23475	7.21796	68.526	0.105332	-3.24699	0.0206582	0.331849	down	yes	--	chr1:190210700-190213648:-
MSTRG.33927	47.5355	121.872	0.390044	-1.35829	0.0206653	0.331868	down	yes	--	chr1:270321996-270324605:+
MSTRG.310129	0.450458	9.25146	0.0486905	-4.36022	0.0206766	0.331956	down	yes	--	chr9:65606015-65636844:+
MSTRG.191364	52.9268	122.685	0.431404	-1.21289	0.020711	0.332414	down	yes	--	chr24:34195032-34197132:+
MSTRG.264134	42.0131	103.934	0.404229	-1.30675	0.0207802	0.332895	down	yes	--	chr5:91017020-91017725:-
MSTRG.303031	18.5326	55.031	0.336766	-1.57018	0.0207811	0.332895	down	yes	--	chr8:83820771-83824910:-
MSTRG.202328	5.87013	26.3239	0.222996	-2.16491	0.0207824	0.332895	down	yes	--	chr26:27107360-27109498:+
MSTRG.52606	78.8514	5.99805	13.1462	3.71657	0.020788	0.332895	up	yes	--	chr11:56160674-56163283:+
MSTRG.267199	63.3831	15.9318	3.9784	1.99219	0.0208531	0.333544	up	yes	--	chr6:2226927-2242846:+
MSTRG.138009	0.454002	8.5391	0.0531674	-4.23331	0.0208543	0.333544	down	yes	--	chr2:61259399-61260842:-
MSTRG.229147	0.454002	8.53818	0.0531731	-4.23316	0.0208579	0.333544	down	yes	--	chr3:184300992-184375017:+
MSTRG.288067	58.2544	194.447	0.299591	-1.73894	0.0209027	0.333977	down	yes	--	chr7:69741727-69750011:-
MSTRG.35340	26.2683	98.6189	0.266362	-1.90854	0.0209347	0.33426	down	yes	--	chr1:274838719-274843201:+
MSTRG.59243	61.106	134.94	0.452838	-1.14293	0.020958	0.334318	down	yes	--	chr12:44321709-44328200:-
MSTRG.236655	19.8591	117.051	0.169662	-2.55926	0.0210254	0.335089	down	yes	--	chr4:12852478-12857062:+
MSTRG.109771	21.6929	62.9284	0.344723	-1.53649	0.0210454	0.335219	down	yes	--	chr17:56897298-56899368:+
MSTRG.308499	51.5719	120.123	0.429326	-1.21986	0.0210609	0.33537	down	yes	--	chr9:47722236-47724177:-
MSTRG.18662	28.0205	74.7716	0.374748	-1.41601	0.0211052	0.335832	down	yes	--	chr1:143340162-143341699:+
MSTRG.331478	8.11179	326.874	0.0248163	-5.33257	0.0211728	0.336492	down	yes	--	chrX:79550905-79556932:+
MSTRG.288919	0.450458	9.05762	0.0497325	-4.32967	0.0214055	0.338647	down	yes	--	chr7:73374160-73375268:-
MSTRG.187174	237.873	110.907	2.14479	1.10084	0.0214147	0.338647	up	yes	--	chr24:1835362-1841776:+
MSTRG.72419	53.9553	6.68855	8.06682	3.012	0.0214517	0.338851	up	yes	--	chr13:70715815-70717141:-
MSTRG.130122	11.265	0.745643	15.1078	3.91722	0.021458	0.338851	up	yes	--	chr2:1569299-1572124:-
MSTRG.112492	6.79231	28.8193	0.235686	-2.08506	0.0215491	0.339711	down	yes	--	chr18:4310740-4328905:+
MSTRG.157122	2.71692	16.7285	0.162413	-2.62226	0.0215825	0.340142	down	yes	--	chr2:232307533-232308325:+
MSTRG.131912	13.9855	1.43615	9.73819	3.28365	0.021653	0.340779	up	yes	--	chr2:15800493-15801602:+
MSTRG.236749	12.2013	41.9956	0.290539	-1.7832	0.021747	0.341606	down	yes	--	chr4:19901845-19903448:-
MSTRG.140832	3.16029	18.0001	0.175571	-2.50988	0.0217625	0.341606	down	yes	--	chr2:87365169-87366471:+
MSTRG.43548	22.1646	63.4258	0.349457	-1.51681	0.0217968	0.341963	down	yes	--	chr10:85785681-85788456:+
MSTRG.220410	11.2969	39.7886	0.283923	-1.81643	0.0218014	0.341963	down	yes	--	chr3:118470075-118472145:+
MSTRG.315712	20.3769	62.8432	0.32425	-1.62482	0.0218662	0.342784	down	yes	--	chrAMGL01129337.1:1443-3123:+
MSTRG.204028	25.8037	4.4634	5.78118	2.53136	0.0219074	0.342784	up	yes	--	chr26:41362470-41363724:+
MSTRG.321724	82.3271	172.383	0.477583	-1.06618	0.021926	0.342887	down	yes	--	chrX:5484831-5488472:+
MSTRG.110664	38.9308	95.8737	0.406063	-1.30022	0.022071	0.344774	down	yes	--	chr17:64318130-64321753:-
MSTRG.126865	9.04814	33.3599	0.271228	-1.88242	0.022082	0.344806	down	yes	--	chr19:40500925-40502278:+
MSTRG.291014	25.8143	87.7451	0.294197	-1.76515	0.0220853	0.344806	down	yes	--	chr7:86575469-86577963:+
MSTRG.229516	14.9218	46.0127	0.324298	-1.62461	0.0221863	0.345723	down	yes	--	chr3:187271840-187272997:-
MSTRG.121866	38.8528	9.70869	4.00186	2.00067	0.0221957	0.345723	up	yes	--	chr19:5812981-5815510:+
MSTRG.182474	17.6175	52.6526	0.334598	-1.5795	0.0222322	0.345956	down	yes	--	chr23:26132921-26189978:+
MSTRG.269278	103.14	36.7508	2.80648	1.48876	0.0223091	0.346487	up	yes	--	chr6:31415336-31500020:-
MSTRG.294312	0.90446	10.4317	0.0867029	-3.52778	0.0223483	0.346792	down	yes	--	chr8:19174368-19175821:+
MSTRG.21431	3.6143	19.7094	0.18338	-2.44709	0.02243	0.347318	down	yes	--	chr1:173144254-173152384:+
MSTRG.277251	13.5598	43.0477	0.314995	-1.6666	0.0224463	0.347477	down	yes	--	chr6:96259887-96337247:-
MSTRG.303841	31.649	80.1667	0.39479	-1.34084	0.0224875	0.348019	down	yes	--	chr9:6006868-6014704:+
MSTRG.32032	67.4017	145.598	0.462931	-1.11113	0.0225374	0.34822	down	yes	--	chr1:254331152-254339068:-
MSTRG.63220	30.365	226.256	0.134206	-2.89747	0.0225966	0.34885	down	yes	--	chr13:2668359-2673894:-
MSTRG.38271	173.542	45.2334	3.8366	1.93983	0.0226358	0.349075	up	yes	--	chr10:30256820-30260567:-
MSTRG.158029	23.0549	2.81939	8.17725	3.03162	0.0226546	0.34927	up	yes	--	chr2:237494517-237501003:+
MSTRG.125271	288.32	122.948	2.34506	1.22962	0.0227083	0.34981	up	yes	--	chr19:31732169-31735088:-
MSTRG.229909	55.1366	11.7051	4.71049	2.23588	0.0227125	0.34981	up	yes	--	chr3:193154462-193195990:-
MSTRG.144283	218.847	93.4328	2.3423	1.22792	0.0227143	0.34981	up	yes	--	chr2:113380778-113387482:+
MSTRG.220775	0.450458	8.80863	0.0511383	-4.28945	0.0227782	0.350509	down	yes	--	chr3:122108534-122109097:-
MSTRG.248514	143.944	46.8492	3.07249	1.61941	0.0228183	0.350935	up	yes	--	chr5:2299846-2303326:+
MSTRG.242503	78.2482	164.897	0.474528	-1.07543	0.0228944	0.351865	down	yes	--	chr4:66459133-66463636:-
MSTRG.75258	24.4488	4.20039	5.82059	2.54117	0.0230237	0.352992	up	yes	--	chr14:8497187-8501087:+
MSTRG.19755	74.6587	20.3965	3.66037	1.87199	0.0230693	0.352992	up	yes	--	chr1:156782847-156784088:-
MSTRG.77472	9.92425	0.649378	15.2827	3.93383	0.0230972	0.352992	up	yes	--	chr14:24392060-24393028:+
MSTRG.176970	13.1094	42.5557	0.308052	-1.69876	0.0231077	0.352992	down	yes	--	chr22:27667826-27669862:-
MSTRG.235723	83.2103	28.7853	2.89072	1.53143	0.0231249	0.35316	up	yes	--	chr4:10483524-10484544:+
MSTRG.297669	40.1758	199.381	0.201503	-2.31113	0.023167	0.353517	down	yes	--	chr8:38771416-39527975:-
MSTRG.247285	26.2258	71.1035	0.36884	-1.43893	0.0232101	0.354078	down	yes	--	chr4:110388753-110392680:+
MSTRG.300713	9.04814	34.1098	0.265265	-1.91449	0.0232305	0.354201	down	yes	--	chr8:69915316-69917124:-
MSTRG.108988	13.1306	1.29876	10.1101	3.33773	0.0232367	0.354201	up	yes	--	chr17:47458028-47459115:+
MSTRG.121270	13.1094	1.31277	9.986	3.31991	0.0232368	0.354201	up	yes	--	chr19:3084000-3084775:+
MSTRG.264128	68.2282	147.45	0.462721	-1.11178	0.0232507	0.354316	down	yes	--	chr5:90983707-90985678:-
MSTRG.269275	37.551	9.1438	4.10672	2.03799	0.0232898	0.354526	up	yes	--	chr6:31330105-31332124:-
MSTRG.12066	5.87722	26.2351	0.224021	-2.15829	0.0232957	0.354526	down	yes	--	chr1:93103340-93103936:-
MSTRG.336689	55.211	12.4236	4.44405	2.15187	0.0234627	0.356207	up	yes	--	chrX:113884826-113886085:-
MSTRG.278492	56.9774	126.202	0.451477	-1.14728	0.0235128	0.356317	down	yes	--	chr6:115480974-115492458:-
MSTRG.122680	213.53	97.8234	2.18282	1.12619	0.0235286	0.356317	up	yes	--	chr19:10891507-10896034:+
MSTRG.269342	136.01	55.0656	2.46995	1.30448	0.0235364	0.356317	up	yes	--	chr6:32149875-32151594:-
MSTRG.126742	117.7	282.368	0.416833	-1.26246	0.0235551	0.356317	down	yes	--	chr19:41507817-41513772:+
MSTRG.302574	23.5337	64.489	0.364925	-1.45433	0.0236701	0.357726	down	yes	--	chr8:88236589-88240039:-
MSTRG.219913	384.97	816.98	0.471211	-1.08555	0.0236961	0.357745	down	yes	--	chr3:115025740-115038412:+
MSTRG.236733	9.50214	35.073	0.270924	-1.88404	0.0236965	0.357745	down	yes	--	chr4:19794172-19796760:-
MSTRG.101675	52.4445	117.975	0.444539	-1.16962	0.0237448	0.358187	down	yes	--	chr16:61489204-61490109:+
MSTRG.141954	65.5255	143.075	0.457979	-1.12665	0.0237604	0.358274	down	yes	--	chr2:95686116-95693593:-
MSTRG.320574	7.70386	0.400392	19.2408	4.26609	0.0237719	0.358311	up	yes	--	chrJH924514.1:50-496:-
MSTRG.174547	270.38	122.305	2.2107	1.14451	0.0237951	0.358471	up	yes	--	chr22:7404840-7408602:-
MSTRG.145645	7.67905	0.400392	19.1788	4.26144	0.0237998	0.358471	up	yes	--	chr2:127560111-127615412:-
MSTRG.243946	7.67551	0.400392	19.17	4.26078	0.0238038	0.358471	up	yes	--	chr4:81714625-81715472:-
MSTRG.331234	33.4863	7.44597	4.49723	2.16904	0.0238457	0.358945	up	yes	--	chrX:77725942-77729123:-
MSTRG.230817	63.7945	139.433	0.457529	-1.12806	0.0238612	0.359084	down	yes	--	chr3:198144471-198147288:+
MSTRG.205806	17.2131	72.5051	0.237405	-2.07458	0.0238781	0.359242	down	yes	--	chr26:10999225-11001741:+
MSTRG.17492	56.8995	177.646	0.320297	-1.64252	0.0238982	0.359354	down	yes	--	chr1:133668557-133669882:-
MSTRG.146196	0.450458	8.82396	0.0510494	-4.29196	0.0239076	0.359401	down	yes	--	chr2:76290099-76290821:-
MSTRG.298163	6.80648	178.636	0.0381026	-4.71397	0.0239318	0.359573	down	yes	--	chr8:50040080-50044551:+
MSTRG.89851	0.454002	8.71406	0.0520999	-4.26258	0.0239846	0.359985	down	yes	--	chr15:46179416-46181988:+
MSTRG.205222	10.3889	36.8339	0.282047	-1.82599	0.0240213	0.360249	down	yes	--	chr3:5159999-5162430:-
MSTRG.71153	40.6511	113.239	0.358986	-1.478	0.0240427	0.360475	down	yes	--	chr13:63448135-63453831:-
MSTRG.158496	96.2417	199.743	0.481828	-1.05341	0.0240671	0.360631	down	yes	--	chr2:239218795-239219969:-
MSTRG.107366	37.5227	88.3039	0.424927	-1.23471	0.0240807	0.360631	down	yes	--	chr17:34017239-34021775:-
MSTRG.234600	261.588	578.052	0.452534	-1.1439	0.0240846	0.360631	down	yes	--	chr4:440962-450094:-
MSTRG.238023	68.8063	161.017	0.427323	-1.2266	0.0241011	0.360631	down	yes	--	chr4:32501101-32609416:+
MSTRG.149588	2.70984	16.6847	0.162414	-2.62225	0.0241031	0.360631	down	yes	--	chr2:161244959-161270232:-
MSTRG.242296	29.4038	73.1761	0.401823	-1.31537	0.024104	0.360631	down	yes	--	chr4:69762095-69771785:+
MSTRG.175897	0.450458	8.71236	0.0517033	-4.2736	0.0241458	0.360977	down	yes	--	chr22:3738070-3742853:+
MSTRG.264658	14.4784	45.8071	0.316074	-1.66166	0.0241477	0.360977	down	yes	--	chr5:107489059-107492879:+
MSTRG.259711	41.2291	7.44728	5.53613	2.46888	0.0241684	0.361119	up	yes	--	chr5:70401891-70404614:-
MSTRG.194487	30.2941	76.3091	0.396992	-1.33282	0.0241917	0.361276	down	yes	--	chr25:9462259-9496065:+
MSTRG.281938	36.1713	88.3197	0.40955	-1.28789	0.0242035	0.361316	down	yes	--	chr7:25334029-25336172:+
MSTRG.115755	52.487	118.551	0.442739	-1.17547	0.0242072	0.361316	down	yes	--	chr18:29279068-29283957:+
MSTRG.141967	49.2204	177.925	0.276635	-1.85394	0.0242341	0.361327	down	yes	--	chr2:95920261-95922813:-
MSTRG.243187	39.7502	107.478	0.369844	-1.43501	0.0242461	0.361327	down	yes	--	chr4:77154338-77155118:+
MSTRG.161850	11.2898	39.1357	0.288479	-1.79346	0.0242767	0.361593	down	yes	--	chr20:13259667-13261643:-
MSTRG.225926	2.70629	23.2652	0.116324	-3.10378	0.0242885	0.361674	down	yes	--	chr3:153170075-153170756:+
MSTRG.59249	83.2635	168.5	0.494144	-1.017	0.0242987	0.361692	down	yes	--	chr12:44403490-44408282:-
MSTRG.229734	2.70984	17.0143	0.159269	-2.65047	0.0243025	0.361692	down	yes	--	chr3:189989909-189990713:+
MSTRG.236410	2.26647	15.6333	0.144977	-2.7861	0.0243177	0.361824	down	yes	--	chr4:16457142-16458004:+
MSTRG.15631	3.62493	18.705	0.193794	-2.3674	0.0243992	0.362801	down	yes	--	chr1:114914426-114916868:+
MSTRG.99507	151.548	63.3421	2.39254	1.25854	0.0244157	0.3629	up	yes	--	chr16:35498904-35501876:+
MSTRG.112139	20.3486	58.6296	0.34707	-1.5267	0.0244703	0.363491	down	yes	--	chr17:71808274-71811104:+
MSTRG.197752	17.6175	53.1649	0.331374	-1.59347	0.0244739	0.363491	down	yes	--	chr25:35359287-35361809:-
[truncated: 34,726 more rows]

## Sheet: Table S8
Table S8 The common and unique differentially expressed mRNAs in our study and Wood et al (2015) & Lomet et al (2017)
Common DE genes between our study and Wood et al (2015)			Common DE genes between our study and Lomet et al (2017)			The unique DE genes in our study
Gene symbol	Ensembl ID		Gene ID	Gene symbol		Gene symbol	Ensembl ID
ACSBG1	ENSOARG00000000664		101111781	ACSL4		A4GALT	ENSOARG00000019031
ACSL4	ENSOARG00000017954		105610840	ANGPTL2		ABCB5	ENSOARG00000010168
ADIRF	ENSOARG00000000741		443427	AREG		ABCC4	ENSOARG00000000935
AGER	ENSOARG00000000355		101118431	BPIFC		ACKR4	ENSOARG00000015654
ALOX15	ENSOARG00000008480		101112299	CEL		ADAMTS4	ENSOARG00000009686
ANGPTL2	ENSOARG00000012521		101120411	CPZ		AFAP1L1	ENSOARG00000005121
APOA1	ENSOARG00000002586		100170232	DCT		AIF1	ENSOARG00000007932
ARL4D	ENSOARG00000000118		101120148	DQA		ALDH3B1	ENSOARG00000014292
ARMC3	ENSOARG00000002091		101106896	ELOVL3		AMER3	ENSOARG00000009407
ARNTL2	ENSOARG00000019779		101118274	ELOVL6		ANKRD2	ENSOARG00000010881
ATP8B1	ENSOARG00000005280		100271658	EYA3		ANKRD55	ENSOARG00000007469
BMP3	ENSOARG00000019042		101120745	EZH2		ANOS1	ENSOARG00000009753
BPIFC	ENSOARG00000018081		101107673	FAM122B		ARID5A	ENSOARG00000013883
C6orf118	ENSOARG00000004830		101123590	GLYATL3		ARRDC2	ENSOARG00000014005
CCL8	ENSOARG00000009241		101119000	GPLD1		BAZ1A	ENSOARG00000006876
CDH19	ENSOARG00000005056		101117833	KLF11		BCL3	ENSOARG00000009239
CHGA	ENSOARG00000013347		100302636	KLF4		BCL6	ENSOARG00000020487
CHRM4	ENSOARG00000010769		101116376	KLKB1		BRS3	ENSOARG00000011285
CLHC1	ENSOARG00000002758		101111406	MCOLN2		C10orf10	ENSOARG00000003708
COL2A1	ENSOARG00000019333		101119365	MSMB		C1orf122	ENSOARG00000019892
CORIN	ENSOARG00000016215		101119064	NGFR		C9orf16	ENSOARG00000010851
CPVL	ENSOARG00000008943		101120364	OVAR-DRB3		CALN1	ENSOARG00000010710
CPZ	ENSOARG00000013193		101108464	PADI2		CCDC190	ENSOARG00000010949
CRYBB1	ENSOARG00000001548		101117752	PDK4		CCL2	ENSOARG00000009627
CYP4F22	ENSOARG00000002793		443290	PROP1		CD14	ENSOARG00000025180
CYP4V2	ENSOARG00000008195		443250	SLC7A8		CD163	ENSOARG00000002862
DCT	ENSOARG00000000618		101120911	SLCO1C1		CD27	ENSOARG00000008332
DNAH8	ENSOARG00000015651		101108957	STRC		CD55	ENSOARG00000007971
ELOVL3	ENSOARG00000017607		101104467	TNNT3		CD80	ENSOARG00000019762
ELOVL6	ENSOARG00000004328		101104284	TSHB		CDH13	ENSOARG00000009566
ENC1	ENSOARG00000004758		101116070	VMO1		CDH6	ENSOARG00000012630
EYA3	ENSOARG00000003071					CDKN1A	ENSOARG00000013636
EZH2	ENSOARG00000018856					CKM	ENSOARG00000009785
FABP5	ENSOARG00000008976					CLSTN2	ENSOARG00000006912
FAM122B	ENSOARG00000011981					CNN1	ENSOARG00000018621
FBLN7	ENSOARG00000014458					CNTN5	ENSOARG00000007969
FMOD	ENSOARG00000001637					COL9A2	ENSOARG00000020224
FOSL2	ENSOARG00000019483					CSF1	ENSOARG00000019349
GABRR1	ENSOARG00000012803					CSF2RB	ENSOARG00000019095
GADD45G	ENSOARG00000007786					CX3CL1	ENSOARG00000000123
GIPC3	ENSOARG00000012310					CYR61	ENSOARG00000014336
GLYATL3	ENSOARG00000012194					CYTH4	ENSOARG00000019218
GNRHR	ENSOARG00000007526					DCLK3	ENSOARG00000000094
GPLD1	ENSOARG00000006871					DDC	ENSOARG00000014391
GPR139	ENSOARG00000012464					DGAT2	ENSOARG00000012189
GREB1	ENSOARG00000016103					DMRTA1	ENSOARG00000014437
GRIA2	ENSOARG00000006222					DPEP2	ENSOARG00000003300
HECW1	ENSOARG00000017240					DSG1	ENSOARG00000006551
HHLA2	ENSOARG00000018906					DUSP1	ENSOARG00000003963
HPCA	ENSOARG00000020881					DUSP26	ENSOARG00000000476
HTR1E	ENSOARG00000020007					EDN1	ENSOARG00000014073
HTR2C	ENSOARG00000017383					EFCAB3	ENSOARG00000011927
JPH4	ENSOARG00000019269					ENSOARG00000000589	ENSOARG00000000589
KIT	ENSOARG00000000078					ENSOARG00000000606	ENSOARG00000000606
KLF10	ENSOARG00000017131					ENSOARG00000000673	ENSOARG00000000673
KLF11	ENSOARG00000015319					ENSOARG00000000857	ENSOARG00000000857
KLKB1	ENSOARG00000008250					ENSOARG00000000953	ENSOARG00000000953
LCP2	ENSOARG00000003167					ENSOARG00000001078	ENSOARG00000001078
LRTM2	ENSOARG00000012944					ENSOARG00000001230	ENSOARG00000001230
Metazoa_SRP	ENSOARG00000023417					ENSOARG00000001375	ENSOARG00000001375
MGAT4C	ENSOARG00000015421					ENSOARG00000001479	ENSOARG00000001479
MPPED2	ENSOARG00000015522					ENSOARG00000001502	ENSOARG00000001502
MSMB	ENSOARG00000002472					ENSOARG00000001535	ENSOARG00000001535
NEFH	ENSOARG00000004281					ENSOARG00000001852	ENSOARG00000001852
NGFR	ENSOARG00000006007					ENSOARG00000001917	ENSOARG00000001917
NME4	ENSOARG00000011961					ENSOARG00000001943	ENSOARG00000001943
OR51E1	ENSOARG00000006540					ENSOARG00000002036	ENSOARG00000002036
OTOS	ENSOARG00000018559					ENSOARG00000002108	ENSOARG00000002108
PDK4	ENSOARG00000003501					ENSOARG00000002222	ENSOARG00000002222
PEG10	ENSOARG00000002475					ENSOARG00000002316	ENSOARG00000002316
PENK	ENSOARG00000020184					ENSOARG00000002985	ENSOARG00000002985
PIWIL4	ENSOARG00000009613					ENSOARG00000003125	ENSOARG00000003125
PNLDC1	ENSOARG00000004585					ENSOARG00000003609	ENSOARG00000003609
PRSS12	ENSOARG00000017447					ENSOARG00000003776	ENSOARG00000003776
PRSS35	ENSOARG00000019961					ENSOARG00000003783	ENSOARG00000003783
PTX3	ENSOARG00000002754					ENSOARG00000003973	ENSOARG00000003973
PVALB	ENSOARG00000019026					ENSOARG00000004017	ENSOARG00000004017
RAB26	ENSOARG00000017671					ENSOARG00000004330	ENSOARG00000004330
RASL10B	ENSOARG00000006214					ENSOARG00000004481	ENSOARG00000004481
RET	ENSOARG00000003932					ENSOARG00000004566	ENSOARG00000004566
SCARNA21	ENSOARG00000022732					ENSOARG00000004744	ENSOARG00000004744
SCEL	ENSOARG00000016684					ENSOARG00000004817	ENSOARG00000004817
SCN10A	ENSOARG00000001624					ENSOARG00000004854	ENSOARG00000004854
SLC12A1	ENSOARG00000021024					ENSOARG00000005485	ENSOARG00000005485
SLC7A8	ENSOARG00000019354					ENSOARG00000005662	ENSOARG00000005662
SLC8A3	ENSOARG00000021191					ENSOARG00000005796	ENSOARG00000005796
SLCO1C1	ENSOARG00000020436					ENSOARG00000006687	ENSOARG00000006687
SNORD113	ENSOARG00000023140					ENSOARG00000007190	ENSOARG00000007190
snoU2-30	ENSOARG00000022544					ENSOARG00000007198	ENSOARG00000007198
SOX14	ENSOARG00000015598					ENSOARG00000007260	ENSOARG00000007260
SPHK1	ENSOARG00000007374					ENSOARG00000007287	ENSOARG00000007287
SPRY3	ENSOARG00000006314					ENSOARG00000007606	ENSOARG00000007606
STAC	ENSOARG00000016427					ENSOARG00000008061	ENSOARG00000008061
STRC	ENSOARG00000010634					ENSOARG00000008178	ENSOARG00000008178
SUV39H2	ENSOARG00000007434					ENSOARG00000009143	ENSOARG00000009143
THBD	ENSOARG00000005117					ENSOARG00000009354	ENSOARG00000009354
TMIE	ENSOARG00000007470					ENSOARG00000009395	ENSOARG00000009395
TNFRSF12A	ENSOARG00000000747					ENSOARG00000009458	ENSOARG00000009458
TRH	ENSOARG00000013019					ENSOARG00000009483	ENSOARG00000009483
TSHB	ENSOARG00000020127					ENSOARG00000009901	ENSOARG00000009901
TYRP1	ENSOARG00000013796					ENSOARG00000010890	ENSOARG00000010890
U1	ENSOARG00000023950					ENSOARG00000010963	ENSOARG00000010963
U6	ENSOARG00000022961					ENSOARG00000010999	ENSOARG00000010999
USP27X	ENSOARG00000005706					ENSOARG00000011052	ENSOARG00000011052
VCAN	ENSOARG00000015632					ENSOARG00000011081	ENSOARG00000011081
VMO1	ENSOARG00000007112					ENSOARG00000011783	ENSOARG00000011783
VWA3A	ENSOARG00000015303					ENSOARG00000012127	ENSOARG00000012127
						ENSOARG00000012324	ENSOARG00000012324
						ENSOARG00000012364	ENSOARG00000012364
						ENSOARG00000012404	ENSOARG00000012404
						ENSOARG00000012457	ENSOARG00000012457
						ENSOARG00000012585	ENSOARG00000012585
						ENSOARG00000013067	ENSOARG00000013067
						ENSOARG00000013156	ENSOARG00000013156
						ENSOARG00000013395	ENSOARG00000013395
						ENSOARG00000013634	ENSOARG00000013634
						ENSOARG00000014212	ENSOARG00000014212
						ENSOARG00000014364	ENSOARG00000014364
						ENSOARG00000014407	ENSOARG00000014407
						ENSOARG00000014487	ENSOARG00000014487
						ENSOARG00000014847	ENSOARG00000014847
						ENSOARG00000015002	ENSOARG00000015002
						ENSOARG00000015352	ENSOARG00000015352
						ENSOARG00000015390	ENSOARG00000015390
						ENSOARG00000015786	ENSOARG00000015786
						ENSOARG00000015832	ENSOARG00000015832
						ENSOARG00000016566	ENSOARG00000016566
						ENSOARG00000016583	ENSOARG00000016583
						ENSOARG00000016720	ENSOARG00000016720
						ENSOARG00000016748	ENSOARG00000016748
						ENSOARG00000017398	ENSOARG00000017398
						ENSOARG00000017533	ENSOARG00000017533
						ENSOARG00000017545	ENSOARG00000017545
						ENSOARG00000017701	ENSOARG00000017701
						ENSOARG00000018173	ENSOARG00000018173
						ENSOARG00000018341	ENSOARG00000018341
						ENSOARG00000018343	ENSOARG00000018343
						ENSOARG00000018841	ENSOARG00000018841
						ENSOARG00000018972	ENSOARG00000018972
						ENSOARG00000019122	ENSOARG00000019122
						ENSOARG00000019994	ENSOARG00000019994
						ENSOARG00000020067	ENSOARG00000020067
						ENSOARG00000020789	ENSOARG00000020789
						ENSOARG00000023104	ENSOARG00000023104
						ENSOARG00000023124	ENSOARG00000023124
						ENSOARG00000023155	ENSOARG00000023155
						ENSOARG00000023432	ENSOARG00000023432
						ENSOARG00000023924	ENSOARG00000023924
						ENSOARG00000024080	ENSOARG00000024080
						ENSOARG00000024185	ENSOARG00000024185
						ENSOARG00000024317	ENSOARG00000024317
						ENSOARG00000024377	ENSOARG00000024377
						ENSOARG00000024580	ENSOARG00000024580
						ENSOARG00000024930	ENSOARG00000024930
						ENSOARG00000025058	ENSOARG00000025058
						EXD3	ENSOARG00000001401
						FAM189A1	ENSOARG00000016482
						FAM19A2	ENSOARG00000004661
						FGF13	ENSOARG00000010669
						FILIP1L	ENSOARG00000017888
						FMO2	ENSOARG00000012434
						FOS	ENSOARG00000001783
						FXYD6	ENSOARG00000007061
						GABRA5	ENSOARG00000009302
						GADD45A	ENSOARG00000011356
						GADD45GIP1	ENSOARG00000009697
						GALNT18	ENSOARG00000010050
						GALP	ENSOARG00000003248
						GAP43	ENSOARG00000001843
						GHRH	ENSOARG00000017835
						GLDN	ENSOARG00000020976
						GMFG	ENSOARG00000006029
						GMNN	ENSOARG00000005900
						GNAL	ENSOARG00000001613
						GNG13	ENSOARG00000014389
						GNG8	ENSOARG00000010648
						HBEGF	ENSOARG00000017521
						HCK	ENSOARG00000002820
						HES5	ENSOARG00000018071
						HIST3H2BB	ENSOARG00000001474
						HORMAD2	ENSOARG00000006167
						HSD17B6	ENSOARG00000008165
						HSPB1	ENSOARG00000013748
						HTR2B	ENSOARG00000020689
						HTR3B	ENSOARG00000000277
						HTR4	ENSOARG00000004789
						ICAM1	ENSOARG00000015656
						IGF2BP3	ENSOARG00000012961
						IGHM	ENSOARG00000002846
						IKZF4	ENSOARG00000010565
						IL12RB2	ENSOARG00000011173
						IL1A	ENSOARG00000020877
						IL1B	ENSOARG00000020866
						IL2RG	ENSOARG00000016109
						IL4I1	ENSOARG00000013677
						IL4R	ENSOARG00000018832
						IRF1	ENSOARG00000015078
						ISL1	ENSOARG00000008350
						JCHAIN	ENSOARG00000011599
						JUN	ENSOARG00000009999
						KCNJ8	ENSOARG00000020278
						KCTD12	ENSOARG00000015960
						KLK1	ENSOARG00000014213
						LBHD1	ENSOARG00000016312
						LGI2	ENSOARG00000006408
						LRRC52	ENSOARG00000011413
						LRRTM2	ENSOARG00000016849
						LTBR	ENSOARG00000008343
						LYVE1	ENSOARG00000011072
						MCF2L	ENSOARG00000007594
						MCRIP1	ENSOARG00000018108
						MEG8_1	ENSOARG00000022662
						MEG8_3	ENSOARG00000022330
						MS4A7	ENSOARG00000012815
						MYC	ENSOARG00000008027
						MYH3	ENSOARG00000013899
						MYO15A	ENSOARG00000000842
						MYOCD	ENSOARG00000015496
						MYRF	ENSOARG00000013482
						MZB1	ENSOARG00000017094
						NEMP1	ENSOARG00000007728
						NFIL3	ENSOARG00000003352
						NMUR2	ENSOARG00000009291
						NOX5	ENSOARG00000018585
						NXPH3	ENSOARG00000005971
						oar-mir-200a	ENSOARG00000021621
						OPRK1	ENSOARG00000013762
						OSMR	ENSOARG00000009845
						OTOA	ENSOARG00000016106
						PATL2	ENSOARG00000003762
						PDE1C	ENSOARG00000007096
						PDE6C	ENSOARG00000003335
						PDLIM4	ENSOARG00000015278
						PLAUR	ENSOARG00000008867
						PLEKHO1	ENSOARG00000020769
						PLIN2	ENSOARG00000014199
						PLN	ENSOARG00000019971
						POU2AF1	ENSOARG00000013870
						PPM1F	ENSOARG00000015454
						PRELP	ENSOARG00000001660
						PRIMA1	ENSOARG00000014031
						PRR15	ENSOARG00000008451
						PRSS23	ENSOARG00000014444
						PTGFR	ENSOARG00000013402
						PYCR1	ENSOARG00000017754
						RAMP2	ENSOARG00000003452
						RASD2	ENSOARG00000018544
						RESP18	ENSOARG00000020148
						RHOB	ENSOARG00000019441
						RPRML	ENSOARG00000010522
						RPS13	ENSOARG00000004920
						RUNX1	ENSOARG00000013599
						SAMSN1	ENSOARG00000016184
						SBNO2	ENSOARG00000011130
						SCN7A	ENSOARG00000004467
						SELP	ENSOARG00000010726
						SEMA7A	ENSOARG00000003804
						SEZ6	ENSOARG00000005328
						SFN	ENSOARG00000018302
						SGK1	ENSOARG00000014710
						SHF	ENSOARG00000021048
						SHISA5	ENSOARG00000000092
						SIX1	ENSOARG00000021129
						SLA	ENSOARG00000005721
						SLAMF7	ENSOARG00000008967
						SLC17A6	ENSOARG00000007649
						SLC25A29	ENSOARG00000001827
						SLC32A1	ENSOARG00000019103
						SLC34A2	ENSOARG00000007680
						SLC38A11	ENSOARG00000005610
						SLC6A15	ENSOARG00000015322
						SNCB	ENSOARG00000002915
						SNORND104	ENSOARG00000024688
						SOCS2	ENSOARG00000015864
						SOCS3	ENSOARG00000000175
						SPI1	ENSOARG00000006553
						SST	ENSOARG00000020492
						TACSTD2	ENSOARG00000008349
						TAGLN	ENSOARG00000004174
						TAGLN3	ENSOARG00000019233
						TFAP2C	ENSOARG00000018105
						TH	ENSOARG00000003456
						TIFA	ENSOARG00000000306
						TM4SF1	ENSOARG00000004881
						TMED2	ENSOARG00000016633
						TMEM100	ENSOARG00000013740
						TMEM200A	ENSOARG00000020015
						TMEM204	ENSOARG00000015937
						TMEM250	ENSOARG00000018987
						TNNI3	ENSOARG00000001811
						TOX	ENSOARG00000015885
						TOX3	ENSOARG00000017615
						TRIM29	ENSOARG00000016590
						TSHZ3	ENSOARG00000004125
						TWIST2	ENSOARG00000000265
						TYROBP	ENSOARG00000005167
						U6atac	ENSOARG00000022188
						UFC1	ENSOARG00000005699
						UGT8	ENSOARG00000018205
						UPK1B	ENSOARG00000019673
						VNN1	ENSOARG00000014440
						XKR8	ENSOARG00000003207
						YBX3	ENSOARG00000020919
						ZFP36	ENSOARG00000006068
						ZFP36L1	ENSOARG00000021177
						ZMYND10	ENSOARG00000009568

## Sheet: Table S9
Table S9 The differentially expressed lncRNAs targeted genes GO enrichment analyses between SP21 and LP7
Term_name	Accession	p-value	FDR	Alt_id	Background_Count	DE_Gene	DE_Count	Up_Gene	Up_Count	Down_Gene	Down_Count	Result
response to organic substance	GO:0010033	1.08448e-06	0.00298123	--	1514	ENSOARG00000000537|ENSOARG00000010948|ENSOARG00000015955|ENSOARG00000017490|ENSOARG00000008343|ENSOARG00000019883|ENSOARG00000016470|ENSOARG00000000552|ENSOARG00000000538|ENSOARG00000015079|ENSOARG00000010521|ENSOARG00000016160|ENSOARG00000006421|ENSOARG00000003199|ENSOARG00000010071|ENSOARG00000011812|ENSOARG00000007950|ENSOARG00000020451|ENSOARG00000003765|ENSOARG00000013353|ENSOARG00000009868|…	37	ENSOARG00000017488|ENSOARG00000010573|ENSOARG00000008343|ENSOARG00000019686|ENSOARG00000000552|ENSOARG00000025177|ENSOARG00000010948|ENSOARG00000000538|ENSOARG00000016470|ENSOARG00000007950|ENSOARG00000010144	11	ENSOARG00000011631|ENSOARG00000017490|ENSOARG00000015079|ENSOARG00000016160|ENSOARG00000015955|ENSOARG00000017954|ENSOARG00000020451|ENSOARG00000003199|ENSOARG00000015447|ENSOARG00000010521|ENSOARG00000019883|ENSOARG00000014252|ENSOARG00000010499|ENSOARG00000009868|ENSOARG00000006106|ENSOARG00000009283|ENSOARG00000010071|ENSOARG00000000068|ENSOARG00000006281|ENSOARG00000010574|ENSOARG00000013353|…	26	yes	BP
response to chemical	GO:0042221	2.93279e-06	0.00403112	--	1913	ENSOARG00000000537|ENSOARG00000010948|ENSOARG00000008860|ENSOARG00000015955|ENSOARG00000017490|ENSOARG00000008343|ENSOARG00000019883|ENSOARG00000016470|ENSOARG00000000552|ENSOARG00000000538|ENSOARG00000015079|ENSOARG00000010573|ENSOARG00000016160|ENSOARG00000006421|ENSOARG00000003199|ENSOARG00000000798|ENSOARG00000010071|ENSOARG00000019441|ENSOARG00000011812|ENSOARG00000007950|ENSOARG00000020451|…	42	ENSOARG00000017488|ENSOARG00000016394|ENSOARG00000010573|ENSOARG00000000798|ENSOARG00000008343|ENSOARG00000019686|ENSOARG00000000552|ENSOARG00000025177|ENSOARG00000010948|ENSOARG00000000538|ENSOARG00000019441|ENSOARG00000016470|ENSOARG00000007950|ENSOARG00000010144	14	ENSOARG00000011631|ENSOARG00000017490|ENSOARG00000015079|ENSOARG00000016160|ENSOARG00000008608|ENSOARG00000015955|ENSOARG00000017954|ENSOARG00000020451|ENSOARG00000003199|ENSOARG00000015447|ENSOARG00000010521|ENSOARG00000006435|ENSOARG00000019883|ENSOARG00000014252|ENSOARG00000010499|ENSOARG00000009868|ENSOARG00000006106|ENSOARG00000009283|ENSOARG00000010071|ENSOARG00000000068|ENSOARG00000006281|…	28	yes	BP
cellular response to drug	GO:0035690	2.63351e-05	0.0241317	--	185	ENSOARG00000019686|ENSOARG00000019441|ENSOARG00000014252|ENSOARG00000006281|ENSOARG00000016470|ENSOARG00000010071|ENSOARG00000010521|ENSOARG00000011812|ENSOARG00000010573|ENSOARG00000010499	10	ENSOARG00000016470|ENSOARG00000010573|ENSOARG00000019441|ENSOARG00000019686	4	ENSOARG00000006281|ENSOARG00000010521|ENSOARG00000010071|ENSOARG00000014252|ENSOARG00000010499|ENSOARG00000011812	6	yes	BP
regulation of relaxation of cardiac muscle	GO:1901897	3.83887e-05	0.0263826	--	7	ENSOARG00000010521|ENSOARG00000018416|ENSOARG00000010499	3	--	0	ENSOARG00000010499|ENSOARG00000018416|ENSOARG00000010521	3	yes	BP
regulation of relaxation of muscle	GO:1901077	6.09473e-05	0.0335088	--	8	ENSOARG00000010521|ENSOARG00000018416|ENSOARG00000010499	3	--	0	ENSOARG00000010499|ENSOARG00000018416|ENSOARG00000010521	3	yes	BP
epithelial cell maturation	GO:0002070	0.00017545	0.0798662	--	11	ENSOARG00000019963|ENSOARG00000006100|ENSOARG00000010734	3	ENSOARG00000019963|ENSOARG00000006100	2	ENSOARG00000010734	1	no	BP
developmental process	GO:0032502	0.000212496	0.0798662	GO:0044767	4189	ENSOARG00000000537|ENSOARG00000013909|ENSOARG00000007242|ENSOARG00000008860|ENSOARG00000015955|ENSOARG00000008343|ENSOARG00000006281|ENSOARG00000016470|ENSOARG00000013928|ENSOARG00000003543|ENSOARG00000001154|ENSOARG00000010321|ENSOARG00000010071|ENSOARG00000019016|ENSOARG00000006421|ENSOARG00000003333|ENSOARG00000013554|ENSOARG00000009380|ENSOARG00000019942|ENSOARG00000003199|ENSOARG00000001851|…	66	ENSOARG00000019441|ENSOARG00000025177|ENSOARG00000007664|ENSOARG00000019673|ENSOARG00000000375|ENSOARG00000016470|ENSOARG00000017559|ENSOARG00000012356|ENSOARG00000000840|ENSOARG00000010144|ENSOARG00000013082|ENSOARG00000017488|ENSOARG00000006100|ENSOARG00000010539|ENSOARG00000008343|ENSOARG00000007035|ENSOARG00000003966|ENSOARG00000005790|ENSOARG00000019686|ENSOARG00000013909|ENSOARG00000019963|…	22	ENSOARG00000013768|ENSOARG00000011631|ENSOARG00000015955|ENSOARG00000004714|ENSOARG00000017954|ENSOARG00000004351|ENSOARG00000018508|ENSOARG00000020554|ENSOARG00000007242|ENSOARG00000019679|ENSOARG00000003199|ENSOARG00000015622|ENSOARG00000006435|ENSOARG00000018101|ENSOARG00000016205|ENSOARG00000010321|ENSOARG00000003126|ENSOARG00000006106|ENSOARG00000009380|ENSOARG00000019016|ENSOARG00000013723|…	44	no	BP
multicellular organism development	GO:0007275	0.000232423	0.0798662	--	665	ENSOARG00000010006|ENSOARG00000015622|ENSOARG00000005790|ENSOARG00000010144|ENSOARG00000019942|ENSOARG00000019963|ENSOARG00000008343|ENSOARG00000007242|ENSOARG00000011587|ENSOARG00000019679|ENSOARG00000010071|ENSOARG00000025177|ENSOARG00000004714|ENSOARG00000010321|ENSOARG00000006634|ENSOARG00000019016|ENSOARG00000018008|ENSOARG00000003333	18	ENSOARG00000005790|ENSOARG00000025177|ENSOARG00000008343|ENSOARG00000010144|ENSOARG00000019963|ENSOARG00000011587	6	ENSOARG00000015622|ENSOARG00000019016|ENSOARG00000010071|ENSOARG00000004714|ENSOARG00000019942|ENSOARG00000006634|ENSOARG00000003333|ENSOARG00000007242|ENSOARG00000019679|ENSOARG00000010006|ENSOARG00000018008|ENSOARG00000010321	12	no	BP
response to stimulus	GO:0050896	0.000291201	0.0824902	GO:0051869	4317	ENSOARG00000008132|ENSOARG00000000537|ENSOARG00000010948|ENSOARG00000008860|ENSOARG00000015955|ENSOARG00000017490|ENSOARG00000008343|ENSOARG00000006281|ENSOARG00000016470|ENSOARG00000000552|ENSOARG00000000538|ENSOARG00000015079|ENSOARG00000003543|ENSOARG00000016160|ENSOARG00000003640|ENSOARG00000009576|ENSOARG00000006421|ENSOARG00000009395|ENSOARG00000006195|ENSOARG00000003199|ENSOARG00000000798|…	67	ENSOARG00000017771|ENSOARG00000025177|ENSOARG00000007664|ENSOARG00000019441|ENSOARG00000016470|ENSOARG00000008446|ENSOARG00000000798|ENSOARG00000010144|ENSOARG00000000520|ENSOARG00000007950|ENSOARG00000017488|ENSOARG00000016394|ENSOARG00000008132|ENSOARG00000010539|ENSOARG00000008343|ENSOARG00000010573|ENSOARG00000010948|ENSOARG00000019686|ENSOARG00000000552|ENSOARG00000003640|ENSOARG00000000538|…	22	ENSOARG00000009395|ENSOARG00000011631|ENSOARG00000010521|ENSOARG00000015079|ENSOARG00000016160|ENSOARG00000008608|ENSOARG00000015955|ENSOARG00000017954|ENSOARG00000008426|ENSOARG00000006195|ENSOARG00000020451|ENSOARG00000003199|ENSOARG00000019997|ENSOARG00000015447|ENSOARG00000017490|ENSOARG00000006435|ENSOARG00000010574|ENSOARG00000014276|ENSOARG00000014252|ENSOARG00000010499|ENSOARG00000009868|…	45	no	BP
salivary gland development	GO:0007431	0.000325011	0.0824902	--	3	ENSOARG00000010734|ENSOARG00000010071	2	--	0	ENSOARG00000010071|ENSOARG00000010734	2	no	BP
cellular response to chemical stimulus	GO:0070887	0.000337423	0.0824902	--	1064	ENSOARG00000015955|ENSOARG00000007950|ENSOARG00000006281|ENSOARG00000016470|ENSOARG00000008608|ENSOARG00000010521|ENSOARG00000016160|ENSOARG00000003199|ENSOARG00000000798|ENSOARG00000010071|ENSOARG00000019441|ENSOARG00000011812|ENSOARG00000006435|ENSOARG00000020451|ENSOARG00000006106|ENSOARG00000015447|ENSOARG00000010499|ENSOARG00000010573|ENSOARG00000003765|ENSOARG00000019686|ENSOARG00000010144|…	24	ENSOARG00000010573|ENSOARG00000000798|ENSOARG00000019686|ENSOARG00000010144|ENSOARG00000019441|ENSOARG00000016470|ENSOARG00000007950	7	ENSOARG00000006106|ENSOARG00000009283|ENSOARG00000006281|ENSOARG00000011631|ENSOARG00000010521|ENSOARG00000006435|ENSOARG00000016160|ENSOARG00000008608|ENSOARG00000015955|ENSOARG00000003199|ENSOARG00000003765|ENSOARG00000014252|ENSOARG00000020451|ENSOARG00000015447|ENSOARG00000010499|ENSOARG00000011812|ENSOARG00000010071	17	no	BP
cellular response to stimulus	GO:0051716	0.000360088	0.0824902	--	2127	ENSOARG00000008132|ENSOARG00000000552|ENSOARG00000015955|ENSOARG00000017490|ENSOARG00000008343|ENSOARG00000006281|ENSOARG00000016470|ENSOARG00000000538|ENSOARG00000008608|ENSOARG00000010573|ENSOARG00000016160|ENSOARG00000006195|ENSOARG00000003199|ENSOARG00000000798|ENSOARG00000001851|ENSOARG00000010071|ENSOARG00000020004|ENSOARG00000019441|ENSOARG00000019083|ENSOARG00000011812|ENSOARG00000007950|…	39	ENSOARG00000017488|ENSOARG00000010573|ENSOARG00000000798|ENSOARG00000019686|ENSOARG00000008132|ENSOARG00000000552|ENSOARG00000017771|ENSOARG00000010539|ENSOARG00000008343|ENSOARG00000003640|ENSOARG00000000538|ENSOARG00000019441|ENSOARG00000016470|ENSOARG00000007950|ENSOARG00000010144	15	ENSOARG00000011631|ENSOARG00000010521|ENSOARG00000016160|ENSOARG00000008608|ENSOARG00000015955|ENSOARG00000006195|ENSOARG00000020451|ENSOARG00000015447|ENSOARG00000017490|ENSOARG00000006435|ENSOARG00000014252|ENSOARG00000010499|ENSOARG00000006106|ENSOARG00000009283|ENSOARG00000020004|ENSOARG00000010071|ENSOARG00000011812|ENSOARG00000006281|ENSOARG00000020547|ENSOARG00000004345|ENSOARG00000003199|…	24	no	BP
response to drug	GO:0042493	0.000401542	0.0849107	GO:0017035	520	ENSOARG00000019686|ENSOARG00000019441|ENSOARG00000017488|ENSOARG00000015955|ENSOARG00000014252|ENSOARG00000010499|ENSOARG00000006281|ENSOARG00000016470|ENSOARG00000010071|ENSOARG00000010521|ENSOARG00000011812|ENSOARG00000010573|ENSOARG00000016394|ENSOARG00000020451|ENSOARG00000010574	15	ENSOARG00000017488|ENSOARG00000016394|ENSOARG00000010573|ENSOARG00000019686|ENSOARG00000019441|ENSOARG00000016470	6	ENSOARG00000006281|ENSOARG00000010521|ENSOARG00000010071|ENSOARG00000015955|ENSOARG00000014252|ENSOARG00000020451|ENSOARG00000010499|ENSOARG00000010574|ENSOARG00000011812	9	no	BP
cAMP catabolic process	GO:0006198	0.00057288	0.0933981	--	16	ENSOARG00000010521|ENSOARG00000020451|ENSOARG00000010499	3	--	0	ENSOARG00000010499|ENSOARG00000020451|ENSOARG00000010521	3	no	BP
developmental maturation	GO:0021700	0.000582639	0.0933981	--	136	ENSOARG00000019963|ENSOARG00000007242|ENSOARG00000008860|ENSOARG00000010734|ENSOARG00000006100|ENSOARG00000020451|ENSOARG00000000375	7	ENSOARG00000019963|ENSOARG00000000375|ENSOARG00000006100	3	ENSOARG00000007242|ENSOARG00000020451|ENSOARG00000010734|ENSOARG00000008860	4	no	BP
negative regulation of relaxation of muscle	GO:1901078	0.000645531	0.0933981	--	4	ENSOARG00000010521|ENSOARG00000010499	2	--	0	ENSOARG00000010499|ENSOARG00000010521	2	no	BP
negative regulation of relaxation of cardiac muscle	GO:1901898	0.000645531	0.0933981	--	4	ENSOARG00000010521|ENSOARG00000010499	2	--	0	ENSOARG00000010499|ENSOARG00000010521	2	no	BP
neutrophil homeostasis	GO:0001780	0.000645531	0.0933981	--	4	ENSOARG00000010521|ENSOARG00000010499	2	--	0	ENSOARG00000010499|ENSOARG00000010521	2	no	BP
detection of bacterial lipopeptide	GO:0070340	0.000645531	0.0933981	--	4	ENSOARG00000000552|ENSOARG00000000538	2	ENSOARG00000000552|ENSOARG00000000538	2	--	0	no	BP
cellular response to toxic substance	GO:0097237	0.000950108	0.126794	--	72	ENSOARG00000010573|ENSOARG00000019441|ENSOARG00000006281|ENSOARG00000016470|ENSOARG00000011812	5	ENSOARG00000010573|ENSOARG00000016470|ENSOARG00000019441	3	ENSOARG00000006281|ENSOARG00000011812	2	no	BP
cyclic nucleotide catabolic process	GO:0009214	0.000968596	0.126794	--	19	ENSOARG00000010521|ENSOARG00000020451|ENSOARG00000010499	3	--	0	ENSOARG00000010499|ENSOARG00000020451|ENSOARG00000010521	3	no	BP
regulation of epithelial cell proliferation	GO:0050678	0.00105498	0.127704	--	242	ENSOARG00000017488|ENSOARG00000001851|ENSOARG00000015955|ENSOARG00000017490|ENSOARG00000006281|ENSOARG00000010071|ENSOARG00000016004|ENSOARG00000006421|ENSOARG00000010574	9	ENSOARG00000017488	1	ENSOARG00000006281|ENSOARG00000017490|ENSOARG00000010071|ENSOARG00000015955|ENSOARG00000001851|ENSOARG00000006421|ENSOARG00000010574|ENSOARG00000016004	8	no	BP
forebrain anterior/posterior pattern specification	GO:0021797	0.00106846	0.127704	--	5	ENSOARG00000006100|ENSOARG00000011631	2	ENSOARG00000006100	1	ENSOARG00000011631	1	no	BP
negative regulation of microtubule depolymerization	GO:0007026	0.00113077	0.12952	--	20	ENSOARG00000007950|ENSOARG00000011812|ENSOARG00000003765	3	ENSOARG00000007950	1	ENSOARG00000003765|ENSOARG00000011812	2	no	BP
anatomical structure development	GO:0048856	0.00139289	0.143649	--	2751	ENSOARG00000000537|ENSOARG00000013909|ENSOARG00000007242|ENSOARG00000015955|ENSOARG00000008343|ENSOARG00000006281|ENSOARG00000016470|ENSOARG00000013928|ENSOARG00000003543|ENSOARG00000001154|ENSOARG00000010321|ENSOARG00000010071|ENSOARG00000019016|ENSOARG00000006421|ENSOARG00000003333|ENSOARG00000001851|ENSOARG00000011587|ENSOARG00000018508|ENSOARG00000010582|ENSOARG00000003966|ENSOARG00000016205|…	45	ENSOARG00000012356|ENSOARG00000017488|ENSOARG00000010144|ENSOARG00000006100|ENSOARG00000005790|ENSOARG00000013909|ENSOARG00000025177|ENSOARG00000008343|ENSOARG00000007035|ENSOARG00000003966|ENSOARG00000000375|ENSOARG00000019963|ENSOARG00000016470|ENSOARG00000013082|ENSOARG00000017559|ENSOARG00000011587	16	ENSOARG00000013768|ENSOARG00000011631|ENSOARG00000015955|ENSOARG00000004714|ENSOARG00000017954|ENSOARG00000018508|ENSOARG00000007242|ENSOARG00000019679|ENSOARG00000015622|ENSOARG00000016205|ENSOARG00000010321|ENSOARG00000009380|ENSOARG00000019016|ENSOARG00000010071|ENSOARG00000010734|ENSOARG00000006069|ENSOARG00000006634|ENSOARG00000006421|ENSOARG00000018008|ENSOARG00000010006|ENSOARG00000001154|…	29	no	BP
regulation of ion transmembrane transporter activity	GO:0032412	0.00140346	0.143649	--	158	ENSOARG00000000537|ENSOARG00000010521|ENSOARG00000012356|ENSOARG00000010499|ENSOARG00000010541|ENSOARG00000007287|ENSOARG00000018416	7	ENSOARG00000012356|ENSOARG00000007287	2	ENSOARG00000000537|ENSOARG00000010541|ENSOARG00000010499|ENSOARG00000010521|ENSOARG00000018416	5	no	BP
regulation of microtubule depolymerization	GO:0031114	0.00150417	0.143649	--	22	ENSOARG00000007950|ENSOARG00000011812|ENSOARG00000003765	3	ENSOARG00000007950	1	ENSOARG00000003765|ENSOARG00000011812	2	no	BP
regulation of localization	GO:0032879	0.0015221	0.143649	--	2063	ENSOARG00000008132|ENSOARG00000000537|ENSOARG00000000552|ENSOARG00000016433|ENSOARG00000017490|ENSOARG00000006281|ENSOARG00000000538|ENSOARG00000003543|ENSOARG00000010541|ENSOARG00000016004|ENSOARG00000010071|ENSOARG00000006195|ENSOARG00000001851|ENSOARG00000006364|ENSOARG00000019441|ENSOARG00000020554|ENSOARG00000011812|ENSOARG00000011406|ENSOARG00000000520|ENSOARG00000017559|ENSOARG00000011645|…	36	ENSOARG00000012356|ENSOARG00000001160|ENSOARG00000016433|ENSOARG00000007287|ENSOARG00000008132|ENSOARG00000000552|ENSOARG00000011645|ENSOARG00000000840|ENSOARG00000007664|ENSOARG00000000538|ENSOARG00000019441|ENSOARG00000004833|ENSOARG00000000520|ENSOARG00000019963|ENSOARG00000017559	15	ENSOARG00000003543|ENSOARG00000010521|ENSOARG00000006281|ENSOARG00000006364|ENSOARG00000017490|ENSOARG00000006435|ENSOARG00000018166|ENSOARG00000010071|ENSOARG00000018416|ENSOARG00000017954|ENSOARG00000011631|ENSOARG00000010541|ENSOARG00000020554|ENSOARG00000019944|ENSOARG00000001851|ENSOARG00000006195|ENSOARG00000000537|ENSOARG00000011812|ENSOARG00000010499|ENSOARG00000016004|ENSOARG00000011406	21	no	BP
positive regulation of catabolic process	GO:0009896	0.00157421	0.143649	--	362	ENSOARG00000013909|ENSOARG00000019963|ENSOARG00000016205|ENSOARG00000006281|ENSOARG00000017771|ENSOARG00000020004|ENSOARG00000019083|ENSOARG00000011812|ENSOARG00000013723|ENSOARG00000006373|ENSOARG00000011631	11	ENSOARG00000013909|ENSOARG00000019963|ENSOARG00000017771	3	ENSOARG00000006281|ENSOARG00000011631|ENSOARG00000006373|ENSOARG00000020004|ENSOARG00000016205|ENSOARG00000019083|ENSOARG00000013723|ENSOARG00000011812	8	no	BP
synapse maturation	GO:0060074	0.00159163	0.143649	--	6	ENSOARG00000008860|ENSOARG00000000375	2	ENSOARG00000000375	1	ENSOARG00000008860	1	no	BP
regulation of transmembrane transporter activity	GO:0022898	0.00161991	0.143649	--	162	ENSOARG00000000537|ENSOARG00000010521|ENSOARG00000012356|ENSOARG00000010499|ENSOARG00000010541|ENSOARG00000007287|ENSOARG00000018416	7	ENSOARG00000012356|ENSOARG00000007287	2	ENSOARG00000000537|ENSOARG00000010541|ENSOARG00000010499|ENSOARG00000010521|ENSOARG00000018416	5	no	BP
MyD88-dependent toll-like receptor signaling pathway	GO:0002755	0.00171653	0.147461	--	23	ENSOARG00000000552|ENSOARG00000000520|ENSOARG00000000538	3	ENSOARG00000000520|ENSOARG00000000552|ENSOARG00000000538	3	--	0	no	BP
response to growth factor	GO:0070848	0.00181302	0.15103	--	212	ENSOARG00000019686|ENSOARG00000003199|ENSOARG00000007950|ENSOARG00000016160|ENSOARG00000011812|ENSOARG00000020451|ENSOARG00000009283|ENSOARG00000006421	8	ENSOARG00000007950|ENSOARG00000019686	2	ENSOARG00000009283|ENSOARG00000006421|ENSOARG00000016160|ENSOARG00000003199|ENSOARG00000020451|ENSOARG00000011812	6	no	BP
regulation of cardiac muscle contraction	GO:0055117	0.00198585	0.155974	--	51	ENSOARG00000000537|ENSOARG00000018416|ENSOARG00000010499|ENSOARG00000010521	4	--	0	ENSOARG00000000537|ENSOARG00000018416|ENSOARG00000010521|ENSOARG00000010499	4	no	BP
regulation of G2/M transition of mitotic cell cycle	GO:0010389	0.00198585	0.155974	--	51	ENSOARG00000003640|ENSOARG00000017488|ENSOARG00000018416|ENSOARG00000014176	4	ENSOARG00000017488|ENSOARG00000003640|ENSOARG00000014176	3	ENSOARG00000018416	1	no	BP
regulation of cardiac muscle cell contraction	GO:0086004	0.00219522	0.155983	--	25	ENSOARG00000000537|ENSOARG00000010499|ENSOARG00000010521	3	--	0	ENSOARG00000000537|ENSOARG00000010499|ENSOARG00000010521	3	no	BP
regulation of transporter activity	GO:0032409	0.00220179	0.155983	--	171	ENSOARG00000000537|ENSOARG00000010521|ENSOARG00000012356|ENSOARG00000010499|ENSOARG00000010541|ENSOARG00000007287|ENSOARG00000018416	7	ENSOARG00000012356|ENSOARG00000007287	2	ENSOARG00000000537|ENSOARG00000010541|ENSOARG00000010499|ENSOARG00000010521|ENSOARG00000018416	5	no	BP
detection of bacterial lipoprotein	GO:0042494	0.00221293	0.155983	--	7	ENSOARG00000000552|ENSOARG00000000538	2	ENSOARG00000000552|ENSOARG00000000538	2	--	0	no	BP
regulation of high voltage-gated calcium channel activity	GO:1901841	0.00221293	0.155983	--	7	ENSOARG00000010521|ENSOARG00000010499	2	--	0	ENSOARG00000010499|ENSOARG00000010521	2	no	BP
bounding membrane of organelle	GO:0098588	0.000545654	0.157703	--	1514	ENSOARG00000008132|ENSOARG00000013909|ENSOARG00000019700|ENSOARG00000016205|ENSOARG00000006281|ENSOARG00000000552|ENSOARG00000000538|ENSOARG00000006373|ENSOARG00000018018|ENSOARG00000003966|ENSOARG00000019441|ENSOARG00000020554|ENSOARG00000019083|ENSOARG00000010703|ENSOARG00000003605|ENSOARG00000019997|ENSOARG00000025177|ENSOARG00000000500|ENSOARG00000011645|ENSOARG00000017954|ENSOARG00000015447|…	30	ENSOARG00000011645|ENSOARG00000008446|ENSOARG00000013909|ENSOARG00000008132|ENSOARG00000000552|ENSOARG00000025177|ENSOARG00000019700|ENSOARG00000003966|ENSOARG00000019441|ENSOARG00000004833|ENSOARG00000000538	11	ENSOARG00000000500|ENSOARG00000006281|ENSOARG00000006373|ENSOARG00000016205|ENSOARG00000018416|ENSOARG00000017954|ENSOARG00000010703|ENSOARG00000008426|ENSOARG00000014252|ENSOARG00000019083|ENSOARG00000020554|ENSOARG00000019944|ENSOARG00000013723|ENSOARG00000015447|ENSOARG00000017018|ENSOARG00000003605|ENSOARG00000019060|ENSOARG00000019997|ENSOARG00000018018	19	no	CC
secretory vesicle	GO:0099503	0.00102485	0.157703	--	241	ENSOARG00000008132|ENSOARG00000019944|ENSOARG00000000840|ENSOARG00000003543|ENSOARG00000004896|ENSOARG00000010521|ENSOARG00000020554|ENSOARG00000010499|ENSOARG00000016016	9	ENSOARG00000004896|ENSOARG00000000840|ENSOARG00000008132	3	ENSOARG00000003543|ENSOARG00000010521|ENSOARG00000020554|ENSOARG00000019944|ENSOARG00000010499|ENSOARG00000016016	6	no	CC
intercalated disc	GO:0014704	0.00171653	0.157703	--	23	ENSOARG00000019963|ENSOARG00000000537|ENSOARG00000018416	3	ENSOARG00000019963	1	ENSOARG00000000537|ENSOARG00000018416	2	no	CC
exocytic vesicle	GO:0070382	0.00179719	0.157703	--	83	ENSOARG00000010521|ENSOARG00000020554|ENSOARG00000019944|ENSOARG00000010499|ENSOARG00000004896	5	ENSOARG00000004896	1	ENSOARG00000010499|ENSOARG00000020554|ENSOARG00000010521|ENSOARG00000019944	4	no	CC
regulation of voltage-gated calcium channel activity	GO:1901385	0.00246255	0.169239	--	26	ENSOARG00000010521|ENSOARG00000010499|ENSOARG00000010541	3	--	0	ENSOARG00000010499|ENSOARG00000010541|ENSOARG00000010521	3	no	BP
cytosol	GO:0005829	0.00253897	0.178236	--	2359	ENSOARG00000000537|ENSOARG00000013909|ENSOARG00000006281|ENSOARG00000018543|ENSOARG00000010827|ENSOARG00000010573|ENSOARG00000016160|ENSOARG00000001154|ENSOARG00000006111|ENSOARG00000003310|ENSOARG00000001851|ENSOARG00000008426|ENSOARG00000010521|ENSOARG00000010627|ENSOARG00000019441|ENSOARG00000003966|ENSOARG00000011812|ENSOARG00000020451|ENSOARG00000007594|ENSOARG00000019997|ENSOARG00000017771|…	39	ENSOARG00000012356|ENSOARG00000001160|ENSOARG00000019963|ENSOARG00000019686|ENSOARG00000006111|ENSOARG00000013909|ENSOARG00000010539|ENSOARG00000017771|ENSOARG00000011645|ENSOARG00000007664|ENSOARG00000003966|ENSOARG00000019441|ENSOARG00000010827|ENSOARG00000010573	14	ENSOARG00000010521|ENSOARG00000016160|ENSOARG00000008426|ENSOARG00000020451|ENSOARG00000019997|ENSOARG00000006435|ENSOARG00000018543|ENSOARG00000010499|ENSOARG00000003310|ENSOARG00000009283|ENSOARG00000013414|ENSOARG00000010627|ENSOARG00000018416|ENSOARG00000017018|ENSOARG00000007594|ENSOARG00000011812|ENSOARG00000001154|ENSOARG00000006281|ENSOARG00000005101|ENSOARG00000007052|ENSOARG00000019944|…	25	no	CC
sarcoplasmic reticulum	GO:0016529	0.00305551	0.178747	GO:0008221	28	ENSOARG00000008132|ENSOARG00000017490|ENSOARG00000018416	3	ENSOARG00000008132	1	ENSOARG00000018416|ENSOARG00000017490	2	no	CC
regulation of actin filament-based movement	GO:1903115	0.00274917	0.178794	--	27	ENSOARG00000000537|ENSOARG00000010499|ENSOARG00000010521	3	--	0	ENSOARG00000000537|ENSOARG00000010499|ENSOARG00000010521	3	no	BP
cellular response to molecule of bacterial origin	GO:0071219	0.00282236	0.178794	--	92	ENSOARG00000010521|ENSOARG00000000552|ENSOARG00000010499|ENSOARG00000000538|ENSOARG00000015955	5	ENSOARG00000000552|ENSOARG00000000538	2	ENSOARG00000010499|ENSOARG00000015955|ENSOARG00000010521	3	no	BP
cellular response to epinephrine stimulus	GO:0071872	0.00293026	0.178794	--	8	ENSOARG00000010521|ENSOARG00000010499	2	--	0	ENSOARG00000010499|ENSOARG00000010521	2	no	BP
positive regulation of interleukin-6 biosynthetic process	GO:0045410	0.00293026	0.178794	--	8	ENSOARG00000000552|ENSOARG00000000538	2	ENSOARG00000000552|ENSOARG00000000538	2	--	0	no	BP
regulation of ion transmembrane transport	GO:0034765	0.00300022	0.178794	--	230	ENSOARG00000000537|ENSOARG00000019963|ENSOARG00000010521|ENSOARG00000012356|ENSOARG00000010499|ENSOARG00000010541|ENSOARG00000018416|ENSOARG00000007287	8	ENSOARG00000012356|ENSOARG00000007287|ENSOARG00000019963	3	ENSOARG00000000537|ENSOARG00000010541|ENSOARG00000010499|ENSOARG00000010521|ENSOARG00000018416	5	no	BP
response to endogenous stimulus	GO:0009719	0.00307713	0.178794	--	703	ENSOARG00000019686|ENSOARG00000017488|ENSOARG00000006421|ENSOARG00000010144|ENSOARG00000015955|ENSOARG00000007950|ENSOARG00000006281|ENSOARG00000016470|ENSOARG00000010071|ENSOARG00000010521|ENSOARG00000016160|ENSOARG00000010499|ENSOARG00000020451|ENSOARG00000010574|ENSOARG00000009283|ENSOARG00000003765	16	ENSOARG00000017488|ENSOARG00000016470|ENSOARG00000010144|ENSOARG00000007950|ENSOARG00000019686	5	ENSOARG00000009283|ENSOARG00000006421|ENSOARG00000010521|ENSOARG00000016160|ENSOARG00000015955|ENSOARG00000003765|ENSOARG00000020451|ENSOARG00000006281|ENSOARG00000010499|ENSOARG00000010574|ENSOARG00000010071	11	no	BP
regulation of transcription elongation from RNA polymerase II promoter	GO:0034243	0.00338201	0.178794	GO:0090039	29	ENSOARG00000003640|ENSOARG00000015622|ENSOARG00000011631	3	ENSOARG00000003640	1	ENSOARG00000015622|ENSOARG00000011631	2	no	BP
negative regulation of receptor binding	GO:1900121	0.00374156	0.178794	--	9	ENSOARG00000003543|ENSOARG00000010071	2	--	0	ENSOARG00000003543|ENSOARG00000010071	2	no	BP
negative regulation of cofactor metabolic process	GO:0051195	0.00374156	0.178794	--	9	ENSOARG00000013723|ENSOARG00000011812	2	--	0	ENSOARG00000011812|ENSOARG00000013723	2	no	BP
branch elongation of an epithelium	GO:0060602	0.00374156	0.178794	--	9	ENSOARG00000001851|ENSOARG00000005790	2	ENSOARG00000005790	1	ENSOARG00000001851	1	no	BP
positive regulation of biological process	GO:0048518	0.00383614	0.178794	GO:0043119	4744	ENSOARG00000000537|ENSOARG00000013909|ENSOARG00000011812|ENSOARG00000015955|ENSOARG00000017490|ENSOARG00000008343|ENSOARG00000006281|ENSOARG00000016470|ENSOARG00000000747|ENSOARG00000000538|ENSOARG00000013723|ENSOARG00000017945|ENSOARG00000003292|ENSOARG00000006373|ENSOARG00000010071|ENSOARG00000004827|ENSOARG00000003333|ENSOARG00000011185|ENSOARG00000003199|ENSOARG00000000798|ENSOARG00000001851|…	67	ENSOARG00000017771|ENSOARG00000025177|ENSOARG00000007664|ENSOARG00000019441|ENSOARG00000016470|ENSOARG00000017559|ENSOARG00000012356|ENSOARG00000000798|ENSOARG00000000840|ENSOARG00000000520|ENSOARG00000007950|ENSOARG00000017488|ENSOARG00000010539|ENSOARG00000011645|ENSOARG00000008343|ENSOARG00000008339|ENSOARG00000010573|ENSOARG00000019686|ENSOARG00000013909|ENSOARG00000003586|ENSOARG00000000552|…	25	ENSOARG00000011631|ENSOARG00000017490|ENSOARG00000003292|ENSOARG00000015955|ENSOARG00000004714|ENSOARG00000017954|ENSOARG00000019083|ENSOARG00000020554|ENSOARG00000008860|ENSOARG00000015622|ENSOARG00000010521|ENSOARG00000006373|ENSOARG00000016205|ENSOARG00000014276|ENSOARG00000014252|ENSOARG00000010499|ENSOARG00000009868|ENSOARG00000006106|ENSOARG00000013414|ENSOARG00000018166|ENSOARG00000020004|…	42	no	BP
cell maturation	GO:0048469	0.00387089	0.178794	--	99	ENSOARG00000019963|ENSOARG00000006100|ENSOARG00000020451|ENSOARG00000007242|ENSOARG00000010734	5	ENSOARG00000019963|ENSOARG00000006100	2	ENSOARG00000007242|ENSOARG00000020451|ENSOARG00000010734	3	no	BP
cellular response to organic substance	GO:0071310	0.00394262	0.178794	--	855	ENSOARG00000019686|ENSOARG00000010144|ENSOARG00000015955|ENSOARG00000003199|ENSOARG00000007950|ENSOARG00000010499|ENSOARG00000006281|ENSOARG00000016470|ENSOARG00000010071|ENSOARG00000010521|ENSOARG00000016160|ENSOARG00000015447|ENSOARG00000011812|ENSOARG00000011631|ENSOARG00000003765|ENSOARG00000009283|ENSOARG00000020451|ENSOARG00000006106	18	ENSOARG00000016470|ENSOARG00000010144|ENSOARG00000007950|ENSOARG00000019686	4	ENSOARG00000006106|ENSOARG00000009283|ENSOARG00000006281|ENSOARG00000011631|ENSOARG00000010521|ENSOARG00000010071|ENSOARG00000015955|ENSOARG00000003199|ENSOARG00000003765|ENSOARG00000020451|ENSOARG00000016160|ENSOARG00000015447|ENSOARG00000010499|ENSOARG00000011812	14	no	BP
regulation of transmembrane transport	GO:0034762	0.00397972	0.178794	--	241	ENSOARG00000000537|ENSOARG00000019963|ENSOARG00000010521|ENSOARG00000012356|ENSOARG00000010499|ENSOARG00000010541|ENSOARG00000018416|ENSOARG00000007287	8	ENSOARG00000012356|ENSOARG00000007287|ENSOARG00000019963	3	ENSOARG00000000537|ENSOARG00000010541|ENSOARG00000010499|ENSOARG00000010521|ENSOARG00000018416	5	no	BP
regulation of heart contraction	GO:0008016	0.00399625	0.178794	--	143	ENSOARG00000000537|ENSOARG00000019963|ENSOARG00000010521|ENSOARG00000010499|ENSOARG00000018416|ENSOARG00000004827	6	ENSOARG00000019963	1	ENSOARG00000004827|ENSOARG00000000537|ENSOARG00000010499|ENSOARG00000010521|ENSOARG00000018416	5	no	BP
regulation of striated muscle contraction	GO:0006942	0.00405444	0.178794	--	62	ENSOARG00000000537|ENSOARG00000018416|ENSOARG00000010499|ENSOARG00000010521	4	--	0	ENSOARG00000000537|ENSOARG00000018416|ENSOARG00000010521|ENSOARG00000010499	4	no	BP
regulation of cell cycle G2/M phase transition	GO:1902749	0.00405444	0.178794	--	62	ENSOARG00000017488|ENSOARG00000003640|ENSOARG00000018416|ENSOARG00000014176	4	ENSOARG00000017488|ENSOARG00000003640|ENSOARG00000014176	3	ENSOARG00000018416	1	no	BP
developmental growth	GO:0048589	0.00407971	0.178794	--	242	ENSOARG00000005790|ENSOARG00000009380|ENSOARG00000019963|ENSOARG00000001851|ENSOARG00000003543|ENSOARG00000011812|ENSOARG00000006435|ENSOARG00000018416	8	ENSOARG00000019963|ENSOARG00000005790	2	ENSOARG00000003543|ENSOARG00000006435|ENSOARG00000009380|ENSOARG00000018416|ENSOARG00000001851|ENSOARG00000011812	6	no	BP
negative regulation of microtubule polymerization or depolymerization	GO:0031111	0.00409707	0.178794	--	31	ENSOARG00000007950|ENSOARG00000011812|ENSOARG00000003765	3	ENSOARG00000007950	1	ENSOARG00000003765|ENSOARG00000011812	2	no	BP
cAMP metabolic process	GO:0046058	0.00409707	0.178794	--	31	ENSOARG00000010521|ENSOARG00000020451|ENSOARG00000010499	3	--	0	ENSOARG00000010499|ENSOARG00000020451|ENSOARG00000010521	3	no	BP
metanephros development	GO:0001656	0.00409707	0.178794	--	31	ENSOARG00000016470|ENSOARG00000005790|ENSOARG00000010071	3	ENSOARG00000016470|ENSOARG00000005790	2	ENSOARG00000010071	1	no	BP
animal organ development	GO:0048513	0.00414789	0.178794	--	997	ENSOARG00000013082|ENSOARG00000013909|ENSOARG00000005790|ENSOARG00000015955|ENSOARG00000019963|ENSOARG00000017559|ENSOARG00000018508|ENSOARG00000001851|ENSOARG00000016470|ENSOARG00000017488|ENSOARG00000013928|ENSOARG00000010582|ENSOARG00000003543|ENSOARG00000001154|ENSOARG00000010734|ENSOARG00000013768|ENSOARG00000006100|ENSOARG00000010071|ENSOARG00000018008|ENSOARG00000006421	20	ENSOARG00000017488|ENSOARG00000016470|ENSOARG00000006100|ENSOARG00000005790|ENSOARG00000013909|ENSOARG00000019963|ENSOARG00000013082|ENSOARG00000017559	8	ENSOARG00000001154|ENSOARG00000013768|ENSOARG00000003543|ENSOARG00000006421|ENSOARG00000010071|ENSOARG00000015955|ENSOARG00000010734|ENSOARG00000018508|ENSOARG00000013928|ENSOARG00000001851|ENSOARG00000010582|ENSOARG00000018008	12	no	BP
regulation of calcium ion transmembrane transporter activity	GO:1901019	0.0042944	0.178794	--	63	ENSOARG00000010521|ENSOARG00000000537|ENSOARG00000010499|ENSOARG00000010541	4	--	0	ENSOARG00000000537|ENSOARG00000010541|ENSOARG00000010499|ENSOARG00000010521	4	no	BP
regulation of calcium ion transmembrane transport	GO:1903169	0.004396	0.178794	--	102	ENSOARG00000010521|ENSOARG00000000537|ENSOARG00000018416|ENSOARG00000010499|ENSOARG00000010541	5	--	0	ENSOARG00000000537|ENSOARG00000010541|ENSOARG00000018416|ENSOARG00000010521|ENSOARG00000010499	5	no	BP
purine ribonucleotide catabolic process	GO:0009154	0.00448639	0.178794	--	32	ENSOARG00000010521|ENSOARG00000020451|ENSOARG00000010499	3	--	0	ENSOARG00000010499|ENSOARG00000020451|ENSOARG00000010521	3	no	BP
regulation of oogenesis	GO:1905879	0.0046448	0.178794	--	10	ENSOARG00000020451|ENSOARG00000013980	2	ENSOARG00000013980	1	ENSOARG00000020451	1	no	BP
regulation of oocyte development	GO:0060281	0.0046448	0.178794	--	10	ENSOARG00000020451|ENSOARG00000013980	2	ENSOARG00000013980	1	ENSOARG00000020451	1	no	BP
cellular response to bacterial lipopeptide	GO:0071221	0.0046448	0.178794	--	10	ENSOARG00000000552|ENSOARG00000000538	2	ENSOARG00000000552|ENSOARG00000000538	2	--	0	no	BP
cellular response to bacterial lipoprotein	GO:0071220	0.0046448	0.178794	--	10	ENSOARG00000000552|ENSOARG00000000538	2	ENSOARG00000000552|ENSOARG00000000538	2	--	0	no	BP
response to bacterial lipopeptide	GO:0070339	0.0046448	0.178794	--	10	ENSOARG00000000552|ENSOARG00000000538	2	ENSOARG00000000552|ENSOARG00000000538	2	--	0	no	BP
angiogenesis	GO:0001525	0.00472102	0.178794	--	248	ENSOARG00000000747|ENSOARG00000010539|ENSOARG00000019441|ENSOARG00000003199|ENSOARG00000001851|ENSOARG00000003543|ENSOARG00000003966|ENSOARG00000006435	8	ENSOARG00000010539|ENSOARG00000019441|ENSOARG00000003966	3	ENSOARG00000001851|ENSOARG00000000747|ENSOARG00000003543|ENSOARG00000006435|ENSOARG00000003199	5	no	BP
response to hydrogen peroxide	GO:0042542	0.0048027	0.178794	--	65	ENSOARG00000010573|ENSOARG00000019441|ENSOARG00000006281|ENSOARG00000011812	4	ENSOARG00000010573|ENSOARG00000019441	2	ENSOARG00000006281|ENSOARG00000011812	2	no	BP
ribonucleotide catabolic process	GO:0009261	0.00489737	0.178794	--	33	ENSOARG00000010521|ENSOARG00000020451|ENSOARG00000010499	3	--	0	ENSOARG00000010499|ENSOARG00000020451|ENSOARG00000010521	3	no	BP
cellular response to biotic stimulus	GO:0071216	0.00497	0.178794	--	105	ENSOARG00000010521|ENSOARG00000000552|ENSOARG00000010499|ENSOARG00000000538|ENSOARG00000015955	5	ENSOARG00000000552|ENSOARG00000000538	2	ENSOARG00000010499|ENSOARG00000015955|ENSOARG00000010521	3	no	BP
transcription, DNA-templated	GO:0006351	0.00500577	0.178794	GO:0006350|GO:0061018|GO:0061022	2059	ENSOARG00000010190|ENSOARG00000015955|ENSOARG00000018508|ENSOARG00000016470|ENSOARG00000015622|ENSOARG00000013723|ENSOARG00000019035|ENSOARG00000003640|ENSOARG00000019038|ENSOARG00000006421|ENSOARG00000012996|ENSOARG00000003333|ENSOARG00000010071|ENSOARG00000011812|ENSOARG00000004345|ENSOARG00000013353|ENSOARG00000010734|ENSOARG00000017488|ENSOARG00000003720|ENSOARG00000017771|ENSOARG00000019679|…	34	ENSOARG00000017488|ENSOARG00000016394|ENSOARG00000010573|ENSOARG00000003720|ENSOARG00000010539|ENSOARG00000017771|ENSOARG00000003640|ENSOARG00000007035|ENSOARG00000010144|ENSOARG00000012996|ENSOARG00000016470	11	ENSOARG00000013768|ENSOARG00000015955|ENSOARG00000018508|ENSOARG00000019679|ENSOARG00000015622|ENSOARG00000006106|ENSOARG00000019035|ENSOARG00000014314|ENSOARG00000010071|ENSOARG00000019038|ENSOARG00000010734|ENSOARG00000000065|ENSOARG00000018101|ENSOARG00000010190|ENSOARG00000011812|ENSOARG00000006421|ENSOARG00000004345|ENSOARG00000013353|ENSOARG00000008860|ENSOARG00000013723|ENSOARG00000003333|…	23	no	BP
nucleic acid-templated transcription	GO:0097659	0.00500577	0.178794	--	2059	ENSOARG00000010190|ENSOARG00000015955|ENSOARG00000018508|ENSOARG00000016470|ENSOARG00000015622|ENSOARG00000013723|ENSOARG00000019035|ENSOARG00000003640|ENSOARG00000019038|ENSOARG00000006421|ENSOARG00000012996|ENSOARG00000003333|ENSOARG00000010071|ENSOARG00000011812|ENSOARG00000004345|ENSOARG00000013353|ENSOARG00000010734|ENSOARG00000017488|ENSOARG00000003720|ENSOARG00000017771|ENSOARG00000019679|…	34	ENSOARG00000017488|ENSOARG00000016394|ENSOARG00000010573|ENSOARG00000003720|ENSOARG00000010539|ENSOARG00000017771|ENSOARG00000003640|ENSOARG00000007035|ENSOARG00000010144|ENSOARG00000012996|ENSOARG00000016470	11	ENSOARG00000013768|ENSOARG00000015955|ENSOARG00000018508|ENSOARG00000019679|ENSOARG00000015622|ENSOARG00000006106|ENSOARG00000019035|ENSOARG00000014314|ENSOARG00000010071|ENSOARG00000019038|ENSOARG00000010734|ENSOARG00000000065|ENSOARG00000018101|ENSOARG00000010190|ENSOARG00000011812|ENSOARG00000006421|ENSOARG00000004345|ENSOARG00000013353|ENSOARG00000008860|ENSOARG00000013723|ENSOARG00000003333|…	23	no	BP
regulation of cyclin-dependent protein serine/threonine kinase activity	GO:0000079	0.00534992	0.178794	--	67	ENSOARG00000003292|ENSOARG00000017488|ENSOARG00000013980|ENSOARG00000014176	4	ENSOARG00000013980|ENSOARG00000017488|ENSOARG00000014176	3	ENSOARG00000003292	1	no	BP
negative regulation of sodium ion transport	GO:0010766	0.00563799	0.178794	--	11	ENSOARG00000018416|ENSOARG00000012356	2	ENSOARG00000012356	1	ENSOARG00000018416	1	no	BP
negative regulation of transcription elongation from RNA polymerase II promoter	GO:0034244	0.00563799	0.178794	GO:0090041	11	ENSOARG00000015622|ENSOARG00000011631	2	--	0	ENSOARG00000015622|ENSOARG00000011631	2	no	BP
response to epinephrine	GO:0071871	0.00563799	0.178794	--	11	ENSOARG00000010521|ENSOARG00000010499	2	--	0	ENSOARG00000010499|ENSOARG00000010521	2	no	BP
regulation of cyclin-dependent protein kinase activity	GO:1904029	0.00593735	0.178794	--	69	ENSOARG00000003292|ENSOARG00000017488|ENSOARG00000013980|ENSOARG00000014176	4	ENSOARG00000013980|ENSOARG00000017488|ENSOARG00000014176	3	ENSOARG00000003292	1	no	BP
positive regulation of cellular catabolic process	GO:0031331	0.00612285	0.178794	--	315	ENSOARG00000013909|ENSOARG00000006281|ENSOARG00000017771|ENSOARG00000020004|ENSOARG00000019083|ENSOARG00000011812|ENSOARG00000013723|ENSOARG00000006373|ENSOARG00000011631	9	ENSOARG00000013909|ENSOARG00000017771	2	ENSOARG00000006281|ENSOARG00000011631|ENSOARG00000006373|ENSOARG00000020004|ENSOARG00000019083|ENSOARG00000013723|ENSOARG00000011812	7	no	BP
response to stress	GO:0006950	0.00613631	0.178794	--	2484	ENSOARG00000008132|ENSOARG00000010948|ENSOARG00000015955|ENSOARG00000017490|ENSOARG00000008343|ENSOARG00000006281|ENSOARG00000016470|ENSOARG00000000552|ENSOARG00000000538|ENSOARG00000008608|ENSOARG00000003543|ENSOARG00000009576|ENSOARG00000000520|ENSOARG00000006195|ENSOARG00000000798|ENSOARG00000001851|ENSOARG00000010071|ENSOARG00000020004|ENSOARG00000019441|ENSOARG00000019083|ENSOARG00000011812|…	39	ENSOARG00000017488|ENSOARG00000010573|ENSOARG00000000798|ENSOARG00000008343|ENSOARG00000008132|ENSOARG00000000552|ENSOARG00000017771|ENSOARG00000025177|ENSOARG00000007664|ENSOARG00000010948|ENSOARG00000003640|ENSOARG00000010539|ENSOARG00000000538|ENSOARG00000019441|ENSOARG00000000520|ENSOARG00000016470	16	ENSOARG00000017490|ENSOARG00000008608|ENSOARG00000015955|ENSOARG00000008426|ENSOARG00000019083|ENSOARG00000019997|ENSOARG00000009868|ENSOARG00000006106|ENSOARG00000020004|ENSOARG00000010071|ENSOARG00000010799|ENSOARG00000009576|ENSOARG00000018416|ENSOARG00000011812|ENSOARG00000003543|ENSOARG00000006281|ENSOARG00000006364|ENSOARG00000020547|ENSOARG00000004345|ENSOARG00000003765|ENSOARG00000013723|…	23	no	BP
regulation of steroid biosynthetic process	GO:0050810	0.0062635	0.178794	--	36	ENSOARG00000017559|ENSOARG00000001851|ENSOARG00000016470	3	ENSOARG00000016470|ENSOARG00000017559	2	ENSOARG00000001851	1	no	BP
response to hypoxia	GO:0001666	0.00646125	0.178794	--	158	ENSOARG00000000798|ENSOARG00000006281|ENSOARG00000016470|ENSOARG00000010071|ENSOARG00000013723|ENSOARG00000018416	6	ENSOARG00000016470|ENSOARG00000000798	2	ENSOARG00000010071|ENSOARG00000006281|ENSOARG00000018416|ENSOARG00000013723	4	no	BP
response to molecule of bacterial origin	GO:0002237	0.0065945	0.178794	--	209	ENSOARG00000000552|ENSOARG00000015955|ENSOARG00000025177|ENSOARG00000008343|ENSOARG00000000538|ENSOARG00000010521|ENSOARG00000010499	7	ENSOARG00000008343|ENSOARG00000000552|ENSOARG00000000538|ENSOARG00000025177	4	ENSOARG00000010499|ENSOARG00000015955|ENSOARG00000010521	3	no	BP
axis elongation	GO:0003401	0.00671916	0.178794	--	12	ENSOARG00000001851|ENSOARG00000005790	2	ENSOARG00000005790	1	ENSOARG00000001851	1	no	BP
regulation of cardiac muscle contraction by regulation of the release of sequestered calcium ion	GO:0010881	0.00671916	0.178794	--	12	ENSOARG00000000537|ENSOARG00000018416	2	--	0	ENSOARG00000000537|ENSOARG00000018416	2	no	BP
regulation of receptor binding	GO:1900120	0.00671916	0.178794	--	12	ENSOARG00000003543|ENSOARG00000010071	2	--	0	ENSOARG00000003543|ENSOARG00000010071	2	no	BP
regulation of ventricular cardiac muscle cell membrane repolarization	GO:0060307	0.00671916	0.178794	--	12	ENSOARG00000019963|ENSOARG00000000537	2	ENSOARG00000019963	1	ENSOARG00000000537	1	no	BP
response to pheromone	GO:0019236	0.00676426	0.178794	--	37	ENSOARG00000015079|ENSOARG00000000068|ENSOARG00000019883	3	--	0	ENSOARG00000000068|ENSOARG00000019883|ENSOARG00000015079	3	no	BP
regulation of cation channel activity	GO:2001257	0.00700883	0.178794	--	114	ENSOARG00000010521|ENSOARG00000000537|ENSOARG00000007287|ENSOARG00000010499|ENSOARG00000010541	5	ENSOARG00000007287	1	ENSOARG00000000537|ENSOARG00000010541|ENSOARG00000010499|ENSOARG00000010521	4	no	BP
regulation of cellular component movement	GO:0051270	0.00706358	0.178794	--	700	ENSOARG00000010521|ENSOARG00000000537|ENSOARG00000018166|ENSOARG00000007664|ENSOARG00000017490|ENSOARG00000001851|ENSOARG00000003543|ENSOARG00000001160|ENSOARG00000011812|ENSOARG00000019441|ENSOARG00000006435|ENSOARG00000016004|ENSOARG00000018416|ENSOARG00000006364|ENSOARG00000010499	15	ENSOARG00000007664|ENSOARG00000001160|ENSOARG00000019441	3	ENSOARG00000003543|ENSOARG00000010521|ENSOARG00000017490|ENSOARG00000006435|ENSOARG00000018166|ENSOARG00000006364|ENSOARG00000016004|ENSOARG00000001851|ENSOARG00000000537|ENSOARG00000010499|ENSOARG00000011812|ENSOARG00000018416	12	no	BP
anatomical structure maturation	GO:0071695	0.00723776	0.178794	--	73	ENSOARG00000019963|ENSOARG00000006100|ENSOARG00000020451|ENSOARG00000010734	4	ENSOARG00000019963|ENSOARG00000006100	2	ENSOARG00000020451|ENSOARG00000010734	2	no	BP
response to decreased oxygen levels	GO:0036293	0.00770459	0.178794	--	164	ENSOARG00000000798|ENSOARG00000006281|ENSOARG00000016470|ENSOARG00000010071|ENSOARG00000013723|ENSOARG00000018416	6	ENSOARG00000016470|ENSOARG00000000798	2	ENSOARG00000010071|ENSOARG00000006281|ENSOARG00000018416|ENSOARG00000013723	4	no	BP
purine nucleotide catabolic process	GO:0006195	0.00783545	0.178794	--	39	ENSOARG00000010521|ENSOARG00000020451|ENSOARG00000010499	3	--	0	ENSOARG00000010499|ENSOARG00000020451|ENSOARG00000010521	3	no	BP
regulation of Rac protein signal transduction	GO:0035020	0.00788638	0.178794	--	13	ENSOARG00000001160|ENSOARG00000018416	2	ENSOARG00000001160	1	ENSOARG00000018416	1	no	BP
phosphatidylglycerol acyl-chain remodeling	GO:0036148	0.00788638	0.178794	--	13	ENSOARG00000016205|ENSOARG00000009576	2	--	0	ENSOARG00000009576|ENSOARG00000016205	2	no	BP
detection of molecule of bacterial origin	GO:0032490	0.00788638	0.178794	--	13	ENSOARG00000000552|ENSOARG00000000538	2	ENSOARG00000000552|ENSOARG00000000538	2	--	0	no	BP
response to bacterial lipoprotein	GO:0032493	0.00788638	0.178794	--	13	ENSOARG00000000552|ENSOARG00000000538	2	ENSOARG00000000552|ENSOARG00000000538	2	--	0	no	BP
negative regulation of DNA-templated transcription, elongation	GO:0032785	0.00788638	0.178794	--	13	ENSOARG00000015622|ENSOARG00000011631	2	--	0	ENSOARG00000015622|ENSOARG00000011631	2	no	BP
response to testosterone	GO:0033574	0.00788638	0.178794	--	13	ENSOARG00000006281|ENSOARG00000010071	2	--	0	ENSOARG00000010071|ENSOARG00000006281	2	no	BP
positive regulation of cell division	GO:0051781	0.00795311	0.178794	--	75	ENSOARG00000003586|ENSOARG00000017490|ENSOARG00000001851|ENSOARG00000010071	4	ENSOARG00000003586	1	ENSOARG00000001851|ENSOARG00000010071|ENSOARG00000017490	3	no	BP
positive regulation of metabolic process	GO:0009893	0.00800473	0.178794	--	2606	ENSOARG00000000537|ENSOARG00000013909|ENSOARG00000015955|ENSOARG00000017490|ENSOARG00000008343|ENSOARG00000006281|ENSOARG00000016470|ENSOARG00000000552|ENSOARG00000000538|ENSOARG00000003292|ENSOARG00000006373|ENSOARG00000004827|ENSOARG00000003333|ENSOARG00000011185|ENSOARG00000003199|ENSOARG00000000798|ENSOARG00000001851|ENSOARG00000010071|ENSOARG00000020004|ENSOARG00000003966|ENSOARG00000019083|…	40	ENSOARG00000017488|ENSOARG00000019963|ENSOARG00000000798|ENSOARG00000013909|ENSOARG00000000552|ENSOARG00000017771|ENSOARG00000025177|ENSOARG00000007664|ENSOARG00000008343|ENSOARG00000003640|ENSOARG00000000538|ENSOARG00000010539|ENSOARG00000016470|ENSOARG00000017559|ENSOARG00000003966	15	ENSOARG00000011631|ENSOARG00000017490|ENSOARG00000003292|ENSOARG00000015955|ENSOARG00000004714|ENSOARG00000019083|ENSOARG00000008860|ENSOARG00000006373|ENSOARG00000016205|ENSOARG00000014252|ENSOARG00000006106|ENSOARG00000020004|ENSOARG00000010071|ENSOARG00000011639|ENSOARG00000018416|ENSOARG00000006421|ENSOARG00000011812|ENSOARG00000011185|ENSOARG00000006281|ENSOARG00000003199|ENSOARG00000004827|…	25	no	BP
RNA biosynthetic process	GO:0032774	0.00801394	0.178794	--	2204	ENSOARG00000010190|ENSOARG00000015955|ENSOARG00000018508|ENSOARG00000016470|ENSOARG00000015622|ENSOARG00000013723|ENSOARG00000019035|ENSOARG00000003640|ENSOARG00000019038|ENSOARG00000006421|ENSOARG00000012996|ENSOARG00000003333|ENSOARG00000010071|ENSOARG00000003966|ENSOARG00000011812|ENSOARG00000004345|ENSOARG00000013353|ENSOARG00000010734|ENSOARG00000017488|ENSOARG00000003720|ENSOARG00000017771|…	35	ENSOARG00000017488|ENSOARG00000016394|ENSOARG00000010573|ENSOARG00000003720|ENSOARG00000010539|ENSOARG00000017771|ENSOARG00000003640|ENSOARG00000007035|ENSOARG00000003966|ENSOARG00000012996|ENSOARG00000016470|ENSOARG00000010144	12	ENSOARG00000013768|ENSOARG00000015955|ENSOARG00000018508|ENSOARG00000019679|ENSOARG00000015622|ENSOARG00000006106|ENSOARG00000019035|ENSOARG00000014314|ENSOARG00000010071|ENSOARG00000019038|ENSOARG00000010734|ENSOARG00000000065|ENSOARG00000018101|ENSOARG00000010190|ENSOARG00000011812|ENSOARG00000006421|ENSOARG00000004345|ENSOARG00000013353|ENSOARG00000008860|ENSOARG00000013723|ENSOARG00000003333|…	23	no	BP
regulation of system process	GO:0044057	0.00834678	0.178794	--	331	ENSOARG00000000537|ENSOARG00000019963|ENSOARG00000006069|ENSOARG00000010521|ENSOARG00000012356|ENSOARG00000010499|ENSOARG00000018416|ENSOARG00000010071|ENSOARG00000004827	9	ENSOARG00000012356|ENSOARG00000019963	2	ENSOARG00000010521|ENSOARG00000010071|ENSOARG00000004827|ENSOARG00000006069|ENSOARG00000018416|ENSOARG00000000537|ENSOARG00000010499	7	no	BP
positive regulation of protein metabolic process	GO:0051247	0.0083495	0.178794	--	1210	ENSOARG00000013909|ENSOARG00000017490|ENSOARG00000008343|ENSOARG00000006281|ENSOARG00000016470|ENSOARG00000000552|ENSOARG00000000538|ENSOARG00000003292|ENSOARG00000011185|ENSOARG00000003199|ENSOARG00000000798|ENSOARG00000001851|ENSOARG00000010071|ENSOARG00000016205|ENSOARG00000017488|ENSOARG00000017559|ENSOARG00000013723|ENSOARG00000011631|ENSOARG00000019963|ENSOARG00000014252|ENSOARG00000011639|…	22	ENSOARG00000017488|ENSOARG00000019963|ENSOARG00000000798|ENSOARG00000013909|ENSOARG00000000552|ENSOARG00000008343|ENSOARG00000000538|ENSOARG00000016470|ENSOARG00000017559	9	ENSOARG00000011185|ENSOARG00000006281|ENSOARG00000011631|ENSOARG00000017490|ENSOARG00000003292|ENSOARG00000010071|ENSOARG00000016205|ENSOARG00000003199|ENSOARG00000014252|ENSOARG00000011639|ENSOARG00000018416|ENSOARG00000013723|ENSOARG00000001851	13	no	BP
cellular response to hydrogen peroxide	GO:0070301	0.00840635	0.178794	--	40	ENSOARG00000010573|ENSOARG00000019441|ENSOARG00000011812	3	ENSOARG00000010573|ENSOARG00000019441	2	ENSOARG00000011812	1	no	BP
regulation of cardiac muscle cell membrane repolarization	GO:0099623	0.00913775	0.178794	--	14	ENSOARG00000019963|ENSOARG00000000537	2	ENSOARG00000019963	1	ENSOARG00000000537	1	no	BP
response to organic cyclic compound	GO:0014070	0.00942122	0.178794	--	524	ENSOARG00000015955|ENSOARG00000006281|ENSOARG00000016470|ENSOARG00000010071|ENSOARG00000008860|ENSOARG00000010521|ENSOARG00000010499|ENSOARG00000010573|ENSOARG00000011631|ENSOARG00000010574|ENSOARG00000020451|ENSOARG00000006106	12	ENSOARG00000016470|ENSOARG00000010573	2	ENSOARG00000006106|ENSOARG00000006281|ENSOARG00000011631|ENSOARG00000010521|ENSOARG00000010071|ENSOARG00000015955|ENSOARG00000008860|ENSOARG00000020451|ENSOARG00000010499|ENSOARG00000010574	10	no	BP
regulation of blood circulation	GO:1903522	0.0096194	0.178794	--	172	ENSOARG00000000537|ENSOARG00000019963|ENSOARG00000010521|ENSOARG00000010499|ENSOARG00000018416|ENSOARG00000004827	6	ENSOARG00000019963	1	ENSOARG00000004827|ENSOARG00000000537|ENSOARG00000010499|ENSOARG00000010521|ENSOARG00000018416	5	no	BP
response to topologically incorrect protein	GO:0035966	0.00961985	0.178794	--	42	ENSOARG00000017490|ENSOARG00000010948|ENSOARG00000011812	3	ENSOARG00000010948	1	ENSOARG00000011812|ENSOARG00000017490	2	no	BP
regulation of cofactor metabolic process	GO:0051193	0.0102628	0.178794	--	43	ENSOARG00000013723|ENSOARG00000013082|ENSOARG00000011812	3	ENSOARG00000013082	1	ENSOARG00000011812|ENSOARG00000013723	2	no	BP
positive regulation of response to stimulus	GO:0048584	0.0103001	0.178794	--	1612	ENSOARG00000000552|ENSOARG00000015955|ENSOARG00000017490|ENSOARG00000008343|ENSOARG00000006281|ENSOARG00000000538|ENSOARG00000010521|ENSOARG00000011185|ENSOARG00000003199|ENSOARG00000001851|ENSOARG00000010071|ENSOARG00000020554|ENSOARG00000011812|ENSOARG00000009868|ENSOARG00000000747|ENSOARG00000000520|ENSOARG00000025177|ENSOARG00000017559|ENSOARG00000010499|ENSOARG00000010573|ENSOARG00000003640|…	27	ENSOARG00000019963|ENSOARG00000000552|ENSOARG00000025177|ENSOARG00000007664|ENSOARG00000008343|ENSOARG00000003640|ENSOARG00000000538|ENSOARG00000000520|ENSOARG00000010573|ENSOARG00000017559	10	ENSOARG00000011631|ENSOARG00000011185|ENSOARG00000006281|ENSOARG00000017490|ENSOARG00000010521|ENSOARG00000010071|ENSOARG00000015955|ENSOARG00000003199|ENSOARG00000020554|ENSOARG00000018166|ENSOARG00000001851|ENSOARG00000000747|ENSOARG00000010499|ENSOARG00000009868|ENSOARG00000007594|ENSOARG00000011812|ENSOARG00000018416	17	no	BP
response to oxygen levels	GO:0070482	0.0104179	0.178794	--	175	ENSOARG00000000798|ENSOARG00000006281|ENSOARG00000016470|ENSOARG00000010071|ENSOARG00000013723|ENSOARG00000018416	6	ENSOARG00000016470|ENSOARG00000000798	2	ENSOARG00000010071|ENSOARG00000006281|ENSOARG00000018416|ENSOARG00000013723	4	no	BP
FAD biosynthetic process	GO:0006747	0.0104691	0.178794	--	1	ENSOARG00000003310	1	--	0	ENSOARG00000003310	1	no	BP
dorsal aorta development	GO:0035907	0.0104691	0.178794	--	1	ENSOARG00000010071	1	--	0	ENSOARG00000010071	1	no	BP
synaptic vesicle uncoating	GO:0016191	0.0104691	0.178794	--	1	ENSOARG00000013414	1	--	0	ENSOARG00000013414	1	no	BP
protein localization to T-tubule	GO:0036371	0.0104691	0.178794	--	1	ENSOARG00000000537	1	--	0	ENSOARG00000000537	1	no	BP
detection of diacyl bacterial lipopeptide	GO:0042496	0.0104691	0.178794	--	1	ENSOARG00000000552	1	ENSOARG00000000552	1	--	0	no	BP
toll-like receptor 6 signaling pathway	GO:0034150	0.0104691	0.178794	--	1	ENSOARG00000000552	1	ENSOARG00000000552	1	--	0	no	BP
toll-like receptor 10 signaling pathway	GO:0034166	0.0104691	0.178794	--	1	ENSOARG00000000520	1	ENSOARG00000000520	1	--	0	no	BP
neuroblast differentiation	GO:0014016	0.0104691	0.178794	--	1	ENSOARG00000006100	1	ENSOARG00000006100	1	--	0	no	BP
Wnt-activated signaling pathway involved in forebrain neuron fate commitment	GO:0021881	0.0104691	0.178794	--	1	ENSOARG00000011631	1	--	0	ENSOARG00000011631	1	no	BP
negative regulation of prostaglandin secretion	GO:0032307	0.0104691	0.178794	--	1	ENSOARG00000017954	1	--	0	ENSOARG00000017954	1	no	BP
negative regulation of peptidyl-serine phosphorylation of STAT protein	GO:0033140	0.0104691	0.178794	GO:1903262	1	ENSOARG00000017945	1	--	0	ENSOARG00000017945	1	no	BP
vacuole inheritance	GO:0000011	0.0104691	0.178794	--	1	ENSOARG00000017018	1	--	0	ENSOARG00000017018	1	no	BP
FAD metabolic process	GO:0046443	0.0104691	0.178794	--	1	ENSOARG00000003310	1	--	0	ENSOARG00000003310	1	no	BP
glomerular mesangial cell proliferation	GO:0072110	0.0104691	0.178794	--	1	ENSOARG00000016470	1	ENSOARG00000016470	1	--	0	no	BP
positive regulation of glomerular metanephric mesangial cell proliferation	GO:0072303	0.0104691	0.178794	--	1	ENSOARG00000016470	1	ENSOARG00000016470	1	--	0	no	BP
flavin adenine dinucleotide metabolic process	GO:0072387	0.0104691	0.178794	--	1	ENSOARG00000003310	1	--	0	ENSOARG00000003310	1	no	BP
flavin adenine dinucleotide biosynthetic process	GO:0072388	0.0104691	0.178794	--	1	ENSOARG00000003310	1	--	0	ENSOARG00000003310	1	no	BP
cardiac muscle cell contraction	GO:0086003	0.0104691	0.178794	--	1	ENSOARG00000018416	1	--	0	ENSOARG00000018416	1	no	BP
atrial cardiac muscle cell to AV node cell communication	GO:0086066	0.0104691	0.178794	--	1	ENSOARG00000000537	1	--	0	ENSOARG00000000537	1	no	BP
neuroblast migration	GO:0097402	0.0104691	0.178794	--	1	ENSOARG00000006100	1	ENSOARG00000006100	1	--	0	no	BP
response to interleukin-8	GO:0098758	0.0104691	0.178794	--	1	ENSOARG00000016470	1	ENSOARG00000016470	1	--	0	no	BP
cellular response to interleukin-8	GO:0098759	0.0104691	0.178794	--	1	ENSOARG00000016470	1	ENSOARG00000016470	1	--	0	no	BP
regulation of cardiac muscle cell action potential involved in regulation of contraction	GO:0098909	0.0104691	0.178794	--	1	ENSOARG00000018416	1	--	0	ENSOARG00000018416	1	no	BP
negative regulation of phosphatidylcholine biosynthetic process	GO:2001246	0.0104691	0.178794	--	1	ENSOARG00000016205	1	--	0	ENSOARG00000016205	1	no	BP
positive regulation of androgen secretion	GO:2000836	0.0104691	0.178794	--	1	ENSOARG00000010071	1	--	0	ENSOARG00000010071	1	no	BP
regulation of androgen secretion	GO:2000834	0.0104691	0.178794	--	1	ENSOARG00000010071	1	--	0	ENSOARG00000010071	1	no	BP
positive regulation of glucocorticoid receptor signaling pathway	GO:2000324	0.0104691	0.178794	--	1	ENSOARG00000010573	1	ENSOARG00000010573	1	--	0	no	BP
regulation of progesterone biosynthetic process	GO:2000182	0.0104691	0.178794	--	1	ENSOARG00000016470	1	ENSOARG00000016470	1	--	0	no	BP
positive regulation of type B pancreatic cell development	GO:2000078	0.0104691	0.178794	--	1	ENSOARG00000006281	1	--	0	ENSOARG00000006281	1	no	BP
regulation of endosome organization	GO:1904978	0.0104691	0.178794	--	1	ENSOARG00000013414	1	--	0	ENSOARG00000013414	1	no	BP
negative regulation of meiotic cell cycle process involved in oocyte maturation	GO:1904145	0.0104691	0.178794	--	1	ENSOARG00000013980	1	ENSOARG00000013980	1	--	0	no	BP
regulation of aerobic respiration	GO:1903715	0.0104691	0.178794	--	1	ENSOARG00000013723	1	--	0	ENSOARG00000013723	1	no	BP
positive regulation of endosome organization	GO:1904980	0.0104691	0.178794	--	1	ENSOARG00000013414	1	--	0	ENSOARG00000013414	1	no	BP
positive regulation of eye pigmentation	GO:0048075	0.0104691	0.178794	--	1	ENSOARG00000000840	1	ENSOARG00000000840	1	--	0	no	BP
organelle inheritance	GO:0048308	0.0104691	0.178794	--	1	ENSOARG00000017018	1	--	0	ENSOARG00000017018	1	no	BP
axial mesoderm formation	GO:0048320	0.0104691	0.178794	--	1	ENSOARG00000011631	1	--	0	ENSOARG00000011631	1	no	BP
atrial ventricular junction remodeling	GO:0003294	0.0104691	0.178794	--	1	ENSOARG00000019963	1	ENSOARG00000019963	1	--	0	no	BP
milk ejection reflex	GO:0060156	0.0104691	0.178794	--	1	ENSOARG00000019963	1	ENSOARG00000019963	1	--	0	no	BP
primary lung bud formation	GO:0060431	0.0104691	0.178794	--	1	ENSOARG00000005790	1	ENSOARG00000005790	1	--	0	no	BP
Hsp90 deacetylation	GO:0070846	0.0104691	0.178794	--	1	ENSOARG00000011812	1	--	0	ENSOARG00000011812	1	no	BP
polyubiquitinated misfolded protein transport	GO:0070845	0.0104691	0.178794	--	1	ENSOARG00000011812	1	--	0	ENSOARG00000011812	1	no	BP
polyubiquitinated protein transport	GO:0070844	0.0104691	0.178794	--	1	ENSOARG00000011812	1	--	0	ENSOARG00000011812	1	no	BP
canonical Wnt signaling pathway involved in neural plate anterior/posterior pattern formation	GO:0060823	0.0104691	0.178794	--	1	ENSOARG00000011631	1	--	0	ENSOARG00000011631	1	no	BP
branch elongation involved in ureteric bud branching	GO:0060681	0.0104691	0.178794	--	1	ENSOARG00000001851	1	--	0	ENSOARG00000001851	1	no	BP
misfolded protein transport	GO:0070843	0.0104691	0.178794	--	1	ENSOARG00000011812	1	--	0	ENSOARG00000011812	1	no	BP
regulation of cardiac muscle contraction by calcium ion signaling	GO:0010882	0.0104714	0.178794	--	15	ENSOARG00000000537|ENSOARG00000018416	2	--	0	ENSOARG00000000537|ENSOARG00000018416	2	no	BP
regulation of mitochondrion organization	GO:0010821	0.0110907	0.187046	--	231	ENSOARG00000000840|ENSOARG00000000798|ENSOARG00000006281|ENSOARG00000020004|ENSOARG00000020554|ENSOARG00000011812|ENSOARG00000006373	7	ENSOARG00000000840|ENSOARG00000000798	2	ENSOARG00000006373|ENSOARG00000020004|ENSOARG00000006281|ENSOARG00000020554|ENSOARG00000011812	5	no	BP
positive regulation of protein serine/threonine kinase activity	GO:0071902	0.0110907	0.187046	--	231	ENSOARG00000017488|ENSOARG00000011185|ENSOARG00000003199|ENSOARG00000000798|ENSOARG00000001851|ENSOARG00000003292|ENSOARG00000011631	7	ENSOARG00000017488|ENSOARG00000000798	2	ENSOARG00000001851|ENSOARG00000011185|ENSOARG00000003292|ENSOARG00000011631|ENSOARG00000003199	5	no	BP
extrinsic apoptotic signaling pathway	GO:0097191	0.0112743	0.187812	--	83	ENSOARG00000025177|ENSOARG00000000747|ENSOARG00000006281|ENSOARG00000004351	4	ENSOARG00000025177	1	ENSOARG00000004351|ENSOARG00000000747|ENSOARG00000006281	3	no	BP
regulation of protein serine/threonine kinase activity	GO:0071900	0.0113336	0.187812	--	348	ENSOARG00000017488|ENSOARG00000011185|ENSOARG00000003199|ENSOARG00000000798|ENSOARG00000001851|ENSOARG00000014176|ENSOARG00000013980|ENSOARG00000003292|ENSOARG00000011631	9	ENSOARG00000013980|ENSOARG00000017488|ENSOARG00000000798|ENSOARG00000014176	4	ENSOARG00000001851|ENSOARG00000011185|ENSOARG00000003292|ENSOARG00000011631|ENSOARG00000003199	5	no	BP
cellular biosynthetic process	GO:0044249	0.0113411	0.187812	--	3923	ENSOARG00000008860|ENSOARG00000010190|ENSOARG00000015955|ENSOARG00000016205|ENSOARG00000016470|ENSOARG00000003456|ENSOARG00000013723|ENSOARG00000019035|ENSOARG00000003640|ENSOARG00000019038|ENSOARG00000018101|ENSOARG00000009576|ENSOARG00000005790|ENSOARG00000012996|ENSOARG00000003333|ENSOARG00000003310|ENSOARG00000018018|ENSOARG00000019700|ENSOARG00000011587|ENSOARG00000018508|ENSOARG00000010582|…	55	ENSOARG00000017488|ENSOARG00000013155|ENSOARG00000010573|ENSOARG00000003456|ENSOARG00000005790|ENSOARG00000003720|ENSOARG00000010144|ENSOARG00000016394|ENSOARG00000017771|ENSOARG00000010539|ENSOARG00000019700|ENSOARG00000003640|ENSOARG00000007035|ENSOARG00000011587|ENSOARG00000007664|ENSOARG00000017813|ENSOARG00000012996|ENSOARG00000016470|ENSOARG00000003966	19	ENSOARG00000013768|ENSOARG00000015955|ENSOARG00000017954|ENSOARG00000018508|ENSOARG00000006666|ENSOARG00000019679|ENSOARG00000018018|ENSOARG00000015622|ENSOARG00000015447|ENSOARG00000016205|ENSOARG00000014252|ENSOARG00000006106|ENSOARG00000019035|ENSOARG00000013414|ENSOARG00000012432|ENSOARG00000010071|ENSOARG00000019038|ENSOARG00000014314|ENSOARG00000009576|ENSOARG00000010734|ENSOARG00000000065|…	36	no	BP
positive regulation of epithelial cell proliferation	GO:0050679	0.0115978	0.190174	--	129	ENSOARG00000017490|ENSOARG00000001851|ENSOARG00000017488|ENSOARG00000006281|ENSOARG00000015955	5	ENSOARG00000017488	1	ENSOARG00000001851|ENSOARG00000015955|ENSOARG00000006281|ENSOARG00000017490	4	no	BP
regulation of release of cytochrome c from mitochondria	GO:0090199	0.0116221	0.190174	--	45	ENSOARG00000000798|ENSOARG00000006281|ENSOARG00000020554	3	ENSOARG00000000798	1	ENSOARG00000006281|ENSOARG00000020554	2	no	BP
gonad development	GO:0008406	0.0117433	0.191019	--	84	ENSOARG00000003543|ENSOARG00000010071|ENSOARG00000005790|ENSOARG00000015955	4	ENSOARG00000005790	1	ENSOARG00000015955|ENSOARG00000003543|ENSOARG00000010071	3	no	BP
glycerophospholipid biosynthetic process	GO:0046474	0.0123337	0.198358	--	131	ENSOARG00000013414|ENSOARG00000016205|ENSOARG00000009576|ENSOARG00000006666|ENSOARG00000007664	5	ENSOARG00000007664	1	ENSOARG00000009576|ENSOARG00000016205|ENSOARG00000013414|ENSOARG00000006666	4	no	BP
cellular response to epidermal growth factor stimulus	GO:0071364	0.0123388	0.198358	--	46	ENSOARG00000019686|ENSOARG00000016160|ENSOARG00000009283	3	ENSOARG00000019686	1	ENSOARG00000016160|ENSOARG00000009283	2	no	BP
intracellular signal transduction	GO:0035556	0.0124864	0.199564	GO:0007242|GO:0007243|GO:0023013|GO:0023034	1331	ENSOARG00000008132|ENSOARG00000000537|ENSOARG00000006281|ENSOARG00000003543|ENSOARG00000000306|ENSOARG00000012996|ENSOARG00000004364|ENSOARG00000003199|ENSOARG00000010071|ENSOARG00000019441|ENSOARG00000007594|ENSOARG00000020451|ENSOARG00000019997|ENSOARG00000017559|ENSOARG00000017771|ENSOARG00000012356|ENSOARG00000010573|ENSOARG00000006364|ENSOARG00000007664|ENSOARG00000010377|ENSOARG00000005101|…	23	ENSOARG00000012356|ENSOARG00000007664|ENSOARG00000008132|ENSOARG00000017771|ENSOARG00000000306|ENSOARG00000019441|ENSOARG00000012996|ENSOARG00000010573|ENSOARG00000017559	9	ENSOARG00000010633|ENSOARG00000003543|ENSOARG00000006281|ENSOARG00000010377|ENSOARG00000006364|ENSOARG00000005101|ENSOARG00000010071|ENSOARG00000003199|ENSOARG00000004364|ENSOARG00000020451|ENSOARG00000000537|ENSOARG00000007594|ENSOARG00000019997|ENSOARG00000018416	14	no	BP
intracellular transport	GO:0046907	0.0126074	0.200333	GO:1902582	962	ENSOARG00000000537|ENSOARG00000013909|ENSOARG00000016433|ENSOARG00000019997|ENSOARG00000007664|ENSOARG00000011163|ENSOARG00000013414|ENSOARG00000000840|ENSOARG00000011645|ENSOARG00000013640|ENSOARG00000019441|ENSOARG00000020554|ENSOARG00000019944|ENSOARG00000011812|ENSOARG00000005101|ENSOARG00000006100|ENSOARG00000004896|ENSOARG00000017018	18	ENSOARG00000004896|ENSOARG00000011645|ENSOARG00000016433|ENSOARG00000006100|ENSOARG00000013909|ENSOARG00000007664|ENSOARG00000000840|ENSOARG00000019441	8	ENSOARG00000011163|ENSOARG00000005101|ENSOARG00000013414|ENSOARG00000013640|ENSOARG00000011812|ENSOARG00000020554|ENSOARG00000019944|ENSOARG00000000537|ENSOARG00000017018|ENSOARG00000019997	10	no	BP
regulation of phosphate metabolic process	GO:0019220	0.0127974	0.202069	--	1334	ENSOARG00000017490|ENSOARG00000008343|ENSOARG00000006281|ENSOARG00000013723|ENSOARG00000013980|ENSOARG00000017945|ENSOARG00000003292|ENSOARG00000004827|ENSOARG00000011185|ENSOARG00000003199|ENSOARG00000000798|ENSOARG00000001851|ENSOARG00000010071|ENSOARG00000016205|ENSOARG00000017488|ENSOARG00000017559|ENSOARG00000014176|ENSOARG00000012356|ENSOARG00000010573|ENSOARG00000003640|ENSOARG00000011631|…	23	ENSOARG00000012356|ENSOARG00000017488|ENSOARG00000013082|ENSOARG00000000798|ENSOARG00000013980|ENSOARG00000008343|ENSOARG00000003640|ENSOARG00000014176|ENSOARG00000010573|ENSOARG00000017559	10	ENSOARG00000011185|ENSOARG00000006281|ENSOARG00000011631|ENSOARG00000017490|ENSOARG00000003292|ENSOARG00000010071|ENSOARG00000017945|ENSOARG00000003199|ENSOARG00000004827|ENSOARG00000018416|ENSOARG00000013723|ENSOARG00000001851|ENSOARG00000016205	13	no	BP
transcription from RNA polymerase II promoter	GO:0006366	0.0129016	0.202069	GO:0032568|GO:0032569	238	ENSOARG00000006853|ENSOARG00000015622|ENSOARG00000010539|ENSOARG00000003333|ENSOARG00000004345|ENSOARG00000019038|ENSOARG00000006421	7	ENSOARG00000010539	1	ENSOARG00000015622|ENSOARG00000006421|ENSOARG00000004345|ENSOARG00000019038|ENSOARG00000003333|ENSOARG00000006853	6	no	BP
regulation of DNA-templated transcription, elongation	GO:0032784	0.0130802	0.202069	--	47	ENSOARG00000003640|ENSOARG00000015622|ENSOARG00000011631	3	ENSOARG00000003640	1	ENSOARG00000015622|ENSOARG00000011631	2	no	BP
negative regulation of cell migration	GO:0030336	0.0130949	0.202069	--	184	ENSOARG00000018166|ENSOARG00000019441|ENSOARG00000003543|ENSOARG00000001160|ENSOARG00000006435|ENSOARG00000016004	6	ENSOARG00000001160|ENSOARG00000019441	2	ENSOARG00000018166|ENSOARG00000003543|ENSOARG00000016004|ENSOARG00000006435	4	no	BP
tube morphogenesis	GO:0035239	0.0130949	0.202069	--	184	ENSOARG00000013909|ENSOARG00000005790|ENSOARG00000019963|ENSOARG00000010071|ENSOARG00000019441|ENSOARG00000006435	6	ENSOARG00000013909|ENSOARG00000019963|ENSOARG00000019441|ENSOARG00000005790	4	ENSOARG00000010071|ENSOARG00000006435	2	no	BP
cellular response to organic cyclic compound	GO:0071407	0.0131766	0.202069	--	239	ENSOARG00000016470|ENSOARG00000010071|ENSOARG00000010521|ENSOARG00000010499|ENSOARG00000011631|ENSOARG00000020451|ENSOARG00000006106	7	ENSOARG00000016470	1	ENSOARG00000006106|ENSOARG00000011631|ENSOARG00000010521|ENSOARG00000010071|ENSOARG00000020451|ENSOARG00000010499	6	no	BP
myeloid cell homeostasis	GO:0002262	0.0133782	0.202069	--	17	ENSOARG00000010521|ENSOARG00000010499	2	--	0	ENSOARG00000010499|ENSOARG00000010521	2	no	BP
regulation of cardiac muscle cell action potential	GO:0098901	0.0133782	0.202069	--	17	ENSOARG00000000537|ENSOARG00000018416	2	--	0	ENSOARG00000000537|ENSOARG00000018416	2	no	BP
regulation of interleukin-6 biosynthetic process	GO:0045408	0.0133782	0.202069	--	17	ENSOARG00000000552|ENSOARG00000000538	2	ENSOARG00000000552|ENSOARG00000000538	2	--	0	no	BP
3',5'-cyclic-AMP phosphodiesterase activity	GO:0004115	0.000469075	0.20213	--	15	ENSOARG00000010521|ENSOARG00000020451|ENSOARG00000010499	3	--	0	ENSOARG00000010499|ENSOARG00000020451|ENSOARG00000010521	3	no	MF
L-cystine transmembrane transporter activity	GO:0015184	0.00106846	0.20213	--	5	ENSOARG00000020004|ENSOARG00000017290	2	ENSOARG00000017290	1	ENSOARG00000020004	1	no	MF
Toll-like receptor 2 binding	GO:0035663	0.00106846	0.20213	--	5	ENSOARG00000000552|ENSOARG00000000538	2	ENSOARG00000000552|ENSOARG00000000538	2	--	0	no	MF
Toll-like receptor binding	GO:0035325	0.00159163	0.20213	--	6	ENSOARG00000000552|ENSOARG00000000538	2	ENSOARG00000000552|ENSOARG00000000538	2	--	0	no	MF
sulfur amino acid transmembrane transporter activity	GO:0000099	0.00221293	0.20213	--	7	ENSOARG00000020004|ENSOARG00000017290	2	ENSOARG00000017290	1	ENSOARG00000020004	1	no	MF
lipopeptide binding	GO:0071723	0.00221293	0.20213	--	7	ENSOARG00000000552|ENSOARG00000000538	2	ENSOARG00000000552|ENSOARG00000000538	2	--	0	no	MF
cAMP binding	GO:0030552	0.00246255	0.20213	--	26	ENSOARG00000010521|ENSOARG00000020451|ENSOARG00000010499	3	--	0	ENSOARG00000010499|ENSOARG00000020451|ENSOARG00000010521	3	no	MF
3',5'-cyclic-nucleotide phosphodiesterase activity	GO:0004114	0.00274917	0.20213	--	27	ENSOARG00000010521|ENSOARG00000020451|ENSOARG00000010499	3	--	0	ENSOARG00000010499|ENSOARG00000020451|ENSOARG00000010521	3	no	MF
cyclic-nucleotide phosphodiesterase activity	GO:0004112	0.00305551	0.20213	--	28	ENSOARG00000010521|ENSOARG00000020451|ENSOARG00000010499	3	--	0	ENSOARG00000010499|ENSOARG00000020451|ENSOARG00000010521	3	no	MF
ion channel binding	GO:0044325	0.00405444	0.20213	--	62	ENSOARG00000000537|ENSOARG00000018416|ENSOARG00000010499|ENSOARG00000010521	4	--	0	ENSOARG00000000537|ENSOARG00000018416|ENSOARG00000010521|ENSOARG00000010499	4	no	MF
pheromone receptor activity	GO:0016503	0.00489737	0.20213	--	33	ENSOARG00000015079|ENSOARG00000000068|ENSOARG00000019883	3	--	0	ENSOARG00000000068|ENSOARG00000019883|ENSOARG00000015079	3	no	MF
phosphatidylinositol-3,5-bisphosphate 3-phosphatase activity	GO:0052629	0.00671916	0.20213	--	12	ENSOARG00000013414|ENSOARG00000006666	2	--	0	ENSOARG00000006666|ENSOARG00000013414	2	no	MF
fibroblast growth factor receptor binding	GO:0005104	0.00671916	0.20213	GO:0001521|GO:0005162	12	ENSOARG00000017559|ENSOARG00000001851	2	ENSOARG00000017559	1	ENSOARG00000001851	1	no	MF
cyclic nucleotide binding	GO:0030551	0.00783545	0.20213	--	39	ENSOARG00000010521|ENSOARG00000020451|ENSOARG00000010499	3	--	0	ENSOARG00000010499|ENSOARG00000020451|ENSOARG00000010521	3	no	MF
modified amino acid transmembrane transporter activity	GO:0072349	0.00788638	0.20213	--	13	ENSOARG00000020004|ENSOARG00000017290	2	ENSOARG00000017290	1	ENSOARG00000020004	1	no	MF
phosphatidylinositol-3-phosphatase activity	GO:0004438	0.00913775	0.20213	GO:0016315	14	ENSOARG00000013414|ENSOARG00000006666	2	--	0	ENSOARG00000006666|ENSOARG00000013414	2	no	MF
phosphatidylinositol-3,5-bisphosphate phosphatase activity	GO:0106018	0.00913775	0.20213	--	14	ENSOARG00000013414|ENSOARG00000006666	2	--	0	ENSOARG00000006666|ENSOARG00000013414	2	no	MF
RNA ligase (ATP) activity	GO:0003972	0.0104691	0.20213	--	1	ENSOARG00000018008	1	--	0	ENSOARG00000018008	1	no	MF
arachidonate-CoA ligase activity	GO:0047676	0.0104691	0.20213	--	1	ENSOARG00000017954	1	--	0	ENSOARG00000017954	1	no	MF
FMN adenylyltransferase activity	GO:0003919	0.0104691	0.20213	--	1	ENSOARG00000003310	1	--	0	ENSOARG00000003310	1	no	MF
1-alkylglycerophosphocholine O-acyltransferase activity	GO:0047191	0.0104691	0.20213	--	1	ENSOARG00000016205	1	--	0	ENSOARG00000016205	1	no	MF
1-alkenylglycerophosphocholine O-acyltransferase activity	GO:0047159	0.0104691	0.20213	--	1	ENSOARG00000016205	1	--	0	ENSOARG00000016205	1	no	MF
N-acetylgalactosamine-6-sulfatase activity	GO:0043890	0.0104691	0.20213	--	1	ENSOARG00000013587	1	--	0	ENSOARG00000013587	1	no	MF
cholesterol 24-hydroxylase activity	GO:0033781	0.0104691	0.20213	--	1	ENSOARG00000000933	1	--	0	ENSOARG00000000933	1	no	MF
L-hydroxyproline transmembrane transporter activity	GO:0034590	0.0104691	0.20213	--	1	ENSOARG00000020004	1	--	0	ENSOARG00000020004	1	no	MF
RNA ligase activity	GO:0008452	0.0104691	0.20213	--	1	ENSOARG00000018008	1	--	0	ENSOARG00000018008	1	no	MF
gap junction channel activity involved in cell communication by electrical coupling	GO:1903763	0.0104691	0.20213	--	1	ENSOARG00000019963	1	ENSOARG00000019963	1	--	0	no	MF
tyrosine 3-monooxygenase activity	GO:0004511	0.0104691	0.20213	--	1	ENSOARG00000003456	1	ENSOARG00000003456	1	--	0	no	MF
kynurenine 3-monooxygenase activity	GO:0004502	0.0104691	0.20213	--	1	ENSOARG00000008426	1	--	0	ENSOARG00000008426	1	no	MF
L-threonine transmembrane transporter activity	GO:0015195	0.0104691	0.20213	GO:0015512	1	ENSOARG00000020004	1	--	0	ENSOARG00000020004	1	no	MF
calmodulin-lysine N-methyltransferase activity	GO:0018025	0.0104691	0.20213	--	1	ENSOARG00000006111	1	ENSOARG00000006111	1	--	0	no	MF
pyruvate secondary active transmembrane transporter activity	GO:0005477	0.0104691	0.20213	--	1	ENSOARG00000004681	1	--	0	ENSOARG00000004681	1	no	MF
phosphatidylinositol monophosphate phosphatase activity	GO:0052744	0.0104714	0.20213	--	15	ENSOARG00000013414|ENSOARG00000006666	2	--	0	ENSOARG00000006666|ENSOARG00000013414	2	no	MF
positive regulation of autophagy	GO:0010508	0.013496	0.202736	--	134	ENSOARG00000020004|ENSOARG00000006373|ENSOARG00000006281|ENSOARG00000019083|ENSOARG00000011812	5	--	0	ENSOARG00000019083|ENSOARG00000020004|ENSOARG00000006281|ENSOARG00000011812|ENSOARG00000006373	5	no	BP
anatomical structure formation involved in morphogenesis	GO:0048646	0.0135737	0.202793	--	618	ENSOARG00000000537|ENSOARG00000000747|ENSOARG00000005790|ENSOARG00000010539|ENSOARG00000019441|ENSOARG00000003199|ENSOARG00000001851|ENSOARG00000006069|ENSOARG00000003543|ENSOARG00000003966|ENSOARG00000006435|ENSOARG00000011631|ENSOARG00000010071	13	ENSOARG00000019441|ENSOARG00000010539|ENSOARG00000005790|ENSOARG00000003966	4	ENSOARG00000003543|ENSOARG00000011631|ENSOARG00000006435|ENSOARG00000010071|ENSOARG00000003199|ENSOARG00000006069|ENSOARG00000001851|ENSOARG00000000747|ENSOARG00000000537	9	no	BP
organic cyclic compound catabolic process	GO:1901361	0.0136535	0.202884	--	359	ENSOARG00000016500|ENSOARG00000000933|ENSOARG00000014520|ENSOARG00000015955|ENSOARG00000017771|ENSOARG00000010521|ENSOARG00000010499|ENSOARG00000008426|ENSOARG00000020451	9	ENSOARG00000014520|ENSOARG00000017771|ENSOARG00000016500	3	ENSOARG00000010521|ENSOARG00000015955|ENSOARG00000008426|ENSOARG00000020451|ENSOARG00000000933|ENSOARG00000010499	6	no	BP
regulation of phosphorus metabolic process	GO:0051174	0.0137683	0.20349	--	1343	ENSOARG00000017490|ENSOARG00000008343|ENSOARG00000006281|ENSOARG00000013723|ENSOARG00000013980|ENSOARG00000017945|ENSOARG00000003292|ENSOARG00000004827|ENSOARG00000011185|ENSOARG00000003199|ENSOARG00000000798|ENSOARG00000001851|ENSOARG00000010071|ENSOARG00000016205|ENSOARG00000017488|ENSOARG00000017559|ENSOARG00000014176|ENSOARG00000012356|ENSOARG00000010573|ENSOARG00000003640|ENSOARG00000011631|…	23	ENSOARG00000012356|ENSOARG00000017488|ENSOARG00000013082|ENSOARG00000000798|ENSOARG00000013980|ENSOARG00000008343|ENSOARG00000003640|ENSOARG00000014176|ENSOARG00000010573|ENSOARG00000017559	10	ENSOARG00000011185|ENSOARG00000006281|ENSOARG00000011631|ENSOARG00000017490|ENSOARG00000003292|ENSOARG00000010071|ENSOARG00000017945|ENSOARG00000003199|ENSOARG00000004827|ENSOARG00000018416|ENSOARG00000013723|ENSOARG00000001851|ENSOARG00000016205	13	no	BP
positive regulation of cytokine biosynthetic process	GO:0042108	0.0138466	0.203552	--	48	ENSOARG00000000552|ENSOARG00000016470|ENSOARG00000000538	3	ENSOARG00000016470|ENSOARG00000000552|ENSOARG00000000538	3	--	0	no	BP
response to abiotic stimulus	GO:0009628	0.0142212	0.2036	--	760	ENSOARG00000017488|ENSOARG00000006281|ENSOARG00000019441|ENSOARG00000019963|ENSOARG00000008343|ENSOARG00000001851|ENSOARG00000016470|ENSOARG00000010071|ENSOARG00000013723|ENSOARG00000008426|ENSOARG00000004345|ENSOARG00000018416|ENSOARG00000006106|ENSOARG00000000798|ENSOARG00000009868	15	ENSOARG00000017488|ENSOARG00000016470|ENSOARG00000000798|ENSOARG00000008343|ENSOARG00000019441|ENSOARG00000019963	6	ENSOARG00000006106|ENSOARG00000006281|ENSOARG00000004345|ENSOARG00000010071|ENSOARG00000008426|ENSOARG00000018416|ENSOARG00000013723|ENSOARG00000001851|ENSOARG00000009868	9	no	BP
regulation of protein complex disassembly	GO:0043244	0.0142756	0.2036	--	89	ENSOARG00000006373|ENSOARG00000007950|ENSOARG00000011812|ENSOARG00000003765	4	ENSOARG00000007950	1	ENSOARG00000003765|ENSOARG00000011812|ENSOARG00000006373	3	no	BP
positive regulation of cellular process	GO:0048522	0.014391	0.2036	GO:0051242	4231	ENSOARG00000000537|ENSOARG00000013909|ENSOARG00000015955|ENSOARG00000017490|ENSOARG00000008343|ENSOARG00000006281|ENSOARG00000016470|ENSOARG00000000747|ENSOARG00000000538|ENSOARG00000013723|ENSOARG00000017945|ENSOARG00000003292|ENSOARG00000006373|ENSOARG00000004827|ENSOARG00000011185|ENSOARG00000003199|ENSOARG00000000798|ENSOARG00000001851|ENSOARG00000020554|ENSOARG00000010071|ENSOARG00000020004|…	58	ENSOARG00000017771|ENSOARG00000025177|ENSOARG00000007664|ENSOARG00000019441|ENSOARG00000016470|ENSOARG00000017559|ENSOARG00000000798|ENSOARG00000000840|ENSOARG00000007950|ENSOARG00000017488|ENSOARG00000010539|ENSOARG00000011645|ENSOARG00000008343|ENSOARG00000008339|ENSOARG00000010573|ENSOARG00000019686|ENSOARG00000013909|ENSOARG00000003586|ENSOARG00000000552|ENSOARG00000003640|ENSOARG00000000538|…	23	ENSOARG00000011631|ENSOARG00000017490|ENSOARG00000003292|ENSOARG00000015955|ENSOARG00000004714|ENSOARG00000017954|ENSOARG00000019083|ENSOARG00000020554|ENSOARG00000008860|ENSOARG00000006373|ENSOARG00000014276|ENSOARG00000014252|ENSOARG00000007594|ENSOARG00000006106|ENSOARG00000013414|ENSOARG00000018166|ENSOARG00000020004|ENSOARG00000010071|ENSOARG00000017945|ENSOARG00000011639|ENSOARG00000006069|…	35	no	BP
lipid biosynthetic process	GO:0008610	0.0146213	0.2036	--	426	ENSOARG00000005790|ENSOARG00000007664|ENSOARG00000013414|ENSOARG00000016205|ENSOARG00000014252|ENSOARG00000017954|ENSOARG00000011587|ENSOARG00000010734|ENSOARG00000006666|ENSOARG00000009576	10	ENSOARG00000007664|ENSOARG00000011587|ENSOARG00000005790	3	ENSOARG00000013414|ENSOARG00000016205|ENSOARG00000010734|ENSOARG00000017954|ENSOARG00000014252|ENSOARG00000009576|ENSOARG00000006666	7	no	BP
purine-containing compound catabolic process	GO:0072523	0.014638	0.2036	--	49	ENSOARG00000010521|ENSOARG00000020451|ENSOARG00000010499	3	--	0	ENSOARG00000010499|ENSOARG00000020451|ENSOARG00000010521	3	no	BP
positive regulation of apoptotic signaling pathway	GO:2001235	0.0147301	0.2036	--	137	ENSOARG00000008343|ENSOARG00000006281|ENSOARG00000000747|ENSOARG00000020554|ENSOARG00000010071	5	ENSOARG00000008343	1	ENSOARG00000000747|ENSOARG00000006281|ENSOARG00000020554|ENSOARG00000010071	4	no	BP
phosphatidylcholine acyl-chain remodeling	GO:0036151	0.0149477	0.2036	--	18	ENSOARG00000016205|ENSOARG00000009576	2	--	0	ENSOARG00000009576|ENSOARG00000016205	2	no	BP
release of cytochrome c from mitochondria	GO:0001836	0.0149477	0.2036	--	18	ENSOARG00000020554|ENSOARG00000006281	2	--	0	ENSOARG00000006281|ENSOARG00000020554	2	no	BP
regulation of apoptotic signaling pathway	GO:2001233	0.0150493	0.2036	--	304	ENSOARG00000000747|ENSOARG00000015955|ENSOARG00000008343|ENSOARG00000006281|ENSOARG00000010071|ENSOARG00000020554|ENSOARG00000004429|ENSOARG00000000798	8	ENSOARG00000008343|ENSOARG00000004429|ENSOARG00000000798	3	ENSOARG00000000747|ENSOARG00000020554|ENSOARG00000015955|ENSOARG00000006281|ENSOARG00000010071	5	no	BP
cellular response to endogenous stimulus	GO:0071495	0.015114	0.2036	--	493	ENSOARG00000019686|ENSOARG00000010144|ENSOARG00000007950|ENSOARG00000016470|ENSOARG00000010071|ENSOARG00000010521|ENSOARG00000016160|ENSOARG00000010499|ENSOARG00000020451|ENSOARG00000009283|ENSOARG00000003765	11	ENSOARG00000016470|ENSOARG00000010144|ENSOARG00000007950|ENSOARG00000019686	4	ENSOARG00000009283|ENSOARG00000010521|ENSOARG00000016160|ENSOARG00000010071|ENSOARG00000003765|ENSOARG00000020451|ENSOARG00000010499	7	no	BP
growth	GO:0040007	0.0153204	0.2036	GO:0048590	305	ENSOARG00000005790|ENSOARG00000009380|ENSOARG00000019963|ENSOARG00000001851|ENSOARG00000003543|ENSOARG00000011812|ENSOARG00000006435|ENSOARG00000018416	8	ENSOARG00000019963|ENSOARG00000005790	2	ENSOARG00000003543|ENSOARG00000006435|ENSOARG00000009380|ENSOARG00000018416|ENSOARG00000001851|ENSOARG00000011812	6	no	BP
negative regulation of biosynthetic process	GO:0009890	0.0153336	0.2036	--	1205	ENSOARG00000019686|ENSOARG00000012996|ENSOARG00000017488|ENSOARG00000015622|ENSOARG00000011812|ENSOARG00000003126|ENSOARG00000015955|ENSOARG00000017559|ENSOARG00000016205|ENSOARG00000014252|ENSOARG00000017771|ENSOARG00000019679|ENSOARG00000010071|ENSOARG00000008860|ENSOARG00000003966|ENSOARG00000010734|ENSOARG00000013723|ENSOARG00000006100|ENSOARG00000011631|ENSOARG00000006421|ENSOARG00000006106	21	ENSOARG00000017488|ENSOARG00000006100|ENSOARG00000019686|ENSOARG00000017771|ENSOARG00000003966|ENSOARG00000012996|ENSOARG00000017559	7	ENSOARG00000006106|ENSOARG00000015622|ENSOARG00000006421|ENSOARG00000011631|ENSOARG00000010071|ENSOARG00000015955|ENSOARG00000016205|ENSOARG00000010734|ENSOARG00000008860|ENSOARG00000003126|ENSOARG00000014252|ENSOARG00000013723|ENSOARG00000019679|ENSOARG00000011812	14	no	BP
aromatic compound biosynthetic process	GO:0019438	0.0154433	0.2036	--	2634	ENSOARG00000010190|ENSOARG00000015955|ENSOARG00000018508|ENSOARG00000016470|ENSOARG00000003456|ENSOARG00000013723|ENSOARG00000019035|ENSOARG00000003640|ENSOARG00000019038|ENSOARG00000006421|ENSOARG00000012996|ENSOARG00000003333|ENSOARG00000003310|ENSOARG00000010071|ENSOARG00000003966|ENSOARG00000011812|ENSOARG00000004345|ENSOARG00000013353|ENSOARG00000010734|ENSOARG00000017488|ENSOARG00000003720|…	39	ENSOARG00000017488|ENSOARG00000016394|ENSOARG00000010573|ENSOARG00000003456|ENSOARG00000003720|ENSOARG00000010539|ENSOARG00000017771|ENSOARG00000003640|ENSOARG00000007035|ENSOARG00000003966|ENSOARG00000012996|ENSOARG00000016470|ENSOARG00000010144	13	ENSOARG00000013768|ENSOARG00000015955|ENSOARG00000018508|ENSOARG00000019679|ENSOARG00000015622|ENSOARG00000015447|ENSOARG00000006106|ENSOARG00000019035|ENSOARG00000014314|ENSOARG00000010071|ENSOARG00000019038|ENSOARG00000010734|ENSOARG00000000065|ENSOARG00000018101|ENSOARG00000010190|ENSOARG00000011812|ENSOARG00000003310|ENSOARG00000006421|ENSOARG00000008426|ENSOARG00000004345|ENSOARG00000013353|…	26	no	BP
response to epidermal growth factor	GO:0070849	0.0154546	0.2036	--	50	ENSOARG00000019686|ENSOARG00000016160|ENSOARG00000009283	3	ENSOARG00000019686	1	ENSOARG00000016160|ENSOARG00000009283	2	no	BP
establishment of protein localization to mitochondrion	GO:0072655	0.0154546	0.2036	--	50	ENSOARG00000011163|ENSOARG00000020554|ENSOARG00000006281	3	--	0	ENSOARG00000011163|ENSOARG00000006281|ENSOARG00000020554	3	no	BP
negative regulation of cell motility	GO:2000146	0.0154856	0.2036	--	191	ENSOARG00000018166|ENSOARG00000003543|ENSOARG00000019441|ENSOARG00000001160|ENSOARG00000006435|ENSOARG00000016004	6	ENSOARG00000001160|ENSOARG00000019441	2	ENSOARG00000018166|ENSOARG00000003543|ENSOARG00000016004|ENSOARG00000006435	4	no	BP
nucleobase-containing compound biosynthetic process	GO:0034654	0.0158407	0.2036	--	2556	ENSOARG00000010190|ENSOARG00000015955|ENSOARG00000018508|ENSOARG00000016470|ENSOARG00000015622|ENSOARG00000013723|ENSOARG00000019035|ENSOARG00000003640|ENSOARG00000019038|ENSOARG00000006421|ENSOARG00000012996|ENSOARG00000003333|ENSOARG00000003310|ENSOARG00000010071|ENSOARG00000003966|ENSOARG00000011812|ENSOARG00000004345|ENSOARG00000013353|ENSOARG00000010734|ENSOARG00000017488|ENSOARG00000003720|…	38	ENSOARG00000017488|ENSOARG00000016394|ENSOARG00000010573|ENSOARG00000003720|ENSOARG00000010539|ENSOARG00000017771|ENSOARG00000003640|ENSOARG00000007035|ENSOARG00000003966|ENSOARG00000012996|ENSOARG00000016470|ENSOARG00000010144	12	ENSOARG00000013768|ENSOARG00000015955|ENSOARG00000018508|ENSOARG00000019679|ENSOARG00000015622|ENSOARG00000015447|ENSOARG00000006106|ENSOARG00000019035|ENSOARG00000010071|ENSOARG00000014314|ENSOARG00000019038|ENSOARG00000010734|ENSOARG00000000065|ENSOARG00000018101|ENSOARG00000010190|ENSOARG00000011812|ENSOARG00000003310|ENSOARG00000006421|ENSOARG00000008426|ENSOARG00000004345|ENSOARG00000013353|…	26	no	BP
vacuole organization	GO:0007033	0.0159486	0.2036	GO:0044086	92	ENSOARG00000000840|ENSOARG00000019083|ENSOARG00000019997|ENSOARG00000017018	4	ENSOARG00000000840	1	ENSOARG00000017018|ENSOARG00000019083|ENSOARG00000019997	3	no	BP
positive regulation of macromolecule metabolic process	GO:0010604	0.0161307	0.2036	--	2395	ENSOARG00000000537|ENSOARG00000013909|ENSOARG00000015955|ENSOARG00000017490|ENSOARG00000008343|ENSOARG00000006281|ENSOARG00000016470|ENSOARG00000000552|ENSOARG00000000538|ENSOARG00000003292|ENSOARG00000006421|ENSOARG00000003333|ENSOARG00000011185|ENSOARG00000003199|ENSOARG00000000798|ENSOARG00000001851|ENSOARG00000010071|ENSOARG00000003966|ENSOARG00000011812|ENSOARG00000016205|ENSOARG00000017488|…	36	ENSOARG00000017488|ENSOARG00000019963|ENSOARG00000000798|ENSOARG00000013909|ENSOARG00000000552|ENSOARG00000017771|ENSOARG00000025177|ENSOARG00000007664|ENSOARG00000008343|ENSOARG00000003640|ENSOARG00000000538|ENSOARG00000010539|ENSOARG00000016470|ENSOARG00000017559|ENSOARG00000003966	15	ENSOARG00000006106|ENSOARG00000011185|ENSOARG00000006281|ENSOARG00000011631|ENSOARG00000017490|ENSOARG00000003292|ENSOARG00000010071|ENSOARG00000013723|ENSOARG00000015955|ENSOARG00000016205|ENSOARG00000004714|ENSOARG00000003199|ENSOARG00000014252|ENSOARG00000011639|ENSOARG00000018416|ENSOARG00000003333|ENSOARG00000001851|ENSOARG00000006421|ENSOARG00000000537|ENSOARG00000008860|ENSOARG00000011812	21	no	BP
cyclic nucleotide metabolic process	GO:0009187	0.0162964	0.2036	--	51	ENSOARG00000010521|ENSOARG00000020451|ENSOARG00000010499	3	--	0	ENSOARG00000010499|ENSOARG00000020451|ENSOARG00000010521	3	no	BP
multicellular organismal process	GO:0032501	0.0164931	0.2036	GO:0044707|GO:0050874	2895	ENSOARG00000000537|ENSOARG00000013909|ENSOARG00000016433|ENSOARG00000017490|ENSOARG00000008343|ENSOARG00000007242|ENSOARG00000003543|ENSOARG00000010321|ENSOARG00000019016|ENSOARG00000004827|ENSOARG00000008446|ENSOARG00000003333|ENSOARG00000010071|ENSOARG00000020004|ENSOARG00000011587|ENSOARG00000020451|ENSOARG00000006421|ENSOARG00000006634|ENSOARG00000015622|ENSOARG00000005790|ENSOARG00000025177|…	42	ENSOARG00000008446|ENSOARG00000016433|ENSOARG00000006100|ENSOARG00000005790|ENSOARG00000000840|ENSOARG00000013909|ENSOARG00000003586|ENSOARG00000025177|ENSOARG00000007664|ENSOARG00000008343|ENSOARG00000011587|ENSOARG00000000375|ENSOARG00000019963|ENSOARG00000010144	14	ENSOARG00000011631|ENSOARG00000017490|ENSOARG00000004714|ENSOARG00000020451|ENSOARG00000007242|ENSOARG00000019679|ENSOARG00000015622|ENSOARG00000006435|ENSOARG00000010321|ENSOARG00000014276|ENSOARG00000013414|ENSOARG00000009380|ENSOARG00000019016|ENSOARG00000020004|ENSOARG00000010071|ENSOARG00000010734|ENSOARG00000010799|ENSOARG00000018416|ENSOARG00000006634|ENSOARG00000017018|ENSOARG00000018008|…	28	no	BP
positive regulation of G2/M transition of mitotic cell cycle	GO:0010971	0.0165923	0.2036	--	19	ENSOARG00000003640|ENSOARG00000017488	2	ENSOARG00000017488|ENSOARG00000003640	2	--	0	no	BP
circadian behavior	GO:0048512	0.0165923	0.2036	--	19	ENSOARG00000006100|ENSOARG00000004827	2	ENSOARG00000006100	1	ENSOARG00000004827	1	no	BP
regulation of membrane repolarization	GO:0060306	0.0165923	0.2036	--	19	ENSOARG00000019963|ENSOARG00000000537	2	ENSOARG00000019963	1	ENSOARG00000000537	1	no	BP
regulation of cellular process	GO:0050794	0.0166428	0.2036	GO:0051244	9466	ENSOARG00000015955|ENSOARG00000008343|ENSOARG00000006281|ENSOARG00000003292|ENSOARG00000000306|ENSOARG00000004827|ENSOARG00000003199|ENSOARG00000001851|ENSOARG00000020004|ENSOARG00000020554|ENSOARG00000008339|ENSOARG00000016205|ENSOARG00000009868|ENSOARG00000011406|ENSOARG00000010071|ENSOARG00000011645|ENSOARG00000004714|ENSOARG00000012356|ENSOARG00000000538|ENSOARG00000006435|ENSOARG00000004429|…	115	ENSOARG00000019441|ENSOARG00000013980|ENSOARG00000016394|ENSOARG00000008339|ENSOARG00000025177|ENSOARG00000007664|ENSOARG00000019673|ENSOARG00000000375|ENSOARG00000016470|ENSOARG00000017559|ENSOARG00000012356|ENSOARG00000001160|ENSOARG00000000798|ENSOARG00000000840|ENSOARG00000007287|ENSOARG00000008529|ENSOARG00000006111|ENSOARG00000010773|ENSOARG00000004833|ENSOARG00000000520|ENSOARG00000013082|…	45	ENSOARG00000013768|ENSOARG00000016004|ENSOARG00000019038|ENSOARG00000011631|ENSOARG00000017490|ENSOARG00000003292|ENSOARG00000015955|ENSOARG00000004714|ENSOARG00000017954|ENSOARG00000004351|ENSOARG00000018508|ENSOARG00000019083|ENSOARG00000020554|ENSOARG00000019679|ENSOARG00000008860|ENSOARG00000017018|ENSOARG00000019997|ENSOARG00000010377|ENSOARG00000003765|ENSOARG00000010521|ENSOARG00000006373|…	70	no	BP
negative regulation of gene expression	GO:0010629	0.0167779	0.2036	--	1368	ENSOARG00000015955|ENSOARG00000015622|ENSOARG00000006421|ENSOARG00000012996|ENSOARG00000010071|ENSOARG00000003966|ENSOARG00000011812|ENSOARG00000006106|ENSOARG00000016500|ENSOARG00000017488|ENSOARG00000014520|ENSOARG00000003126|ENSOARG00000017559|ENSOARG00000017771|ENSOARG00000019679|ENSOARG00000008860|ENSOARG00000013723|ENSOARG00000006100|ENSOARG00000003765|ENSOARG00000014314|ENSOARG00000019963|…	23	ENSOARG00000017488|ENSOARG00000014520|ENSOARG00000006100|ENSOARG00000016500|ENSOARG00000017771|ENSOARG00000003966|ENSOARG00000012996|ENSOARG00000019963|ENSOARG00000017559	9	ENSOARG00000006106|ENSOARG00000015622|ENSOARG00000006421|ENSOARG00000011631|ENSOARG00000014314|ENSOARG00000010071|ENSOARG00000015955|ENSOARG00000010734|ENSOARG00000008860|ENSOARG00000003765|ENSOARG00000003126|ENSOARG00000013723|ENSOARG00000019679|ENSOARG00000011812	14	no	BP
regulation of epithelial cell migration	GO:0010632	0.016951	0.2036	--	142	ENSOARG00000016004|ENSOARG00000001851|ENSOARG00000011812|ENSOARG00000018166|ENSOARG00000019441	5	ENSOARG00000019441	1	ENSOARG00000001851|ENSOARG00000018166|ENSOARG00000011812|ENSOARG00000016004	4	no	BP
neutrophil chemotaxis	GO:0030593	0.0171635	0.2036	--	52	ENSOARG00000010521|ENSOARG00000010499|ENSOARG00000007664	3	ENSOARG00000007664	1	ENSOARG00000010499|ENSOARG00000010521	2	no	BP
cellular response to growth factor stimulus	GO:0071363	0.0173682	0.2036	--	196	ENSOARG00000019686|ENSOARG00000003199|ENSOARG00000007950|ENSOARG00000016160|ENSOARG00000020451|ENSOARG00000009283	6	ENSOARG00000007950|ENSOARG00000019686	2	ENSOARG00000016160|ENSOARG00000009283|ENSOARG00000020451|ENSOARG00000003199	4	no	BP
establishment of localization in cell	GO:0051649	0.0177056	0.2036	--	1147	ENSOARG00000008132|ENSOARG00000000537|ENSOARG00000013909|ENSOARG00000016433|ENSOARG00000019997|ENSOARG00000007664|ENSOARG00000011163|ENSOARG00000013414|ENSOARG00000006281|ENSOARG00000000840|ENSOARG00000011645|ENSOARG00000013640|ENSOARG00000019441|ENSOARG00000020554|ENSOARG00000019944|ENSOARG00000011812|ENSOARG00000005101|ENSOARG00000006100|ENSOARG00000004896|ENSOARG00000017018	20	ENSOARG00000004896|ENSOARG00000011645|ENSOARG00000016433|ENSOARG00000006100|ENSOARG00000013909|ENSOARG00000008132|ENSOARG00000007664|ENSOARG00000000840|ENSOARG00000019441	9	ENSOARG00000011163|ENSOARG00000006281|ENSOARG00000005101|ENSOARG00000013414|ENSOARG00000013640|ENSOARG00000011812|ENSOARG00000020554|ENSOARG00000019944|ENSOARG00000000537|ENSOARG00000017018|ENSOARG00000019997	11	no	BP
organic substance biosynthetic process	GO:1901576	0.017734	0.2036	--	4016	ENSOARG00000008860|ENSOARG00000010190|ENSOARG00000015955|ENSOARG00000016205|ENSOARG00000016470|ENSOARG00000003456|ENSOARG00000013723|ENSOARG00000019035|ENSOARG00000003640|ENSOARG00000019038|ENSOARG00000018101|ENSOARG00000009576|ENSOARG00000005790|ENSOARG00000012996|ENSOARG00000003333|ENSOARG00000003310|ENSOARG00000018018|ENSOARG00000019700|ENSOARG00000011587|ENSOARG00000018508|ENSOARG00000010582|…	55	ENSOARG00000017488|ENSOARG00000013155|ENSOARG00000010573|ENSOARG00000003456|ENSOARG00000005790|ENSOARG00000003720|ENSOARG00000010144|ENSOARG00000016394|ENSOARG00000017771|ENSOARG00000010539|ENSOARG00000019700|ENSOARG00000003640|ENSOARG00000007035|ENSOARG00000011587|ENSOARG00000007664|ENSOARG00000017813|ENSOARG00000012996|ENSOARG00000016470|ENSOARG00000003966	19	ENSOARG00000013768|ENSOARG00000015955|ENSOARG00000017954|ENSOARG00000018508|ENSOARG00000006666|ENSOARG00000019679|ENSOARG00000018018|ENSOARG00000015622|ENSOARG00000015447|ENSOARG00000016205|ENSOARG00000014252|ENSOARG00000006106|ENSOARG00000019035|ENSOARG00000013414|ENSOARG00000012432|ENSOARG00000010071|ENSOARG00000019038|ENSOARG00000014314|ENSOARG00000009576|ENSOARG00000010734|ENSOARG00000000065|…	36	no	BP
regeneration	GO:0031099	0.01774	0.2036	--	95	ENSOARG00000010582|ENSOARG00000003543|ENSOARG00000019963|ENSOARG00000017488	4	ENSOARG00000017488|ENSOARG00000019963	2	ENSOARG00000003543|ENSOARG00000010582	2	no	BP
negative regulation of cell growth	GO:0030308	0.0178983	0.2036	--	144	ENSOARG00000019963|ENSOARG00000003543|ENSOARG00000010574|ENSOARG00000018166|ENSOARG00000003765	5	ENSOARG00000019963	1	ENSOARG00000003765|ENSOARG00000018166|ENSOARG00000003543|ENSOARG00000010574	4	no	BP
positive regulation of cell death	GO:0010942	0.0179703	0.2036	--	506	ENSOARG00000019686|ENSOARG00000000747|ENSOARG00000008343|ENSOARG00000006281|ENSOARG00000014252|ENSOARG00000010071|ENSOARG00000019441|ENSOARG00000020554|ENSOARG00000011812|ENSOARG00000018416|ENSOARG00000007594	11	ENSOARG00000008343|ENSOARG00000019441|ENSOARG00000019686	3	ENSOARG00000006281|ENSOARG00000010071|ENSOARG00000014252|ENSOARG00000020554|ENSOARG00000000747|ENSOARG00000007594|ENSOARG00000011812|ENSOARG00000018416	8	no	BP
regulation of microtubule polymerization or depolymerization	GO:0031110	0.0180559	0.2036	--	53	ENSOARG00000007950|ENSOARG00000011812|ENSOARG00000003765	3	ENSOARG00000007950	1	ENSOARG00000003765|ENSOARG00000011812	2	no	BP
cellular response to monoamine stimulus	GO:0071868	0.0183102	0.2036	--	20	ENSOARG00000010521|ENSOARG00000010499	2	--	0	ENSOARG00000010499|ENSOARG00000010521	2	no	BP
protein localization to cell surface	GO:0034394	0.0183102	0.2036	--	20	ENSOARG00000000537|ENSOARG00000019673	2	ENSOARG00000019673	1	ENSOARG00000000537	1	no	BP
cellular response to catecholamine stimulus	GO:0071870	0.0183102	0.2036	--	20	ENSOARG00000010521|ENSOARG00000010499	2	--	0	ENSOARG00000010499|ENSOARG00000010521	2	no	BP
developmental induction	GO:0031128	0.0183102	0.2036	--	20	ENSOARG00000006100|ENSOARG00000001851	2	ENSOARG00000006100	1	ENSOARG00000001851	1	no	BP
detection of external biotic stimulus	GO:0098581	0.0183102	0.2036	--	20	ENSOARG00000000552|ENSOARG00000000538	2	ENSOARG00000000552|ENSOARG00000000538	2	--	0	no	BP
rhythmic behavior	GO:0007622	0.0183102	0.2036	--	20	ENSOARG00000006100|ENSOARG00000004827	2	ENSOARG00000006100	1	ENSOARG00000004827	1	no	BP
liver regeneration	GO:0097421	0.0183102	0.2036	--	20	ENSOARG00000010582|ENSOARG00000017488	2	ENSOARG00000017488	1	ENSOARG00000010582	1	no	BP
regulation of ion transport	GO:0043269	0.0193252	0.2036	--	381	ENSOARG00000000537|ENSOARG00000019963|ENSOARG00000017954|ENSOARG00000010521|ENSOARG00000012356|ENSOARG00000010499|ENSOARG00000010541|ENSOARG00000007287|ENSOARG00000018416	9	ENSOARG00000012356|ENSOARG00000007287|ENSOARG00000019963	3	ENSOARG00000010521|ENSOARG00000017954|ENSOARG00000010541|ENSOARG00000018416|ENSOARG00000000537|ENSOARG00000010499	6	no	BP
negative regulation of biological process	GO:0048519	0.0196178	0.2036	GO:0043118	4038	ENSOARG00000008132|ENSOARG00000015955|ENSOARG00000017490|ENSOARG00000016205|ENSOARG00000006281|ENSOARG00000015622|ENSOARG00000003543|ENSOARG00000013980|ENSOARG00000017945|ENSOARG00000016004|ENSOARG00000006373|ENSOARG00000006421|ENSOARG00000012996|ENSOARG00000000798|ENSOARG00000010071|ENSOARG00000019441|ENSOARG00000003966|ENSOARG00000011812|ENSOARG00000007950|ENSOARG00000020451|ENSOARG00000003765|…	55	ENSOARG00000012356|ENSOARG00000017488|ENSOARG00000014520|ENSOARG00000000798|ENSOARG00000006100|ENSOARG00000016500|ENSOARG00000013980|ENSOARG00000004429|ENSOARG00000008132|ENSOARG00000017771|ENSOARG00000019963|ENSOARG00000011645|ENSOARG00000003640|ENSOARG00000019686|ENSOARG00000003966|ENSOARG00000019441|ENSOARG00000012996|ENSOARG00000010573|ENSOARG00000001160|ENSOARG00000007950|ENSOARG00000017559	21	ENSOARG00000011631|ENSOARG00000017490|ENSOARG00000015955|ENSOARG00000017954|ENSOARG00000004351|ENSOARG00000020451|ENSOARG00000019679|ENSOARG00000016004|ENSOARG00000015622|ENSOARG00000010521|ENSOARG00000006373|ENSOARG00000006435|ENSOARG00000016205|ENSOARG00000018166|ENSOARG00000003126|ENSOARG00000014252|ENSOARG00000009380|ENSOARG00000010499|ENSOARG00000009868|ENSOARG00000006106|ENSOARG00000014314|…	34	no	BP
activation of MAPK activity	GO:0000187	0.0196519	0.2036	--	98	ENSOARG00000003199|ENSOARG00000011631|ENSOARG00000001851|ENSOARG00000011185	4	--	0	ENSOARG00000001851|ENSOARG00000011185|ENSOARG00000011631|ENSOARG00000003199	4	no	BP
positive regulation of macroautophagy	GO:0016239	0.0196519	0.2036	--	98	ENSOARG00000020004|ENSOARG00000006373|ENSOARG00000019083|ENSOARG00000011812	4	--	0	ENSOARG00000020004|ENSOARG00000019083|ENSOARG00000011812|ENSOARG00000006373	4	no	BP
glycerolipid biosynthetic process	GO:0045017	0.0198965	0.2036	--	148	ENSOARG00000013414|ENSOARG00000016205|ENSOARG00000009576|ENSOARG00000006666|ENSOARG00000007664	5	ENSOARG00000007664	1	ENSOARG00000009576|ENSOARG00000016205|ENSOARG00000013414|ENSOARG00000006666	4	no	BP
tumor necrosis factor-mediated signaling pathway	GO:0033209	0.0199171	0.2036	--	55	ENSOARG00000008343|ENSOARG00000000747|ENSOARG00000004351	3	ENSOARG00000008343	1	ENSOARG00000004351|ENSOARG00000000747	2	no	BP
regulation of steroid metabolic process	GO:0019218	0.0199171	0.2036	--	55	ENSOARG00000017559|ENSOARG00000001851|ENSOARG00000016470	3	ENSOARG00000016470|ENSOARG00000017559	2	ENSOARG00000001851	1	no	BP
neutrophil migration	GO:1990266	0.0199171	0.2036	--	55	ENSOARG00000010521|ENSOARG00000010499|ENSOARG00000007664	3	ENSOARG00000007664	1	ENSOARG00000010499|ENSOARG00000010521	2	no	BP
response to toxic substance	GO:0009636	0.0199714	0.2036	--	260	ENSOARG00000006281|ENSOARG00000016470|ENSOARG00000019441|ENSOARG00000011812|ENSOARG00000010573|ENSOARG00000016394|ENSOARG00000006106	7	ENSOARG00000016394|ENSOARG00000016470|ENSOARG00000010573|ENSOARG00000019441	4	ENSOARG00000006106|ENSOARG00000006281|ENSOARG00000011812	3	no	BP
regulation of release of sequestered calcium ion into cytosol by sarcoplasmic reticulum	GO:0010880	0.0200998	0.2036	--	21	ENSOARG00000000537|ENSOARG00000018416	2	--	0	ENSOARG00000000537|ENSOARG00000018416	2	no	BP
inflammatory response	GO:0006954	0.0208224	0.2036	--	386	ENSOARG00000000552|ENSOARG00000000520|ENSOARG00000007664|ENSOARG00000025177|ENSOARG00000008343|ENSOARG00000015955|ENSOARG00000000538|ENSOARG00000009576|ENSOARG00000006106	9	ENSOARG00000000552|ENSOARG00000025177|ENSOARG00000007664|ENSOARG00000008343|ENSOARG00000000538|ENSOARG00000000520	6	ENSOARG00000006106|ENSOARG00000009576|ENSOARG00000015955	3	no	BP
positive regulation of chaperone-mediated protein complex assembly	GO:0090035	0.0208292	0.2036	--	2	ENSOARG00000011812	1	--	0	ENSOARG00000011812	1	no	BP
positive regulation of glucokinase activity	GO:0033133	0.0208292	0.2036	--	2	ENSOARG00000006281	1	--	0	ENSOARG00000006281	1	no	BP
tubulin deacetylation	GO:0090042	0.0208292	0.2036	--	2	ENSOARG00000011812	1	--	0	ENSOARG00000011812	1	no	BP
signal transduction by trans-phosphorylation	GO:0023016	0.0208292	0.2036	--	2	ENSOARG00000012356	1	ENSOARG00000012356	1	--	0	no	BP
T-tubule organization	GO:0033292	0.0208292	0.2036	--	2	ENSOARG00000000537	1	--	0	ENSOARG00000000537	1	no	BP
response to mycophenolic acid	GO:0071505	0.0208292	0.2036	--	2	ENSOARG00000016470	1	ENSOARG00000016470	1	--	0	no	BP
positive regulation of mitochondrial membrane potential	GO:0010918	0.0208292	0.2036	--	2	ENSOARG00000006281	1	--	0	ENSOARG00000006281	1	no	BP
regulation of interleukin-1 biosynthetic process	GO:0045360	0.0208292	0.2036	--	2	ENSOARG00000016470	1	ENSOARG00000016470	1	--	0	no	BP
positive regulation of interleukin-1 biosynthetic process	GO:0045362	0.0208292	0.2036	--	2	ENSOARG00000016470	1	ENSOARG00000016470	1	--	0	no	BP
cellular response to chromate	GO:0071247	0.0208292	0.2036	--	2	ENSOARG00000006281	1	--	0	ENSOARG00000006281	1	no	BP
regulation of chaperone-mediated protein complex assembly	GO:0090034	0.0208292	0.2036	--	2	ENSOARG00000011812	1	--	0	ENSOARG00000011812	1	no	BP
cardiac cell fate specification	GO:0060912	0.0208292	0.2036	--	2	ENSOARG00000006069	1	--	0	ENSOARG00000006069	1	no	BP
response to interleukin-15	GO:0070672	0.0208292	0.2036	--	2	ENSOARG00000017954	1	--	0	ENSOARG00000017954	1	no	BP
tRNA nucleoside ribose methylation	GO:0002128	0.0208292	0.2036	--	2	ENSOARG00000012432	1	--	0	ENSOARG00000012432	1	no	BP
central nervous system myelin formation	GO:0032289	0.0208292	0.2036	--	2	ENSOARG00000006069	1	--	0	ENSOARG00000006069	1	no	BP
positive regulation of apoptotic process in other organism	GO:0044533	0.0208292	0.2036	--	2	ENSOARG00000006281	1	--	0	ENSOARG00000006281	1	no	BP
regulation of metanephric glomerular mesangial cell proliferation	GO:0072301	0.0208292	0.2036	--	2	ENSOARG00000016470	1	ENSOARG00000016470	1	--	0	no	BP
clathrin coat disassembly	GO:0072318	0.0208292	0.2036	--	2	ENSOARG00000013414	1	--	0	ENSOARG00000013414	1	no	BP
response to chromate	GO:0046687	0.0208292	0.2036	--	2	ENSOARG00000006281	1	--	0	ENSOARG00000006281	1	no	BP
substrate-dependent cell migration, cell attachment to substrate	GO:0006931	0.0208292	0.2036	--	2	ENSOARG00000000747	1	--	0	ENSOARG00000000747	1	no	BP
cellular response to mycophenolic acid	GO:0071506	0.0208292	0.2036	--	2	ENSOARG00000016470	1	ENSOARG00000016470	1	--	0	no	BP
neutrophil extravasation	GO:0072672	0.0208292	0.2036	--	2	ENSOARG00000007664	1	ENSOARG00000007664	1	--	0	no	BP
negative regulation of protein glycosylation in Golgi	GO:0090285	0.0208292	0.2036	--	2	ENSOARG00000014252	1	--	0	ENSOARG00000014252	1	no	BP
proximal/distal axis specification	GO:0009946	0.0208292	0.2036	--	2	ENSOARG00000006100	1	ENSOARG00000006100	1	--	0	no	BP
protein insertion into mitochondrial membrane involved in apoptotic signaling pathway	GO:0001844	0.0208292	0.2036	--	2	ENSOARG00000006281	1	--	0	ENSOARG00000006281	1	no	BP
optic vesicle morphogenesis	GO:0003404	0.0208292	0.2036	--	2	ENSOARG00000006100	1	ENSOARG00000006100	1	--	0	no	BP
positive regulation by organism of apoptotic process in other organism involved in symbiotic interaction	GO:0052501	0.0208292	0.2036	GO:0052388	2	ENSOARG00000006281	1	--	0	ENSOARG00000006281	1	no	BP
positive regulation of apoptotic process by virus	GO:0060139	0.0208292	0.2036	--	2	ENSOARG00000006281	1	--	0	ENSOARG00000006281	1	no	BP
positive regulation by organism of programmed cell death in other organism involved in symbiotic interaction	GO:0052330	0.0208292	0.2036	GO:0052518|GO:0052529	2	ENSOARG00000006281	1	--	0	ENSOARG00000006281	1	no	BP
positive regulation by symbiont of host apoptotic process	GO:0052151	0.0208292	0.2036	GO:0033669|GO:0052030	2	ENSOARG00000006281	1	--	0	ENSOARG00000006281	1	no	BP
pigment granule aggregation in cell center	GO:0051877	0.0208292	0.2036	--	2	ENSOARG00000013909	1	ENSOARG00000013909	1	--	0	no	BP
positive regulation by symbiont of host programmed cell death	GO:0052042	0.0208292	0.2036	GO:0012504|GO:0052044|GO:0052045|GO:0052153|GO:0052397|GO:0052400	2	ENSOARG00000006281	1	--	0	ENSOARG00000006281	1	no	BP
flavin-containing compound biosynthetic process	GO:0042727	0.0208292	0.2036	--	2	ENSOARG00000003310	1	--	0	ENSOARG00000003310	1	no	BP
negative regulation of oocyte maturation	GO:1900194	0.0208292	0.2036	--	2	ENSOARG00000013980	1	ENSOARG00000013980	1	--	0	no	BP
regulation of phosphatidylcholine biosynthetic process	GO:2001245	0.0208292	0.2036	--	2	ENSOARG00000016205	1	--	0	ENSOARG00000016205	1	no	BP
regulation of eye pigmentation	GO:0048073	0.0208292	0.2036	--	2	ENSOARG00000000840	1	ENSOARG00000000840	1	--	0	no	BP
female pronucleus assembly	GO:0035038	0.0208292	0.2036	--	2	ENSOARG00000013980	1	ENSOARG00000013980	1	--	0	no	BP
positive regulation of interleukin-1 beta biosynthetic process	GO:0050725	0.0208292	0.2036	--	2	ENSOARG00000016470	1	ENSOARG00000016470	1	--	0	no	BP
cell communication by chemical coupling	GO:0010643	0.0208292	0.2036	--	2	ENSOARG00000019963	1	ENSOARG00000019963	1	--	0	no	BP
regulation of CD8-positive, alpha-beta T cell differentiation	GO:0043376	0.0208292	0.2036	--	2	ENSOARG00000003333	1	--	0	ENSOARG00000003333	1	no	BP
regulation of interleukin-1 beta biosynthetic process	GO:0050722	0.0208292	0.2036	--	2	ENSOARG00000016470	1	ENSOARG00000016470	1	--	0	no	BP
negative regulation of protein depolymerization	GO:1901880	0.0208858	0.2036	--	56	ENSOARG00000007950|ENSOARG00000011812|ENSOARG00000003765	3	ENSOARG00000007950	1	ENSOARG00000003765|ENSOARG00000011812	2	no	BP
monovalent inorganic cation homeostasis	GO:0055067	0.0209945	0.203936	--	100	ENSOARG00000006435|ENSOARG00000008446|ENSOARG00000018416|ENSOARG00000004827	4	ENSOARG00000008446	1	ENSOARG00000004827|ENSOARG00000018416|ENSOARG00000006435	3	no	BP
regulation of metabolic process	GO:0019222	0.0212272	0.204766	--	5378	ENSOARG00000000537|ENSOARG00000013909|ENSOARG00000006421|ENSOARG00000010190|ENSOARG00000015955|ENSOARG00000017490|ENSOARG00000008343|ENSOARG00000006281|ENSOARG00000016470|ENSOARG00000000552|ENSOARG00000000538|ENSOARG00000013723|ENSOARG00000013980|ENSOARG00000019035|ENSOARG00000017945|ENSOARG00000016394|ENSOARG00000003292|ENSOARG00000006373|ENSOARG00000010071|ENSOARG00000019038|ENSOARG00000004827|…	70	ENSOARG00000013980|ENSOARG00000017771|ENSOARG00000025177|ENSOARG00000007664|ENSOARG00000016470|ENSOARG00000017559|ENSOARG00000012356|ENSOARG00000000798|ENSOARG00000013082|ENSOARG00000017488|ENSOARG00000016394|ENSOARG00000006100|ENSOARG00000016500|ENSOARG00000010539|ENSOARG00000008343|ENSOARG00000007035|ENSOARG00000003966|ENSOARG00000010573|ENSOARG00000003720|ENSOARG00000014520|ENSOARG00000019686|…	28	ENSOARG00000013768|ENSOARG00000011631|ENSOARG00000017490|ENSOARG00000003292|ENSOARG00000015955|ENSOARG00000004714|ENSOARG00000018508|ENSOARG00000019083|ENSOARG00000019679|ENSOARG00000008860|ENSOARG00000003765|ENSOARG00000006373|ENSOARG00000016205|ENSOARG00000003126|ENSOARG00000014252|ENSOARG00000018166|ENSOARG00000006106|ENSOARG00000019035|ENSOARG00000015622|ENSOARG00000014314|ENSOARG00000020004|…	42	no	BP
regulation of phosphorylation	GO:0042325	0.021229	0.204766	--	1169	ENSOARG00000017488|ENSOARG00000001851|ENSOARG00000011185|ENSOARG00000003199|ENSOARG00000017559|ENSOARG00000008343|ENSOARG00000006281|ENSOARG00000014176|ENSOARG00000010071|ENSOARG00000013082|ENSOARG00000010573|ENSOARG00000013980|ENSOARG00000017945|ENSOARG00000017490|ENSOARG00000003292|ENSOARG00000003640|ENSOARG00000011631|ENSOARG00000013723|ENSOARG00000018416|ENSOARG00000000798	20	ENSOARG00000017488|ENSOARG00000010573|ENSOARG00000000798|ENSOARG00000013980|ENSOARG00000008343|ENSOARG00000003640|ENSOARG00000014176|ENSOARG00000013082|ENSOARG00000017559	9	ENSOARG00000011185|ENSOARG00000006281|ENSOARG00000011631|ENSOARG00000017490|ENSOARG00000003292|ENSOARG00000010071|ENSOARG00000017945|ENSOARG00000003199|ENSOARG00000018416|ENSOARG00000013723|ENSOARG00000001851	11	no	BP
cell periphery	GO:0071944	0.00409707	0.205439	--	31	ENSOARG00000010521|ENSOARG00000010499|ENSOARG00000004351	3	--	0	ENSOARG00000004351|ENSOARG00000010499|ENSOARG00000010521	3	no	CC
positive regulation of intracellular signal transduction	GO:1902533	0.0214174	0.205862	GO:0010740	728	ENSOARG00000006281|ENSOARG00000011185|ENSOARG00000018166|ENSOARG00000003199|ENSOARG00000017559|ENSOARG00000008343|ENSOARG00000001851|ENSOARG00000010071|ENSOARG00000019963|ENSOARG00000007594|ENSOARG00000010573|ENSOARG00000003640|ENSOARG00000011631|ENSOARG00000018416	14	ENSOARG00000008343|ENSOARG00000003640|ENSOARG00000019963|ENSOARG00000010573|ENSOARG00000017559	5	ENSOARG00000011185|ENSOARG00000006281|ENSOARG00000011631|ENSOARG00000018166|ENSOARG00000010071|ENSOARG00000003199|ENSOARG00000018416|ENSOARG00000001851|ENSOARG00000007594	9	no	BP
negative regulation of epithelial cell proliferation	GO:0050680	0.0216864	0.206744	--	101	ENSOARG00000016004|ENSOARG00000006421|ENSOARG00000010071|ENSOARG00000010574	4	--	0	ENSOARG00000010071|ENSOARG00000010574|ENSOARG00000006421|ENSOARG00000016004	4	no	BP
response to catecholamine	GO:0071869	0.0219594	0.206744	--	22	ENSOARG00000010521|ENSOARG00000010499	2	--	0	ENSOARG00000010499|ENSOARG00000010521	2	no	BP
response to monoamine	GO:0071867	0.0219594	0.206744	--	22	ENSOARG00000010521|ENSOARG00000010499	2	--	0	ENSOARG00000010499|ENSOARG00000010521	2	no	BP
positive regulation of protein complex disassembly	GO:0043243	0.0219594	0.206744	--	22	ENSOARG00000006373|ENSOARG00000007950	2	ENSOARG00000007950	1	ENSOARG00000006373	1	no	BP
detection of biotic stimulus	GO:0009595	0.0219594	0.206744	GO:0009596	22	ENSOARG00000000552|ENSOARG00000000538	2	ENSOARG00000000552|ENSOARG00000000538	2	--	0	no	BP
regulation of transport	GO:0051049	0.0220038	0.206744	--	1404	ENSOARG00000000537|ENSOARG00000000552|ENSOARG00000016433|ENSOARG00000006281|ENSOARG00000000538|ENSOARG00000010521|ENSOARG00000010541|ENSOARG00000010071|ENSOARG00000020554|ENSOARG00000011406|ENSOARG00000000520|ENSOARG00000017559|ENSOARG00000011645|ENSOARG00000017954|ENSOARG00000012356|ENSOARG00000004833|ENSOARG00000010499|ENSOARG00000007287|ENSOARG00000019944|ENSOARG00000000840|ENSOARG00000019963|…	23	ENSOARG00000012356|ENSOARG00000016433|ENSOARG00000007287|ENSOARG00000000552|ENSOARG00000011645|ENSOARG00000000840|ENSOARG00000000538|ENSOARG00000004833|ENSOARG00000000520|ENSOARG00000019963|ENSOARG00000017559	11	ENSOARG00000006281|ENSOARG00000011631|ENSOARG00000010521|ENSOARG00000010071|ENSOARG00000018416|ENSOARG00000017954|ENSOARG00000010541|ENSOARG00000020554|ENSOARG00000019944|ENSOARG00000000537|ENSOARG00000010499|ENSOARG00000011406	12	no	BP
regulation of ion homeostasis	GO:2000021	0.0220356	0.206744	--	152	ENSOARG00000008132|ENSOARG00000000537|ENSOARG00000019963|ENSOARG00000012356|ENSOARG00000018416	5	ENSOARG00000012356|ENSOARG00000008132|ENSOARG00000019963	3	ENSOARG00000000537|ENSOARG00000018416	2	no	BP
establishment of protein localization	GO:0045184	0.0222784	0.208311	--	1175	ENSOARG00000010948|ENSOARG00000016433|ENSOARG00000010321|ENSOARG00000019997|ENSOARG00000011163|ENSOARG00000000840|ENSOARG00000005101|ENSOARG00000006281|ENSOARG00000011406|ENSOARG00000000552|ENSOARG00000011645|ENSOARG00000019441|ENSOARG00000020554|ENSOARG00000011812|ENSOARG00000013909|ENSOARG00000016004|ENSOARG00000006100|ENSOARG00000004896|ENSOARG00000017018|ENSOARG00000004351	20	ENSOARG00000004896|ENSOARG00000016433|ENSOARG00000006100|ENSOARG00000000840|ENSOARG00000013909|ENSOARG00000000552|ENSOARG00000011645|ENSOARG00000010948|ENSOARG00000019441	9	ENSOARG00000004351|ENSOARG00000016004|ENSOARG00000006281|ENSOARG00000005101|ENSOARG00000011163|ENSOARG00000010321|ENSOARG00000011812|ENSOARG00000011406|ENSOARG00000017018|ENSOARG00000019997|ENSOARG00000020554	11	no	BP
membrane organization	GO:0061024	0.0225665	0.210289	GO:0016044|GO:0044802	524	ENSOARG00000000537|ENSOARG00000016433|ENSOARG00000009380|ENSOARG00000006195|ENSOARG00000011163|ENSOARG00000006281|ENSOARG00000018543|ENSOARG00000004896|ENSOARG00000020554|ENSOARG00000019944|ENSOARG00000017018	11	ENSOARG00000004896|ENSOARG00000016433	2	ENSOARG00000006281|ENSOARG00000009380|ENSOARG00000011163|ENSOARG00000018543|ENSOARG00000006195|ENSOARG00000020554|ENSOARG00000019944|ENSOARG00000000537|ENSOARG00000017018	9	no	BP
nucleotide catabolic process	GO:0009166	0.0228997	0.212674	--	58	ENSOARG00000010521|ENSOARG00000020451|ENSOARG00000010499	3	--	0	ENSOARG00000010499|ENSOARG00000020451|ENSOARG00000010521	3	no	BP
response to reactive oxygen species	GO:0000302	0.0231118	0.213202	--	103	ENSOARG00000010573|ENSOARG00000019441|ENSOARG00000006281|ENSOARG00000011812	4	ENSOARG00000010573|ENSOARG00000019441	2	ENSOARG00000006281|ENSOARG00000011812	2	no	BP
regulation of muscle contraction	GO:0006937	0.0231118	0.213202	--	103	ENSOARG00000000537|ENSOARG00000018416|ENSOARG00000010499|ENSOARG00000010521	4	--	0	ENSOARG00000000537|ENSOARG00000018416|ENSOARG00000010521|ENSOARG00000010499	4	no	BP
regulation of biological process	GO:0050789	0.0236019	0.216546	GO:0050791	10043	ENSOARG00000016433|ENSOARG00000015955|ENSOARG00000008343|ENSOARG00000006281|ENSOARG00000003292|ENSOARG00000000306|ENSOARG00000004827|ENSOARG00000006195|ENSOARG00000003199|ENSOARG00000001851|ENSOARG00000020004|ENSOARG00000020554|ENSOARG00000008339|ENSOARG00000016205|ENSOARG00000009868|ENSOARG00000011406|ENSOARG00000010071|ENSOARG00000011645|ENSOARG00000004714|ENSOARG00000012356|ENSOARG00000000538|…	120	ENSOARG00000016433|ENSOARG00000019441|ENSOARG00000013980|ENSOARG00000016394|ENSOARG00000008339|ENSOARG00000025177|ENSOARG00000007664|ENSOARG00000019673|ENSOARG00000000375|ENSOARG00000016500|ENSOARG00000016470|ENSOARG00000017559|ENSOARG00000012356|ENSOARG00000001160|ENSOARG00000000798|ENSOARG00000000840|ENSOARG00000007287|ENSOARG00000008529|ENSOARG00000006111|ENSOARG00000010773|ENSOARG00000004833|…	48	ENSOARG00000013768|ENSOARG00000010541|ENSOARG00000019038|ENSOARG00000011631|ENSOARG00000017490|ENSOARG00000003292|ENSOARG00000015955|ENSOARG00000004714|ENSOARG00000017954|ENSOARG00000004351|ENSOARG00000018508|ENSOARG00000006195|ENSOARG00000020554|ENSOARG00000019679|ENSOARG00000008860|ENSOARG00000017018|ENSOARG00000019997|ENSOARG00000010377|ENSOARG00000003765|ENSOARG00000010521|ENSOARG00000006373|…	72	no	BP
kidney development	GO:0001822	0.0238453	0.216546	--	104	ENSOARG00000016470|ENSOARG00000013928|ENSOARG00000005790|ENSOARG00000010071	4	ENSOARG00000016470|ENSOARG00000005790	2	ENSOARG00000013928|ENSOARG00000010071	2	no	BP
regulation of lipid biosynthetic process	GO:0046890	0.0238453	0.216546	--	104	ENSOARG00000017559|ENSOARG00000016205|ENSOARG00000001851|ENSOARG00000016470	4	ENSOARG00000016470|ENSOARG00000017559	2	ENSOARG00000001851|ENSOARG00000016205	2	no	BP
positive regulation of release of cytochrome c from mitochondria	GO:0090200	0.0238873	0.216546	--	23	ENSOARG00000020554|ENSOARG00000006281	2	--	0	ENSOARG00000006281|ENSOARG00000020554	2	no	BP
granulocyte chemotaxis	GO:0071621	0.0239449	0.216546	--	59	ENSOARG00000010521|ENSOARG00000010499|ENSOARG00000007664	3	ENSOARG00000007664	1	ENSOARG00000010499|ENSOARG00000010521	2	no	BP
regulation of cation transmembrane transport	GO:1904062	0.0239469	0.216546	--	211	ENSOARG00000000537|ENSOARG00000010521|ENSOARG00000010499|ENSOARG00000010541|ENSOARG00000007287|ENSOARG00000018416	6	ENSOARG00000007287	1	ENSOARG00000000537|ENSOARG00000010541|ENSOARG00000010499|ENSOARG00000010521|ENSOARG00000018416	5	no	BP
cellular nitrogen compound catabolic process	GO:0044270	0.0240517	0.216781	--	332	ENSOARG00000016500|ENSOARG00000014520|ENSOARG00000015955|ENSOARG00000017771|ENSOARG00000010521|ENSOARG00000010499|ENSOARG00000008426|ENSOARG00000020451	8	ENSOARG00000014520|ENSOARG00000017771|ENSOARG00000016500	3	ENSOARG00000008426|ENSOARG00000010499|ENSOARG00000015955|ENSOARG00000020451|ENSOARG00000010521	5	no	BP
heterocycle biosynthetic process	GO:0018130	0.0242384	0.217749	--	2633	ENSOARG00000010190|ENSOARG00000015955|ENSOARG00000018508|ENSOARG00000016470|ENSOARG00000015622|ENSOARG00000013723|ENSOARG00000019035|ENSOARG00000003640|ENSOARG00000019038|ENSOARG00000006421|ENSOARG00000012996|ENSOARG00000003333|ENSOARG00000003310|ENSOARG00000010071|ENSOARG00000003966|ENSOARG00000011812|ENSOARG00000004345|ENSOARG00000013353|ENSOARG00000010734|ENSOARG00000017488|ENSOARG00000003720|…	38	ENSOARG00000017488|ENSOARG00000016394|ENSOARG00000010573|ENSOARG00000003720|ENSOARG00000010539|ENSOARG00000017771|ENSOARG00000003640|ENSOARG00000007035|ENSOARG00000003966|ENSOARG00000012996|ENSOARG00000016470|ENSOARG00000010144	12	ENSOARG00000013768|ENSOARG00000015955|ENSOARG00000018508|ENSOARG00000019679|ENSOARG00000015622|ENSOARG00000015447|ENSOARG00000006106|ENSOARG00000019035|ENSOARG00000010071|ENSOARG00000014314|ENSOARG00000019038|ENSOARG00000010734|ENSOARG00000000065|ENSOARG00000018101|ENSOARG00000010190|ENSOARG00000011812|ENSOARG00000003310|ENSOARG00000006421|ENSOARG00000008426|ENSOARG00000004345|ENSOARG00000013353|…	26	no	BP
heterocycle catabolic process	GO:0046700	0.0244305	0.21876	--	333	ENSOARG00000016500|ENSOARG00000014520|ENSOARG00000015955|ENSOARG00000017771|ENSOARG00000010521|ENSOARG00000010499|ENSOARG00000008426|ENSOARG00000020451	8	ENSOARG00000014520|ENSOARG00000017771|ENSOARG00000016500	3	ENSOARG00000008426|ENSOARG00000010499|ENSOARG00000015955|ENSOARG00000020451|ENSOARG00000010521	5	no	BP
biosynthetic process	GO:0009058	0.0245134	0.21879	GO:0044711	4088	ENSOARG00000008860|ENSOARG00000010190|ENSOARG00000015955|ENSOARG00000016205|ENSOARG00000016470|ENSOARG00000003456|ENSOARG00000013723|ENSOARG00000019035|ENSOARG00000003640|ENSOARG00000019038|ENSOARG00000018101|ENSOARG00000009576|ENSOARG00000005790|ENSOARG00000012996|ENSOARG00000003333|ENSOARG00000003310|ENSOARG00000018018|ENSOARG00000019700|ENSOARG00000011587|ENSOARG00000018508|ENSOARG00000010582|…	55	ENSOARG00000017488|ENSOARG00000013155|ENSOARG00000010573|ENSOARG00000003456|ENSOARG00000005790|ENSOARG00000003720|ENSOARG00000010144|ENSOARG00000016394|ENSOARG00000017771|ENSOARG00000010539|ENSOARG00000019700|ENSOARG00000003640|ENSOARG00000007035|ENSOARG00000011587|ENSOARG00000007664|ENSOARG00000017813|ENSOARG00000012996|ENSOARG00000016470|ENSOARG00000003966	19	ENSOARG00000013768|ENSOARG00000015955|ENSOARG00000017954|ENSOARG00000018508|ENSOARG00000006666|ENSOARG00000019679|ENSOARG00000018018|ENSOARG00000015622|ENSOARG00000015447|ENSOARG00000016205|ENSOARG00000014252|ENSOARG00000006106|ENSOARG00000019035|ENSOARG00000013414|ENSOARG00000012432|ENSOARG00000010071|ENSOARG00000019038|ENSOARG00000014314|ENSOARG00000009576|ENSOARG00000010734|ENSOARG00000000065|…	36	no	BP
toll-like receptor signaling pathway	GO:0002224	0.0250156	0.221928	--	60	ENSOARG00000000552|ENSOARG00000000520|ENSOARG00000000538	3	ENSOARG00000000520|ENSOARG00000000552|ENSOARG00000000538	3	--	0	no	BP
positive regulation of organelle organization	GO:0010638	0.0251641	0.221928	--	533	ENSOARG00000000840|ENSOARG00000007950|ENSOARG00000006281|ENSOARG00000017771|ENSOARG00000020004|ENSOARG00000020554|ENSOARG00000019083|ENSOARG00000008339|ENSOARG00000013414|ENSOARG00000006373|ENSOARG00000011812	11	ENSOARG00000000840|ENSOARG00000008339|ENSOARG00000017771|ENSOARG00000007950	4	ENSOARG00000006281|ENSOARG00000013414|ENSOARG00000006373|ENSOARG00000020004|ENSOARG00000019083|ENSOARG00000020554|ENSOARG00000011812	7	no	BP
negative regulation of cellular biosynthetic process	GO:0031327	0.0252735	0.221928	--	1191	ENSOARG00000012996|ENSOARG00000017488|ENSOARG00000015622|ENSOARG00000011812|ENSOARG00000003126|ENSOARG00000015955|ENSOARG00000017559|ENSOARG00000016205|ENSOARG00000014252|ENSOARG00000017771|ENSOARG00000019679|ENSOARG00000010071|ENSOARG00000008860|ENSOARG00000003966|ENSOARG00000010734|ENSOARG00000013723|ENSOARG00000006100|ENSOARG00000011631|ENSOARG00000006421|ENSOARG00000006106	20	ENSOARG00000017488|ENSOARG00000006100|ENSOARG00000017771|ENSOARG00000003966|ENSOARG00000012996|ENSOARG00000017559	6	ENSOARG00000006106|ENSOARG00000015622|ENSOARG00000006421|ENSOARG00000011631|ENSOARG00000010071|ENSOARG00000015955|ENSOARG00000016205|ENSOARG00000010734|ENSOARG00000008860|ENSOARG00000003126|ENSOARG00000014252|ENSOARG00000013723|ENSOARG00000019679|ENSOARG00000011812	14	no	BP
establishment of vesicle localization	GO:0051650	0.0253544	0.221928	--	106	ENSOARG00000019944|ENSOARG00000013909|ENSOARG00000019997|ENSOARG00000013414	4	ENSOARG00000013909	1	ENSOARG00000013414|ENSOARG00000019997|ENSOARG00000019944	3	no	BP
aromatic amino acid family metabolic process	GO:0009072	0.0258819	0.221928	--	24	ENSOARG00000003456|ENSOARG00000008426	2	ENSOARG00000003456	1	ENSOARG00000008426	1	no	BP
phosphatidic acid metabolic process	GO:0046473	0.0258819	0.221928	--	24	ENSOARG00000016205|ENSOARG00000009576	2	--	0	ENSOARG00000009576|ENSOARG00000016205	2	no	BP
phosphatidic acid biosynthetic process	GO:0006654	0.0258819	0.221928	--	24	ENSOARG00000016205|ENSOARG00000009576	2	--	0	ENSOARG00000009576|ENSOARG00000016205	2	no	BP
negative regulation of protein complex disassembly	GO:0043242	0.0261118	0.221928	--	61	ENSOARG00000007950|ENSOARG00000011812|ENSOARG00000003765	3	ENSOARG00000007950	1	ENSOARG00000003765|ENSOARG00000011812	2	no	BP
cellular response to oxidative stress	GO:0034599	0.0261301	0.221928	--	107	ENSOARG00000010573|ENSOARG00000008608|ENSOARG00000011812|ENSOARG00000019441	4	ENSOARG00000010573|ENSOARG00000019441	2	ENSOARG00000008608|ENSOARG00000011812	2	no	BP
granulocyte migration	GO:0097530	0.0272333	0.221928	--	62	ENSOARG00000010521|ENSOARG00000010499|ENSOARG00000007664	3	ENSOARG00000007664	1	ENSOARG00000010499|ENSOARG00000010521	2	no	BP
organic cyclic compound biosynthetic process	GO:1901362	0.0273487	0.221928	--	2740	ENSOARG00000010190|ENSOARG00000015955|ENSOARG00000018508|ENSOARG00000016470|ENSOARG00000003456|ENSOARG00000013723|ENSOARG00000019035|ENSOARG00000003640|ENSOARG00000019038|ENSOARG00000006421|ENSOARG00000012996|ENSOARG00000003333|ENSOARG00000003310|ENSOARG00000010071|ENSOARG00000003966|ENSOARG00000011812|ENSOARG00000004345|ENSOARG00000013353|ENSOARG00000010734|ENSOARG00000017488|ENSOARG00000003720|…	39	ENSOARG00000017488|ENSOARG00000016394|ENSOARG00000010573|ENSOARG00000003456|ENSOARG00000003720|ENSOARG00000010539|ENSOARG00000017771|ENSOARG00000003640|ENSOARG00000007035|ENSOARG00000003966|ENSOARG00000012996|ENSOARG00000016470|ENSOARG00000010144	13	ENSOARG00000013768|ENSOARG00000015955|ENSOARG00000018508|ENSOARG00000019679|ENSOARG00000015622|ENSOARG00000015447|ENSOARG00000006106|ENSOARG00000019035|ENSOARG00000014314|ENSOARG00000010071|ENSOARG00000019038|ENSOARG00000010734|ENSOARG00000000065|ENSOARG00000018101|ENSOARG00000010190|ENSOARG00000011812|ENSOARG00000003310|ENSOARG00000006421|ENSOARG00000008426|ENSOARG00000004345|ENSOARG00000013353|…	26	no	BP
aromatic compound catabolic process	GO:0019439	0.0276127	0.221928	--	341	ENSOARG00000016500|ENSOARG00000014520|ENSOARG00000015955|ENSOARG00000017771|ENSOARG00000010521|ENSOARG00000010499|ENSOARG00000008426|ENSOARG00000020451	8	ENSOARG00000014520|ENSOARG00000017771|ENSOARG00000016500	3	ENSOARG00000008426|ENSOARG00000010499|ENSOARG00000015955|ENSOARG00000020451|ENSOARG00000010521	5	no	BP
organelle fusion	GO:0048284	0.0277239	0.221928	--	109	ENSOARG00000019944|ENSOARG00000020554|ENSOARG00000017018|ENSOARG00000004896	4	ENSOARG00000004896	1	ENSOARG00000017018|ENSOARG00000020554|ENSOARG00000019944	3	no	BP
phosphatidylglycerol metabolic process	GO:0046471	0.0279416	0.221928	--	25	ENSOARG00000016205|ENSOARG00000009576	2	--	0	ENSOARG00000009576|ENSOARG00000016205	2	no	BP
positive regulation of cell cycle G2/M phase transition	GO:1902751	0.0279416	0.221928	--	25	ENSOARG00000003640|ENSOARG00000017488	2	ENSOARG00000017488|ENSOARG00000003640	2	--	0	no	BP
regulation of meiotic nuclear division	GO:0040020	0.0279416	0.221928	--	25	ENSOARG00000020451|ENSOARG00000013980	2	ENSOARG00000013980	1	ENSOARG00000020451	1	no	BP
immune response-activating signal transduction	GO:0002757	0.0279533	0.221928	--	279	ENSOARG00000000552|ENSOARG00000000520|ENSOARG00000007664|ENSOARG00000000538|ENSOARG00000010521|ENSOARG00000010499|ENSOARG00000009868	7	ENSOARG00000007664|ENSOARG00000000520|ENSOARG00000000552|ENSOARG00000000538	4	ENSOARG00000010499|ENSOARG00000009868|ENSOARG00000010521	3	no	BP
regulation of mitophagy	GO:1901524	0.0283803	0.221928	--	63	ENSOARG00000020004|ENSOARG00000006373|ENSOARG00000011812	3	--	0	ENSOARG00000020004|ENSOARG00000011812|ENSOARG00000006373	3	no	BP
cellular response to reactive oxygen species	GO:0034614	0.0283803	0.221928	--	63	ENSOARG00000010573|ENSOARG00000019441|ENSOARG00000011812	3	ENSOARG00000010573|ENSOARG00000019441	2	ENSOARG00000011812	1	no	BP
protein localization to mitochondrion	GO:0070585	0.0283803	0.221928	--	63	ENSOARG00000011163|ENSOARG00000020554|ENSOARG00000006281	3	--	0	ENSOARG00000011163|ENSOARG00000006281|ENSOARG00000020554	3	no	BP
organophosphate catabolic process	GO:0046434	0.0285421	0.221928	--	110	ENSOARG00000010521|ENSOARG00000020451|ENSOARG00000010499|ENSOARG00000013414	4	--	0	ENSOARG00000013414|ENSOARG00000010499|ENSOARG00000020451|ENSOARG00000010521	4	no	BP
negative regulation of cellular component movement	GO:0051271	0.0291556	0.221928	--	221	ENSOARG00000018166|ENSOARG00000003543|ENSOARG00000019441|ENSOARG00000001160|ENSOARG00000006435|ENSOARG00000016004	6	ENSOARG00000001160|ENSOARG00000019441	2	ENSOARG00000018166|ENSOARG00000003543|ENSOARG00000016004|ENSOARG00000006435	4	no	BP
cell proliferation	GO:0008283	0.0292916	0.221928	--	546	ENSOARG00000017488|ENSOARG00000018101|ENSOARG00000006281|ENSOARG00000016470|ENSOARG00000006069|ENSOARG00000001154|ENSOARG00000015447|ENSOARG00000003292|ENSOARG00000006100|ENSOARG00000010071|ENSOARG00000010773	11	ENSOARG00000017488|ENSOARG00000016470|ENSOARG00000010773|ENSOARG00000006100	4	ENSOARG00000001154|ENSOARG00000006281|ENSOARG00000003292|ENSOARG00000010071|ENSOARG00000006069|ENSOARG00000015447|ENSOARG00000018101	7	no	BP
regulation of calcium ion transport	GO:0051924	0.029999	0.221928	--	165	ENSOARG00000010521|ENSOARG00000000537|ENSOARG00000018416|ENSOARG00000010499|ENSOARG00000010541	5	--	0	ENSOARG00000000537|ENSOARG00000010541|ENSOARG00000018416|ENSOARG00000010521|ENSOARG00000010499	5	no	BP
regulation of glycolytic process	GO:0006110	0.0300648	0.221928	--	26	ENSOARG00000013723|ENSOARG00000013082	2	ENSOARG00000013082	1	ENSOARG00000013723	1	no	BP
positive regulation of programmed cell death	GO:0043068	0.0302562	0.221928	GO:0043071	480	ENSOARG00000000747|ENSOARG00000008343|ENSOARG00000006281|ENSOARG00000014252|ENSOARG00000010071|ENSOARG00000019441|ENSOARG00000020554|ENSOARG00000011812|ENSOARG00000018416|ENSOARG00000007594	10	ENSOARG00000008343|ENSOARG00000019441	2	ENSOARG00000006281|ENSOARG00000010071|ENSOARG00000014252|ENSOARG00000020554|ENSOARG00000000747|ENSOARG00000007594|ENSOARG00000011812|ENSOARG00000018416	8	no	BP
nucleoside phosphate catabolic process	GO:1901292	0.0307501	0.221928	--	65	ENSOARG00000010521|ENSOARG00000020451|ENSOARG00000010499	3	--	0	ENSOARG00000010499|ENSOARG00000020451|ENSOARG00000010521	3	no	BP
regulation of homeostatic process	GO:0032844	0.0310722	0.221928	--	349	ENSOARG00000008132|ENSOARG00000000537|ENSOARG00000015955|ENSOARG00000019963|ENSOARG00000006281|ENSOARG00000012356|ENSOARG00000018416|ENSOARG00000003765	8	ENSOARG00000012356|ENSOARG00000008132|ENSOARG00000019963	3	ENSOARG00000003765|ENSOARG00000006281|ENSOARG00000000537|ENSOARG00000015955|ENSOARG00000018416	5	no	BP
regulation of SA node cell action potential	GO:0098907	0.0310813	0.221928	--	3	ENSOARG00000000537	1	--	0	ENSOARG00000000537	1	no	BP
cellular response to heparin	GO:0071504	0.0310813	0.221928	--	3	ENSOARG00000016470	1	ENSOARG00000016470	1	--	0	no	BP
negative regulation of hydrogen peroxide metabolic process	GO:0010727	0.0310813	0.221928	--	3	ENSOARG00000011812	1	--	0	ENSOARG00000011812	1	no	BP
regulation of peroxisome organization	GO:1900063	0.0310813	0.221928	--	3	ENSOARG00000020554	1	--	0	ENSOARG00000020554	1	no	BP
positive regulation of cholesterol biosynthetic process	GO:0045542	0.0310813	0.221928	--	3	ENSOARG00000001851	1	--	0	ENSOARG00000001851	1	no	BP
regulation of calcium ion transmembrane transport via high voltage-gated calcium channel	GO:1902514	0.0310813	0.221928	--	3	ENSOARG00000018416	1	--	0	ENSOARG00000018416	1	no	BP
negative regulation of estrogen receptor binding	GO:0071899	0.0310813	0.221928	--	3	ENSOARG00000010071	1	--	0	ENSOARG00000010071	1	no	BP
regulation of estrogen receptor binding	GO:0071898	0.0310813	0.221928	--	3	ENSOARG00000010071	1	--	0	ENSOARG00000010071	1	no	BP
SA node cell to atrial cardiac muscle cell communication	GO:0086070	0.0310813	0.221928	--	3	ENSOARG00000000537	1	--	0	ENSOARG00000000537	1	no	BP
homoiothermy	GO:0042309	0.0310813	0.221928	--	3	ENSOARG00000004827	1	--	0	ENSOARG00000004827	1	no	BP
negative regulation of mitophagy	GO:1901525	0.0310813	0.221928	--	3	ENSOARG00000006373	1	--	0	ENSOARG00000006373	1	no	BP
regulation of retina development in camera-type eye	GO:1902866	0.0310813	0.221928	--	3	ENSOARG00000006100	1	ENSOARG00000006100	1	--	0	no	BP
protein import into mitochondrial inner membrane	GO:0045039	0.0310813	0.221928	--	3	ENSOARG00000011163	1	--	0	ENSOARG00000011163	1	no	BP
regulation of endothelial tube morphogenesis	GO:1901509	0.0310813	0.221928	--	3	ENSOARG00000001851	1	--	0	ENSOARG00000001851	1	no	BP
sensory perception of bitter taste	GO:0050913	0.0310813	0.221928	--	3	ENSOARG00000016433	1	ENSOARG00000016433	1	--	0	no	BP
sensory perception of sweet taste	GO:0050916	0.0310813	0.221928	--	3	ENSOARG00000016433	1	ENSOARG00000016433	1	--	0	no	BP
vesicle uncoating	GO:0072319	0.0310813	0.221928	--	3	ENSOARG00000013414	1	--	0	ENSOARG00000013414	1	no	BP
regulation of protein glycosylation in Golgi	GO:0090283	0.0310813	0.221928	--	3	ENSOARG00000014252	1	--	0	ENSOARG00000014252	1	no	BP
negative regulation of cytolysis	GO:0045918	0.0310813	0.221928	--	3	ENSOARG00000006281	1	--	0	ENSOARG00000006281	1	no	BP
re-entry into mitotic cell cycle	GO:0000320	0.0310813	0.221928	--	3	ENSOARG00000017488	1	ENSOARG00000017488	1	--	0	no	BP
regulation of mitochondrial membrane permeability involved in programmed necrotic cell death	GO:1902445	0.0310813	0.221928	--	3	ENSOARG00000006195	1	--	0	ENSOARG00000006195	1	no	BP
quinolinate biosynthetic process	GO:0019805	0.0310813	0.221928	--	3	ENSOARG00000008426	1	--	0	ENSOARG00000008426	1	no	BP
positive regulation of hexokinase activity	GO:1903301	0.0310813	0.221928	--	3	ENSOARG00000006281	1	--	0	ENSOARG00000006281	1	no	BP
protein K6-linked deubiquitination	GO:0044313	0.0310813	0.221928	--	3	ENSOARG00000009592	1	--	0	ENSOARG00000009592	1	no	BP
riboflavin metabolic process	GO:0006771	0.0310813	0.221928	--	3	ENSOARG00000003310	1	--	0	ENSOARG00000003310	1	no	BP
respiratory burst involved in defense response	GO:0002679	0.0310813	0.221928	--	3	ENSOARG00000007664	1	ENSOARG00000007664	1	--	0	no	BP
positive regulation of systemic arterial blood pressure	GO:0003084	0.0310813	0.221928	--	3	ENSOARG00000012356	1	ENSOARG00000012356	1	--	0	no	BP
natural killer cell chemotaxis	GO:0035747	0.0310813	0.221928	--	3	ENSOARG00000007664	1	ENSOARG00000007664	1	--	0	no	BP
Golgi to plasma membrane CFTR protein transport	GO:0043000	0.0310813	0.221928	--	3	ENSOARG00000004351	1	--	0	ENSOARG00000004351	1	no	BP
U5 snRNA 3'-end processing	GO:0034476	0.0310813	0.221928	--	3	ENSOARG00000014520	1	ENSOARG00000014520	1	--	0	no	BP
anthranilate metabolic process	GO:0043420	0.0310813	0.221928	GO:0018869	3	ENSOARG00000008426	1	--	0	ENSOARG00000008426	1	no	BP
Rab protein signal transduction	GO:0032482	0.0310813	0.221928	--	3	ENSOARG00000019997	1	--	0	ENSOARG00000019997	1	no	BP
U1 snRNA 3'-end processing	GO:0034473	0.0310813	0.221928	--	3	ENSOARG00000014520	1	ENSOARG00000014520	1	--	0	no	BP
atrial septum development	GO:0003283	0.0310813	0.221928	--	3	ENSOARG00000000537	1	--	0	ENSOARG00000000537	1	no	BP
negative regulation of oogenesis	GO:1905880	0.0310813	0.221928	--	3	ENSOARG00000013980	1	ENSOARG00000013980	1	--	0	no	BP
detection of triacyl bacterial lipopeptide	GO:0042495	0.0310813	0.221928	--	3	ENSOARG00000000538	1	ENSOARG00000000538	1	--	0	no	BP
acrosomal vesicle exocytosis	GO:0060478	0.0310813	0.221928	--	3	ENSOARG00000019944	1	--	0	ENSOARG00000019944	1	no	BP
toll-like receptor TLR1:TLR2 signaling pathway	GO:0038123	0.0310813	0.221928	--	3	ENSOARG00000000538	1	ENSOARG00000000538	1	--	0	no	BP
optic placode formation	GO:0001743	0.0310813	0.221928	--	3	ENSOARG00000011631	1	--	0	ENSOARG00000011631	1	no	BP
toll-like receptor 1 signaling pathway	GO:0034130	0.0310813	0.221928	--	3	ENSOARG00000000538	1	ENSOARG00000000538	1	--	0	no	BP
protein insertion into mitochondrial membrane	GO:0051204	0.0310813	0.221928	--	3	ENSOARG00000006281	1	--	0	ENSOARG00000006281	1	no	BP
negative regulation of phospholipid biosynthetic process	GO:0071072	0.0310813	0.221928	--	3	ENSOARG00000016205	1	--	0	ENSOARG00000016205	1	no	BP
negative regulation of Rac protein signal transduction	GO:0035021	0.0310813	0.221928	--	3	ENSOARG00000001160	1	ENSOARG00000001160	1	--	0	no	BP
mast cell differentiation	GO:0060374	0.0310813	0.221928	--	3	ENSOARG00000007664	1	ENSOARG00000007664	1	--	0	no	BP
negative regulation of oocyte development	GO:0060283	0.0310813	0.221928	--	3	ENSOARG00000013980	1	ENSOARG00000013980	1	--	0	no	BP
regulation of neural retina development	GO:0061074	0.0310813	0.221928	--	3	ENSOARG00000006100	1	ENSOARG00000006100	1	--	0	no	BP
negative regulation of protein glycosylation	GO:0060051	0.0310813	0.221928	--	3	ENSOARG00000014252	1	--	0	ENSOARG00000014252	1	no	BP
flavin-containing compound metabolic process	GO:0042726	0.0310813	0.221928	--	3	ENSOARG00000003310	1	--	0	ENSOARG00000003310	1	no	BP
brainstem development	GO:0003360	0.0310813	0.221928	--	3	ENSOARG00000009380	1	--	0	ENSOARG00000009380	1	no	BP
cytoskeletal adaptor activity	GO:0008093	0.0118855	0.222678	--	16	ENSOARG00000000537|ENSOARG00000003765	2	--	0	ENSOARG00000003765|ENSOARG00000000537	2	no	MF
response to oxygen-containing compound	GO:1901700	0.0317403	0.226047	--	916	ENSOARG00000019441|ENSOARG00000010499|ENSOARG00000010144|ENSOARG00000015955|ENSOARG00000025177|ENSOARG00000016470|ENSOARG00000008343|ENSOARG00000006281|ENSOARG00000014252|ENSOARG00000010071|ENSOARG00000010521|ENSOARG00000011812|ENSOARG00000010573|ENSOARG00000020451|ENSOARG00000010574|ENSOARG00000009868	16	ENSOARG00000010573|ENSOARG00000025177|ENSOARG00000008343|ENSOARG00000010144|ENSOARG00000019441|ENSOARG00000016470	6	ENSOARG00000006281|ENSOARG00000010521|ENSOARG00000010071|ENSOARG00000015955|ENSOARG00000014252|ENSOARG00000020451|ENSOARG00000009868|ENSOARG00000010499|ENSOARG00000010574|ENSOARG00000011812	10	no	BP
cellular nitrogen compound biosynthetic process	GO:0044271	0.0318877	0.226206	--	3196	ENSOARG00000010190|ENSOARG00000015955|ENSOARG00000018508|ENSOARG00000016470|ENSOARG00000015622|ENSOARG00000013723|ENSOARG00000019035|ENSOARG00000003640|ENSOARG00000019038|ENSOARG00000006421|ENSOARG00000012996|ENSOARG00000003333|ENSOARG00000003310|ENSOARG00000010071|ENSOARG00000010582|ENSOARG00000003966|ENSOARG00000011812|ENSOARG00000004345|ENSOARG00000013155|ENSOARG00000010734|ENSOARG00000017488|…	44	ENSOARG00000017488|ENSOARG00000013155|ENSOARG00000010573|ENSOARG00000003720|ENSOARG00000016394|ENSOARG00000017771|ENSOARG00000010539|ENSOARG00000003640|ENSOARG00000007035|ENSOARG00000003966|ENSOARG00000017813|ENSOARG00000012996|ENSOARG00000016470|ENSOARG00000010144	14	ENSOARG00000013768|ENSOARG00000015955|ENSOARG00000018508|ENSOARG00000019679|ENSOARG00000015622|ENSOARG00000015447|ENSOARG00000014252|ENSOARG00000006106|ENSOARG00000019035|ENSOARG00000012432|ENSOARG00000010071|ENSOARG00000019038|ENSOARG00000014314|ENSOARG00000010734|ENSOARG00000000065|ENSOARG00000018101|ENSOARG00000010006|ENSOARG00000011812|ENSOARG00000003310|ENSOARG00000010582|ENSOARG00000006421|…	30	no	BP
regulation of receptor activity	GO:0010469	0.0319729	0.226206	--	66	ENSOARG00000007287|ENSOARG00000011812|ENSOARG00000018101	3	ENSOARG00000007287	1	ENSOARG00000018101|ENSOARG00000011812	2	no	BP
lens development in camera-type eye	GO:0002088	0.0322501	0.226206	--	27	ENSOARG00000019963|ENSOARG00000006100	2	ENSOARG00000019963|ENSOARG00000006100	2	--	0	no	BP
lysosome localization	GO:0032418	0.0322501	0.226206	--	27	ENSOARG00000011812|ENSOARG00000007664	2	ENSOARG00000007664	1	ENSOARG00000011812	1	no	BP
epithelial cell apoptotic process	GO:1904019	0.0322501	0.226206	--	27	ENSOARG00000006100|ENSOARG00000004351	2	ENSOARG00000006100	1	ENSOARG00000004351	1	no	BP
positive regulation of multicellular organismal process	GO:0051240	0.0322563	0.226206	--	1146	ENSOARG00000019686|ENSOARG00000019441|ENSOARG00000017488|ENSOARG00000006281|ENSOARG00000015955|ENSOARG00000019963|ENSOARG00000007950|ENSOARG00000001851|ENSOARG00000016470|ENSOARG00000000747|ENSOARG00000000538|ENSOARG00000006069|ENSOARG00000010521|ENSOARG00000011812|ENSOARG00000000552|ENSOARG00000020451|ENSOARG00000010071|ENSOARG00000018416|ENSOARG00000010499	19	ENSOARG00000017488|ENSOARG00000016470|ENSOARG00000019686|ENSOARG00000000552|ENSOARG00000000538|ENSOARG00000019441|ENSOARG00000019963|ENSOARG00000007950	8	ENSOARG00000006281|ENSOARG00000010521|ENSOARG00000010071|ENSOARG00000015955|ENSOARG00000006069|ENSOARG00000020451|ENSOARG00000001851|ENSOARG00000000747|ENSOARG00000010499|ENSOARG00000011812|ENSOARG00000018416	11	no	BP
positive regulation of cellular metabolic process	GO:0031325	0.0324442	0.226944	--	2438	ENSOARG00000013909|ENSOARG00000015955|ENSOARG00000017490|ENSOARG00000008343|ENSOARG00000006281|ENSOARG00000016470|ENSOARG00000000552|ENSOARG00000000538|ENSOARG00000003292|ENSOARG00000006373|ENSOARG00000004827|ENSOARG00000011185|ENSOARG00000003199|ENSOARG00000000798|ENSOARG00000001851|ENSOARG00000010071|ENSOARG00000020004|ENSOARG00000003966|ENSOARG00000019083|ENSOARG00000011812|ENSOARG00000006421|…	35	ENSOARG00000017488|ENSOARG00000000798|ENSOARG00000013909|ENSOARG00000000552|ENSOARG00000017771|ENSOARG00000025177|ENSOARG00000008343|ENSOARG00000003640|ENSOARG00000000538|ENSOARG00000010539|ENSOARG00000016470|ENSOARG00000017559|ENSOARG00000003966	13	ENSOARG00000011631|ENSOARG00000017490|ENSOARG00000003292|ENSOARG00000015955|ENSOARG00000004714|ENSOARG00000019083|ENSOARG00000008860|ENSOARG00000006373|ENSOARG00000014252|ENSOARG00000006106|ENSOARG00000020004|ENSOARG00000010071|ENSOARG00000011639|ENSOARG00000018416|ENSOARG00000006421|ENSOARG00000011812|ENSOARG00000011185|ENSOARG00000006281|ENSOARG00000003199|ENSOARG00000004827|ENSOARG00000013723|…	22	no	BP
organophosphate metabolic process	GO:0019637	0.0326245	0.227626	--	698	ENSOARG00000010521|ENSOARG00000008426|ENSOARG00000007664|ENSOARG00000013414|ENSOARG00000016205|ENSOARG00000006281|ENSOARG00000013082|ENSOARG00000003310|ENSOARG00000015447|ENSOARG00000010499|ENSOARG00000006666|ENSOARG00000020451|ENSOARG00000009576	13	ENSOARG00000007664|ENSOARG00000013082	2	ENSOARG00000003310|ENSOARG00000006281|ENSOARG00000010521|ENSOARG00000013414|ENSOARG00000016205|ENSOARG00000008426|ENSOARG00000009576|ENSOARG00000006666|ENSOARG00000015447|ENSOARG00000010499|ENSOARG00000020451	11	no	BP
phospholipid biosynthetic process	GO:0008654	0.0327702	0.228025	--	169	ENSOARG00000013414|ENSOARG00000016205|ENSOARG00000009576|ENSOARG00000006666|ENSOARG00000007664	5	ENSOARG00000007664	1	ENSOARG00000009576|ENSOARG00000016205|ENSOARG00000013414|ENSOARG00000006666	4	no	BP
vesicle localization	GO:0051648	0.0328475	0.228025	--	115	ENSOARG00000019944|ENSOARG00000013909|ENSOARG00000019997|ENSOARG00000013414	4	ENSOARG00000013909	1	ENSOARG00000013414|ENSOARG00000019997|ENSOARG00000019944	3	no	BP
phosphatidylinositol biosynthetic process	GO:0006661	0.0332209	0.230036	GO:0046489	67	ENSOARG00000013414|ENSOARG00000006666|ENSOARG00000007664	3	ENSOARG00000007664	1	ENSOARG00000006666|ENSOARG00000013414	2	no	BP
positive regulation of protein catabolic process	GO:0045732	0.0334871	0.231297	--	170	ENSOARG00000013723|ENSOARG00000019963|ENSOARG00000016205|ENSOARG00000011631|ENSOARG00000013909	5	ENSOARG00000013909|ENSOARG00000019963	2	ENSOARG00000011631|ENSOARG00000016205|ENSOARG00000013723	3	no	BP
response to oxidative stress	GO:0006979	0.0338224	0.233027	--	229	ENSOARG00000006281|ENSOARG00000008608|ENSOARG00000019441|ENSOARG00000011812|ENSOARG00000010573|ENSOARG00000009868	6	ENSOARG00000010573|ENSOARG00000019441	2	ENSOARG00000009868|ENSOARG00000008608|ENSOARG00000006281|ENSOARG00000011812	4	no	BP
nucleobase-containing compound catabolic process	GO:0034655	0.0339803	0.233529	--	291	ENSOARG00000016500|ENSOARG00000014520|ENSOARG00000015955|ENSOARG00000017771|ENSOARG00000010521|ENSOARG00000010499|ENSOARG00000020451	7	ENSOARG00000014520|ENSOARG00000017771|ENSOARG00000016500	3	ENSOARG00000010499|ENSOARG00000015955|ENSOARG00000020451|ENSOARG00000010521	4	no	BP
regulation of macromolecule metabolic process	GO:0060255	0.0342117	0.233831	--	4964	ENSOARG00000000537|ENSOARG00000013909|ENSOARG00000006421|ENSOARG00000010190|ENSOARG00000015955|ENSOARG00000017490|ENSOARG00000008343|ENSOARG00000006281|ENSOARG00000016470|ENSOARG00000000552|ENSOARG00000000538|ENSOARG00000013723|ENSOARG00000013980|ENSOARG00000019035|ENSOARG00000017945|ENSOARG00000016394|ENSOARG00000003292|ENSOARG00000006373|ENSOARG00000010071|ENSOARG00000004827|ENSOARG00000012996|…	64	ENSOARG00000013980|ENSOARG00000017771|ENSOARG00000025177|ENSOARG00000007664|ENSOARG00000016470|ENSOARG00000017559|ENSOARG00000000798|ENSOARG00000017488|ENSOARG00000016394|ENSOARG00000006100|ENSOARG00000016500|ENSOARG00000010539|ENSOARG00000008343|ENSOARG00000007035|ENSOARG00000003966|ENSOARG00000010573|ENSOARG00000003720|ENSOARG00000014520|ENSOARG00000013909|ENSOARG00000000552|ENSOARG00000003640|…	25	ENSOARG00000013768|ENSOARG00000011631|ENSOARG00000017490|ENSOARG00000003292|ENSOARG00000015955|ENSOARG00000004714|ENSOARG00000018508|ENSOARG00000019679|ENSOARG00000008860|ENSOARG00000004827|ENSOARG00000006373|ENSOARG00000016205|ENSOARG00000003126|ENSOARG00000014252|ENSOARG00000006106|ENSOARG00000019035|ENSOARG00000015622|ENSOARG00000014314|ENSOARG00000010071|ENSOARG00000017945|ENSOARG00000019038|…	39	no	BP
positive regulation of kinase activity	GO:0033674	0.0343342	0.233831	--	356	ENSOARG00000017488|ENSOARG00000001851|ENSOARG00000011185|ENSOARG00000003199|ENSOARG00000000798|ENSOARG00000006281|ENSOARG00000003292|ENSOARG00000011631	8	ENSOARG00000017488|ENSOARG00000000798	2	ENSOARG00000011185|ENSOARG00000006281|ENSOARG00000011631|ENSOARG00000003292|ENSOARG00000003199|ENSOARG00000001851	6	no	BP
negative regulation of cell-matrix adhesion	GO:0001953	0.0344958	0.233831	--	28	ENSOARG00000003543|ENSOARG00000014252	2	--	0	ENSOARG00000003543|ENSOARG00000014252	2	no	BP
neutral amino acid transport	GO:0015804	0.0344958	0.233831	--	28	ENSOARG00000020004|ENSOARG00000017290	2	ENSOARG00000017290	1	ENSOARG00000020004	1	no	BP
protein depolymerization	GO:0051261	0.0344958	0.233831	--	28	ENSOARG00000007950|ENSOARG00000013414	2	ENSOARG00000007950	1	ENSOARG00000013414	1	no	BP
cellular lipid metabolic process	GO:0044255	0.0345345	0.233831	--	777	ENSOARG00000019700|ENSOARG00000005790|ENSOARG00000018166|ENSOARG00000007664|ENSOARG00000025177|ENSOARG00000013414|ENSOARG00000016205|ENSOARG00000006195|ENSOARG00000014252|ENSOARG00000017954|ENSOARG00000011587|ENSOARG00000006666|ENSOARG00000020451|ENSOARG00000009576	14	ENSOARG00000019700|ENSOARG00000007664|ENSOARG00000011587|ENSOARG00000005790|ENSOARG00000025177	5	ENSOARG00000013414|ENSOARG00000018166|ENSOARG00000016205|ENSOARG00000017954|ENSOARG00000014252|ENSOARG00000006195|ENSOARG00000006666|ENSOARG00000009576|ENSOARG00000020451	9	no	BP
regulation of protein metabolic process	GO:0051246	0.0346884	0.234296	--	2036	ENSOARG00000013909|ENSOARG00000017490|ENSOARG00000008343|ENSOARG00000006281|ENSOARG00000016470|ENSOARG00000000552|ENSOARG00000000538|ENSOARG00000013723|ENSOARG00000013980|ENSOARG00000017945|ENSOARG00000003292|ENSOARG00000006373|ENSOARG00000011185|ENSOARG00000003199|ENSOARG00000000798|ENSOARG00000001851|ENSOARG00000010071|ENSOARG00000011812|ENSOARG00000016205|ENSOARG00000017488|ENSOARG00000017559|…	30	ENSOARG00000017488|ENSOARG00000010573|ENSOARG00000000798|ENSOARG00000013980|ENSOARG00000013909|ENSOARG00000000552|ENSOARG00000017771|ENSOARG00000019963|ENSOARG00000008343|ENSOARG00000003640|ENSOARG00000000538|ENSOARG00000014176|ENSOARG00000016470|ENSOARG00000017559	14	ENSOARG00000011185|ENSOARG00000006281|ENSOARG00000017490|ENSOARG00000006373|ENSOARG00000003292|ENSOARG00000010071|ENSOARG00000017945|ENSOARG00000003199|ENSOARG00000014252|ENSOARG00000011639|ENSOARG00000018416|ENSOARG00000013723|ENSOARG00000001851|ENSOARG00000016205|ENSOARG00000011812|ENSOARG00000011631	16	no	BP
activation of cysteine-type endopeptidase activity involved in apoptotic process	GO:0006919	0.0357919	0.237593	--	69	ENSOARG00000006281|ENSOARG00000014252|ENSOARG00000010071	3	--	0	ENSOARG00000010071|ENSOARG00000014252|ENSOARG00000006281	3	no	BP
immune response-regulating signaling pathway	GO:0002764	0.0361675	0.237593	--	295	ENSOARG00000000552|ENSOARG00000000520|ENSOARG00000007664|ENSOARG00000000538|ENSOARG00000010521|ENSOARG00000010499|ENSOARG00000009868	7	ENSOARG00000007664|ENSOARG00000000520|ENSOARG00000000552|ENSOARG00000000538	4	ENSOARG00000010499|ENSOARG00000009868|ENSOARG00000010521	3	no	BP
mitochondrion organization	GO:0007005	0.0363273	0.237593	--	233	ENSOARG00000006195|ENSOARG00000011163|ENSOARG00000006281|ENSOARG00000004714|ENSOARG00000020554|ENSOARG00000006111	6	ENSOARG00000006111	1	ENSOARG00000006281|ENSOARG00000011163|ENSOARG00000006195|ENSOARG00000004714|ENSOARG00000020554	5	no	BP
phosphatidylinositol metabolic process	GO:0046488	0.0365507	0.237593	GO:0030384	119	ENSOARG00000013414|ENSOARG00000009576|ENSOARG00000006666|ENSOARG00000007664	4	ENSOARG00000007664	1	ENSOARG00000009576|ENSOARG00000006666|ENSOARG00000013414	3	no	BP
regulation of response to stimulus	GO:0048583	0.0367092	0.237593	--	3141	ENSOARG00000000552|ENSOARG00000016433|ENSOARG00000015955|ENSOARG00000017490|ENSOARG00000008343|ENSOARG00000006281|ENSOARG00000000747|ENSOARG00000000538|ENSOARG00000010521|ENSOARG00000008529|ENSOARG00000017945|ENSOARG00000003640|ENSOARG00000016004|ENSOARG00000006111|ENSOARG00000000520|ENSOARG00000011185|ENSOARG00000003199|ENSOARG00000000798|ENSOARG00000001851|ENSOARG00000000375|ENSOARG00000020554|…	43	ENSOARG00000017488|ENSOARG00000007664|ENSOARG00000019963|ENSOARG00000016433|ENSOARG00000000798|ENSOARG00000006100|ENSOARG00000001160|ENSOARG00000006111|ENSOARG00000007287|ENSOARG00000004429|ENSOARG00000008529|ENSOARG00000000552|ENSOARG00000025177|ENSOARG00000011645|ENSOARG00000008343|ENSOARG00000003640|ENSOARG00000000538|ENSOARG00000000375|ENSOARG00000000520|ENSOARG00000010573|ENSOARG00000017559	21	ENSOARG00000011631|ENSOARG00000017490|ENSOARG00000015955|ENSOARG00000020554|ENSOARG00000016004|ENSOARG00000010521|ENSOARG00000018101|ENSOARG00000009380|ENSOARG00000010499|ENSOARG00000009868|ENSOARG00000018166|ENSOARG00000010071|ENSOARG00000017945|ENSOARG00000018416|ENSOARG00000010574|ENSOARG00000007594|ENSOARG00000011812|ENSOARG00000011185|ENSOARG00000006281|ENSOARG00000003199|ENSOARG00000001851|…	22	no	BP
positive regulation of interleukin-2 production	GO:0032743	0.0368005	0.237593	--	29	ENSOARG00000010521|ENSOARG00000010499	2	--	0	ENSOARG00000010499|ENSOARG00000010521	2	no	BP
sodium ion homeostasis	GO:0055078	0.0368005	0.237593	--	29	ENSOARG00000008446|ENSOARG00000004827	2	ENSOARG00000008446	1	ENSOARG00000004827	1	no	BP
regulation of action potential	GO:0098900	0.0368005	0.237593	--	29	ENSOARG00000000537|ENSOARG00000018416	2	--	0	ENSOARG00000000537|ENSOARG00000018416	2	no	BP
regulation of signal transduction	GO:0009966	0.0371365	0.237593	GO:0035466	2297	ENSOARG00000015955|ENSOARG00000008343|ENSOARG00000006281|ENSOARG00000000747|ENSOARG00000008529|ENSOARG00000017945|ENSOARG00000003640|ENSOARG00000016004|ENSOARG00000006111|ENSOARG00000011185|ENSOARG00000003199|ENSOARG00000000798|ENSOARG00000001851|ENSOARG00000000375|ENSOARG00000020554|ENSOARG00000011812|ENSOARG00000007594|ENSOARG00000017488|ENSOARG00000010071|ENSOARG00000017559|ENSOARG00000011645|…	33	ENSOARG00000017488|ENSOARG00000007664|ENSOARG00000019963|ENSOARG00000000798|ENSOARG00000006100|ENSOARG00000001160|ENSOARG00000006111|ENSOARG00000007287|ENSOARG00000004429|ENSOARG00000008529|ENSOARG00000011645|ENSOARG00000008343|ENSOARG00000003640|ENSOARG00000000375|ENSOARG00000010573|ENSOARG00000017559	16	ENSOARG00000011185|ENSOARG00000006281|ENSOARG00000011631|ENSOARG00000018166|ENSOARG00000010071|ENSOARG00000015955|ENSOARG00000017945|ENSOARG00000003199|ENSOARG00000011812|ENSOARG00000020554|ENSOARG00000009380|ENSOARG00000001851|ENSOARG00000000747|ENSOARG00000007594|ENSOARG00000018101|ENSOARG00000016004|ENSOARG00000018416	17	no	BP
negative regulation of transcription, DNA-templated	GO:0045892	0.037511	0.237593	GO:0016481|GO:0032582|GO:0061021	936	ENSOARG00000012996|ENSOARG00000017488|ENSOARG00000011812|ENSOARG00000003126|ENSOARG00000015955|ENSOARG00000015622|ENSOARG00000019679|ENSOARG00000010071|ENSOARG00000008860|ENSOARG00000003966|ENSOARG00000010734|ENSOARG00000013723|ENSOARG00000006100|ENSOARG00000011631|ENSOARG00000006421|ENSOARG00000006106	16	ENSOARG00000017488|ENSOARG00000012996|ENSOARG00000003966|ENSOARG00000006100	4	ENSOARG00000006106|ENSOARG00000015622|ENSOARG00000006421|ENSOARG00000011631|ENSOARG00000010071|ENSOARG00000015955|ENSOARG00000010734|ENSOARG00000008860|ENSOARG00000003126|ENSOARG00000013723|ENSOARG00000019679|ENSOARG00000011812	12	no	BP
synapse organization	GO:0050808	0.0375126	0.237593	--	120	ENSOARG00000008860|ENSOARG00000000375|ENSOARG00000009380|ENSOARG00000010541	4	ENSOARG00000000375	1	ENSOARG00000009380|ENSOARG00000010541|ENSOARG00000008860	3	no	BP
negative regulation of locomotion	GO:0040013	0.0376232	0.237593	--	235	ENSOARG00000018166|ENSOARG00000003543|ENSOARG00000019441|ENSOARG00000001160|ENSOARG00000006435|ENSOARG00000016004	6	ENSOARG00000001160|ENSOARG00000019441	2	ENSOARG00000018166|ENSOARG00000003543|ENSOARG00000016004|ENSOARG00000006435	4	no	BP
negative regulation of metabolic process	GO:0009892	0.0379764	0.237593	--	2135	ENSOARG00000015955|ENSOARG00000016205|ENSOARG00000015622|ENSOARG00000013723|ENSOARG00000013980|ENSOARG00000017945|ENSOARG00000006373|ENSOARG00000006421|ENSOARG00000012996|ENSOARG00000010071|ENSOARG00000003966|ENSOARG00000011812|ENSOARG00000006106|ENSOARG00000016500|ENSOARG00000017488|ENSOARG00000014520|ENSOARG00000003126|ENSOARG00000017559|ENSOARG00000017771|ENSOARG00000019679|ENSOARG00000008860|…	31	ENSOARG00000012356|ENSOARG00000017488|ENSOARG00000014520|ENSOARG00000006100|ENSOARG00000016500|ENSOARG00000013980|ENSOARG00000019686|ENSOARG00000017771|ENSOARG00000019963|ENSOARG00000003966|ENSOARG00000012996|ENSOARG00000010573|ENSOARG00000017559	13	ENSOARG00000006106|ENSOARG00000015622|ENSOARG00000006421|ENSOARG00000011631|ENSOARG00000006373|ENSOARG00000014314|ENSOARG00000010071|ENSOARG00000015955|ENSOARG00000017945|ENSOARG00000010734|ENSOARG00000016205|ENSOARG00000003765|ENSOARG00000003126|ENSOARG00000014252|ENSOARG00000013723|ENSOARG00000019679|ENSOARG00000008860|ENSOARG00000011812	18	no	BP
positive regulation of mitochondrion organization	GO:0010822	0.0379933	0.237593	--	176	ENSOARG00000020004|ENSOARG00000020554|ENSOARG00000006281|ENSOARG00000000840|ENSOARG00000011812	5	ENSOARG00000000840	1	ENSOARG00000020004|ENSOARG00000006281|ENSOARG00000020554|ENSOARG00000011812	4	no	BP
negative regulation of RNA biosynthetic process	GO:1902679	0.0381274	0.237593	--	938	ENSOARG00000012996|ENSOARG00000017488|ENSOARG00000011812|ENSOARG00000003126|ENSOARG00000015955|ENSOARG00000015622|ENSOARG00000019679|ENSOARG00000010071|ENSOARG00000008860|ENSOARG00000003966|ENSOARG00000010734|ENSOARG00000013723|ENSOARG00000006100|ENSOARG00000011631|ENSOARG00000006421|ENSOARG00000006106	16	ENSOARG00000017488|ENSOARG00000012996|ENSOARG00000003966|ENSOARG00000006100	4	ENSOARG00000006106|ENSOARG00000015622|ENSOARG00000006421|ENSOARG00000011631|ENSOARG00000010071|ENSOARG00000015955|ENSOARG00000010734|ENSOARG00000008860|ENSOARG00000003126|ENSOARG00000013723|ENSOARG00000019679|ENSOARG00000011812	12	no	BP
negative regulation of nucleic acid-templated transcription	GO:1903507	0.0381274	0.237593	--	938	ENSOARG00000012996|ENSOARG00000017488|ENSOARG00000011812|ENSOARG00000003126|ENSOARG00000015955|ENSOARG00000015622|ENSOARG00000019679|ENSOARG00000010071|ENSOARG00000008860|ENSOARG00000003966|ENSOARG00000010734|ENSOARG00000013723|ENSOARG00000006100|ENSOARG00000011631|ENSOARG00000006421|ENSOARG00000006106	16	ENSOARG00000017488|ENSOARG00000012996|ENSOARG00000003966|ENSOARG00000006100	4	ENSOARG00000006106|ENSOARG00000015622|ENSOARG00000006421|ENSOARG00000011631|ENSOARG00000010071|ENSOARG00000015955|ENSOARG00000010734|ENSOARG00000008860|ENSOARG00000003126|ENSOARG00000013723|ENSOARG00000019679|ENSOARG00000011812	12	no	BP
biological regulation	GO:0065007	0.0384452	0.237593	--	10673	ENSOARG00000010948|ENSOARG00000016433|ENSOARG00000015955|ENSOARG00000008343|ENSOARG00000006281|ENSOARG00000003292|ENSOARG00000000306|ENSOARG00000004827|ENSOARG00000006195|ENSOARG00000003199|ENSOARG00000001851|ENSOARG00000020004|ENSOARG00000020554|ENSOARG00000008339|ENSOARG00000016205|ENSOARG00000009868|ENSOARG00000011406|ENSOARG00000010071|ENSOARG00000011645|ENSOARG00000004714|ENSOARG00000012356|…	125	ENSOARG00000016433|ENSOARG00000019441|ENSOARG00000013980|ENSOARG00000016394|ENSOARG00000008339|ENSOARG00000025177|ENSOARG00000007664|ENSOARG00000019673|ENSOARG00000000375|ENSOARG00000016500|ENSOARG00000016470|ENSOARG00000017559|ENSOARG00000012356|ENSOARG00000001160|ENSOARG00000008446|ENSOARG00000000798|ENSOARG00000000840|ENSOARG00000007287|ENSOARG00000008529|ENSOARG00000006111|ENSOARG00000010773|…	52	ENSOARG00000013768|ENSOARG00000010541|ENSOARG00000019038|ENSOARG00000011631|ENSOARG00000017490|ENSOARG00000003292|ENSOARG00000015955|ENSOARG00000004714|ENSOARG00000017954|ENSOARG00000004351|ENSOARG00000018508|ENSOARG00000006195|ENSOARG00000020554|ENSOARG00000019679|ENSOARG00000008860|ENSOARG00000017018|ENSOARG00000019997|ENSOARG00000010377|ENSOARG00000003765|ENSOARG00000010521|ENSOARG00000006373|…	73	no	BP
myeloid leukocyte differentiation	GO:0002573	0.0384626	0.237593	--	71	ENSOARG00000013723|ENSOARG00000008343|ENSOARG00000007664	3	ENSOARG00000007664|ENSOARG00000008343	2	ENSOARG00000013723	1	no	BP
cellular response to hypoxia	GO:0071456	0.0384626	0.237593	--	71	ENSOARG00000000798|ENSOARG00000006281|ENSOARG00000010071	3	ENSOARG00000000798	1	ENSOARG00000010071|ENSOARG00000006281	2	no	BP
pattern recognition receptor signaling pathway	GO:0002221	0.0384626	0.237593	--	71	ENSOARG00000000552|ENSOARG00000000520|ENSOARG00000000538	3	ENSOARG00000000520|ENSOARG00000000552|ENSOARG00000000538	3	--	0	no	BP
male gonad development	GO:0008584	0.0384626	0.237593	--	71	ENSOARG00000003543|ENSOARG00000010071|ENSOARG00000015955	3	--	0	ENSOARG00000015955|ENSOARG00000003543|ENSOARG00000010071	3	no	BP
positive regulation of nitrogen compound metabolic process	GO:0051173	0.0387148	0.237593	--	2305	ENSOARG00000013909|ENSOARG00000015955|ENSOARG00000017490|ENSOARG00000008343|ENSOARG00000006281|ENSOARG00000016470|ENSOARG00000000552|ENSOARG00000000538|ENSOARG00000003292|ENSOARG00000004827|ENSOARG00000011185|ENSOARG00000003199|ENSOARG00000000798|ENSOARG00000001851|ENSOARG00000010071|ENSOARG00000003966|ENSOARG00000006421|ENSOARG00000016205|ENSOARG00000017488|ENSOARG00000025177|ENSOARG00000017559|…	33	ENSOARG00000017488|ENSOARG00000019963|ENSOARG00000000798|ENSOARG00000013909|ENSOARG00000000552|ENSOARG00000017771|ENSOARG00000025177|ENSOARG00000008343|ENSOARG00000003640|ENSOARG00000000538|ENSOARG00000010539|ENSOARG00000016470|ENSOARG00000017559|ENSOARG00000003966	14	ENSOARG00000006106|ENSOARG00000011185|ENSOARG00000006281|ENSOARG00000011631|ENSOARG00000017490|ENSOARG00000003292|ENSOARG00000010071|ENSOARG00000015955|ENSOARG00000016205|ENSOARG00000003199|ENSOARG00000004827|ENSOARG00000014252|ENSOARG00000011639|ENSOARG00000018416|ENSOARG00000013723|ENSOARG00000001851|ENSOARG00000006421|ENSOARG00000004714|ENSOARG00000008860	19	no	BP
autophagy	GO:0006914	0.0389484	0.237593	GO:0016238	237	ENSOARG00000016433|ENSOARG00000019997|ENSOARG00000011645|ENSOARG00000011812|ENSOARG00000006666|ENSOARG00000006373	6	ENSOARG00000011645|ENSOARG00000016433	2	ENSOARG00000006373|ENSOARG00000011812|ENSOARG00000019997|ENSOARG00000006666	4	no	BP
process utilizing autophagic mechanism	GO:0061919	0.0389484	0.237593	--	237	ENSOARG00000016433|ENSOARG00000019997|ENSOARG00000011645|ENSOARG00000011812|ENSOARG00000006666|ENSOARG00000006373	6	ENSOARG00000011645|ENSOARG00000016433	2	ENSOARG00000006373|ENSOARG00000011812|ENSOARG00000019997|ENSOARG00000006666	4	no	BP
positive regulation of cyclin-dependent protein serine/threonine kinase activity	GO:0045737	0.0391628	0.237593	--	30	ENSOARG00000003292|ENSOARG00000017488	2	ENSOARG00000017488	1	ENSOARG00000003292	1	no	BP
regulation of cell motility	GO:2000145	0.0394605	0.237593	--	645	ENSOARG00000019441|ENSOARG00000018166|ENSOARG00000007664|ENSOARG00000017490|ENSOARG00000001851|ENSOARG00000003543|ENSOARG00000001160|ENSOARG00000011812|ENSOARG00000006435|ENSOARG00000016004|ENSOARG00000018416|ENSOARG00000006364	12	ENSOARG00000007664|ENSOARG00000001160|ENSOARG00000019441	3	ENSOARG00000003543|ENSOARG00000006364|ENSOARG00000017490|ENSOARG00000006435|ENSOARG00000018166|ENSOARG00000016004|ENSOARG00000001851|ENSOARG00000011812|ENSOARG00000018416	9	no	BP
regulation of protein depolymerization	GO:1901879	0.039835	0.237593	--	72	ENSOARG00000007950|ENSOARG00000011812|ENSOARG00000003765	3	ENSOARG00000007950	1	ENSOARG00000003765|ENSOARG00000011812	2	no	BP
tissue morphogenesis	GO:0048729	0.0402156	0.237593	--	302	ENSOARG00000013909|ENSOARG00000005790|ENSOARG00000019963|ENSOARG00000010071|ENSOARG00000019441|ENSOARG00000006435|ENSOARG00000006100	7	ENSOARG00000013909|ENSOARG00000019963|ENSOARG00000006100|ENSOARG00000019441|ENSOARG00000005790	5	ENSOARG00000010071|ENSOARG00000006435	2	no	BP
intracellular protein transport	GO:0006886	0.040515	0.237593	GO:0032779	505	ENSOARG00000000840|ENSOARG00000016433|ENSOARG00000011163|ENSOARG00000011645|ENSOARG00000019441|ENSOARG00000020554|ENSOARG00000011812|ENSOARG00000005101|ENSOARG00000006100|ENSOARG00000004896	10	ENSOARG00000004896|ENSOARG00000016433|ENSOARG00000006100|ENSOARG00000011645|ENSOARG00000000840|ENSOARG00000019441	6	ENSOARG00000005101|ENSOARG00000011163|ENSOARG00000020554|ENSOARG00000011812	4	no	BP
negative regulation of RNA metabolic process	GO:0051253	0.0408204	0.237593	--	1023	ENSOARG00000012996|ENSOARG00000017488|ENSOARG00000014314|ENSOARG00000011812|ENSOARG00000003126|ENSOARG00000015955|ENSOARG00000015622|ENSOARG00000019679|ENSOARG00000010071|ENSOARG00000008860|ENSOARG00000003966|ENSOARG00000010734|ENSOARG00000013723|ENSOARG00000006100|ENSOARG00000011631|ENSOARG00000006421|ENSOARG00000006106	17	ENSOARG00000017488|ENSOARG00000012996|ENSOARG00000003966|ENSOARG00000006100	4	ENSOARG00000006106|ENSOARG00000015622|ENSOARG00000010071|ENSOARG00000011631|ENSOARG00000014314|ENSOARG00000015955|ENSOARG00000010734|ENSOARG00000008860|ENSOARG00000003126|ENSOARG00000013723|ENSOARG00000019679|ENSOARG00000006421|ENSOARG00000011812	13	no	BP
response to methylmercury	GO:0051597	0.0412265	0.237593	--	4	ENSOARG00000000537	1	--	0	ENSOARG00000000537	1	no	BP
pyruvate transmembrane transport	GO:1901475	0.0412265	0.237593	--	4	ENSOARG00000004681	1	--	0	ENSOARG00000004681	1	no	BP
drinking behavior	GO:0042756	0.0412265	0.237593	--	4	ENSOARG00000013928	1	--	0	ENSOARG00000013928	1	no	BP
ATP transport	GO:0015867	0.0412265	0.237593	--	4	ENSOARG00000019963	1	ENSOARG00000019963	1	--	0	no	BP
positive regulation of Rac protein signal transduction	GO:0035022	0.0412265	0.237593	--	4	ENSOARG00000018416	1	--	0	ENSOARG00000018416	1	no	BP
L-cystine transport	GO:0015811	0.0412265	0.237593	--	4	ENSOARG00000017290	1	ENSOARG00000017290	1	--	0	no	BP
positive regulation of cholesterol metabolic process	GO:0090205	0.0412265	0.237593	--	4	ENSOARG00000001851	1	--	0	ENSOARG00000001851	1	no	BP
'de novo' NAD biosynthetic process from tryptophan	GO:0034354	0.0412265	0.237593	--	4	ENSOARG00000008426	1	--	0	ENSOARG00000008426	1	no	BP
positive regulation of flagellated sperm motility involved in capacitation	GO:0060474	0.0412265	0.237593	--	4	ENSOARG00000006364	1	--	0	ENSOARG00000006364	1	no	BP
positive regulation of killing of cells of other organism	GO:0051712	0.0412265	0.237593	--	4	ENSOARG00000006281	1	--	0	ENSOARG00000006281	1	no	BP
protein localization to M-band	GO:0036309	0.0412265	0.237593	--	4	ENSOARG00000000537	1	--	0	ENSOARG00000000537	1	no	BP
relaxation of cardiac muscle	GO:0055119	0.0412265	0.237593	--	4	ENSOARG00000018416	1	--	0	ENSOARG00000018416	1	no	BP
cellular response to mycotoxin	GO:0036146	0.0412265	0.237593	--	4	ENSOARG00000016470	1	ENSOARG00000016470	1	--	0	no	BP
regulation of type B pancreatic cell development	GO:2000074	0.0412265	0.237593	--	4	ENSOARG00000006281	1	--	0	ENSOARG00000006281	1	no	BP
negative regulation of defense response to virus by host	GO:0050689	0.0412265	0.237593	--	4	ENSOARG00000009868	1	--	0	ENSOARG00000009868	1	no	BP
polyadenylation-dependent mRNA catabolic process	GO:0071047	0.0412265	0.237593	--	4	ENSOARG00000014520	1	ENSOARG00000014520	1	--	0	no	BP
positive regulation of microtubule depolymerization	GO:0031117	0.0412265	0.237593	--	4	ENSOARG00000007950	1	ENSOARG00000007950	1	--	0	no	BP
negative regulation of cell maturation	GO:1903430	0.0412265	0.237593	--	4	ENSOARG00000013980	1	ENSOARG00000013980	1	--	0	no	BP
olfactory placode formation	GO:0030910	0.0412265	0.237593	--	4	ENSOARG00000011631	1	--	0	ENSOARG00000011631	1	no	BP
nuclear polyadenylation-dependent mRNA catabolic process	GO:0071042	0.0412265	0.237593	--	4	ENSOARG00000014520	1	ENSOARG00000014520	1	--	0	no	BP
histone H4-R3 methylation	GO:0043985	0.0412265	0.237593	--	4	ENSOARG00000013768	1	--	0	ENSOARG00000013768	1	no	BP
cellular response to misfolded protein	GO:0071218	0.0412265	0.237593	--	4	ENSOARG00000011812	1	--	0	ENSOARG00000011812	1	no	BP
pyruvate transport	GO:0006848	0.0412265	0.237593	--	4	ENSOARG00000004681	1	--	0	ENSOARG00000004681	1	no	BP
regulation of meiotic cell cycle process involved in oocyte maturation	GO:1903538	0.0412265	0.237593	--	4	ENSOARG00000013980	1	ENSOARG00000013980	1	--	0	no	BP
endothelial cell-cell adhesion	GO:0071603	0.0412265	0.237593	--	4	ENSOARG00000017490	1	--	0	ENSOARG00000017490	1	no	BP
cellular response to cadmium ion	GO:0071276	0.0412265	0.237593	--	4	ENSOARG00000010573	1	ENSOARG00000010573	1	--	0	no	BP
response to heparin	GO:0071503	0.0412265	0.237593	--	4	ENSOARG00000016470	1	ENSOARG00000016470	1	--	0	no	BP
cellular response to nicotine	GO:0071316	0.0412265	0.237593	--	4	ENSOARG00000006281	1	--	0	ENSOARG00000006281	1	no	BP
positive regulation of membrane potential	GO:0045838	0.0412265	0.237593	--	4	ENSOARG00000006281	1	--	0	ENSOARG00000006281	1	no	BP
negative regulation of bile acid biosynthetic process	GO:0070858	0.0412265	0.237593	--	4	ENSOARG00000017559	1	ENSOARG00000017559	1	--	0	no	BP
atrial cardiac muscle cell action potential	GO:0086014	0.0412265	0.237593	--	4	ENSOARG00000000537	1	--	0	ENSOARG00000000537	1	no	BP
positive regulation of hydrogen peroxide-mediated programmed cell death	GO:1901300	0.0412265	0.237593	--	4	ENSOARG00000011812	1	--	0	ENSOARG00000011812	1	no	BP
response to anticoagulant	GO:0061476	0.0412265	0.237593	--	4	ENSOARG00000016470	1	ENSOARG00000016470	1	--	0	no	BP
lens fiber cell apoptotic process	GO:1990086	0.0412265	0.237593	--	4	ENSOARG00000006100	1	ENSOARG00000006100	1	--	0	no	BP
interleukin-8 secretion	GO:0072606	0.0412265	0.237593	--	4	ENSOARG00000019997	1	--	0	ENSOARG00000019997	1	no	BP
mast cell chemotaxis	GO:0002551	0.0412265	0.237593	--	4	ENSOARG00000007664	1	ENSOARG00000007664	1	--	0	no	BP
positive regulation of glomerular mesangial cell proliferation	GO:0072126	0.0412265	0.237593	--	4	ENSOARG00000016470	1	ENSOARG00000016470	1	--	0	no	BP
negative regulation of autophagy of mitochondrion	GO:1903147	0.0412265	0.237593	--	4	ENSOARG00000006373	1	--	0	ENSOARG00000006373	1	no	BP
negative regulation of bile acid metabolic process	GO:1904252	0.0412265	0.237593	--	4	ENSOARG00000017559	1	ENSOARG00000017559	1	--	0	no	BP
positive regulation of autophagosome maturation	GO:1901098	0.0412265	0.237593	GO:1902454	4	ENSOARG00000006373	1	--	0	ENSOARG00000006373	1	no	BP
regulation of membrane depolarization	GO:0003254	0.0415811	0.238636	--	31	ENSOARG00000019963|ENSOARG00000018416	2	ENSOARG00000019963	1	ENSOARG00000018416	1	no	BP
regulation of cardiac conduction	GO:1903779	0.0415811	0.238636	--	31	ENSOARG00000000537|ENSOARG00000018416	2	--	0	ENSOARG00000000537|ENSOARG00000018416	2	no	BP
enzyme activator activity	GO:0008047	0.0131603	0.239518	GO:0010577	419	ENSOARG00000011406|ENSOARG00000006281|ENSOARG00000013928|ENSOARG00000010071|ENSOARG00000001160|ENSOARG00000012356|ENSOARG00000008529|ENSOARG00000003292|ENSOARG00000005101|ENSOARG00000011631	10	ENSOARG00000012356|ENSOARG00000001160|ENSOARG00000008529	3	ENSOARG00000006281|ENSOARG00000011631|ENSOARG00000005101|ENSOARG00000003292|ENSOARG00000010071|ENSOARG00000013928|ENSOARG00000011406	7	no	MF
protein kinase binding	GO:0019901	0.0139998	0.24124	--	300	ENSOARG00000000537|ENSOARG00000018166|ENSOARG00000003199|ENSOARG00000006281|ENSOARG00000012356|ENSOARG00000003292|ENSOARG00000011631|ENSOARG00000010773	8	ENSOARG00000012356|ENSOARG00000010773	2	ENSOARG00000006281|ENSOARG00000011631|ENSOARG00000003292|ENSOARG00000018166|ENSOARG00000003199|ENSOARG00000000537	6	no	MF
transcription corepressor activity	GO:0003714	0.0140853	0.24124	--	187	ENSOARG00000017488|ENSOARG00000010539|ENSOARG00000003126|ENSOARG00000010734|ENSOARG00000013723|ENSOARG00000000065	6	ENSOARG00000017488|ENSOARG00000010539	2	ENSOARG00000003126|ENSOARG00000000065|ENSOARG00000010734|ENSOARG00000013723	4	no	MF
protein kinase activator activity	GO:0030295	0.014638	0.24124	--	49	ENSOARG00000003292|ENSOARG00000012356|ENSOARG00000010071	3	ENSOARG00000012356	1	ENSOARG00000010071|ENSOARG00000003292	2	no	MF
lipid binding	GO:0008289	0.0147732	0.24124	--	625	ENSOARG00000008132|ENSOARG00000019944|ENSOARG00000000552|ENSOARG00000004364|ENSOARG00000006281|ENSOARG00000018543|ENSOARG00000000538|ENSOARG00000004896|ENSOARG00000006381|ENSOARG00000001160|ENSOARG00000004833|ENSOARG00000007594|ENSOARG00000010573	13	ENSOARG00000004896|ENSOARG00000001160|ENSOARG00000008132|ENSOARG00000000552|ENSOARG00000000538|ENSOARG00000004833|ENSOARG00000010573	7	ENSOARG00000006281|ENSOARG00000006381|ENSOARG00000018543|ENSOARG00000004364|ENSOARG00000019944|ENSOARG00000007594	6	no	MF
calcium ion transmembrane transporter activity	GO:0015085	0.0160376	0.24124	--	140	ENSOARG00000008132|ENSOARG00000014276|ENSOARG00000010703|ENSOARG00000014445|ENSOARG00000010541	5	ENSOARG00000008132	1	ENSOARG00000010703|ENSOARG00000014276|ENSOARG00000010541|ENSOARG00000014445	4	no	MF
translation elongation factor activity	GO:0003746	0.0162964	0.24124	GO:0008182|GO:0008183	51	ENSOARG00000019686|ENSOARG00000016160|ENSOARG00000009283	3	ENSOARG00000019686	1	ENSOARG00000016160|ENSOARG00000009283	2	no	MF
kinase activator activity	GO:0019209	0.0180559	0.24124	--	53	ENSOARG00000003292|ENSOARG00000012356|ENSOARG00000010071	3	ENSOARG00000012356	1	ENSOARG00000010071|ENSOARG00000003292	2	no	MF
PDZ domain binding	GO:0030165	0.0189738	0.24124	--	54	ENSOARG00000019963|ENSOARG00000007287|ENSOARG00000010827	3	ENSOARG00000007287|ENSOARG00000019963|ENSOARG00000010827	3	--	0	no	MF
death receptor activity	GO:0005035	0.0200998	0.24124	--	21	ENSOARG00000025177|ENSOARG00000008343	2	ENSOARG00000008343|ENSOARG00000025177	2	--	0	no	MF
tumor necrosis factor-activated receptor activity	GO:0005031	0.0200998	0.24124	GO:0005032|GO:0005033	21	ENSOARG00000025177|ENSOARG00000008343	2	ENSOARG00000008343|ENSOARG00000025177	2	--	0	no	MF
protein binding	GO:0005515	0.0207995	0.24124	GO:0001948|GO:0045308	4225	ENSOARG00000000537|ENSOARG00000013909|ENSOARG00000011812|ENSOARG00000015955|ENSOARG00000007950|ENSOARG00000008343|ENSOARG00000006281|ENSOARG00000018543|ENSOARG00000010827|ENSOARG00000003543|ENSOARG00000001154|ENSOARG00000008529|ENSOARG00000003640|ENSOARG00000003292|ENSOARG00000010071|ENSOARG00000003565|ENSOARG00000004896|ENSOARG00000003199|ENSOARG00000001851|ENSOARG00000020554|ENSOARG00000006364|…	57	ENSOARG00000004896|ENSOARG00000012356|ENSOARG00000007287|ENSOARG00000006100|ENSOARG00000000840|ENSOARG00000013909|ENSOARG00000008529|ENSOARG00000010773|ENSOARG00000000552|ENSOARG00000008339|ENSOARG00000025177|ENSOARG00000011645|ENSOARG00000008343|ENSOARG00000003640|ENSOARG00000003966|ENSOARG00000000538|ENSOARG00000011587|ENSOARG00000010827|ENSOARG00000019963|ENSOARG00000007950|ENSOARG00000017559	21	ENSOARG00000013768|ENSOARG00000011631|ENSOARG00000010521|ENSOARG00000003292|ENSOARG00000004778|ENSOARG00000015955|ENSOARG00000004714|ENSOARG00000004351|ENSOARG00000020554|ENSOARG00000008860|ENSOARG00000000065|ENSOARG00000018543|ENSOARG00000018166|ENSOARG00000010499|ENSOARG00000009868|ENSOARG00000006106|ENSOARG00000009380|ENSOARG00000020127|ENSOARG00000010071|ENSOARG00000003565|ENSOARG00000006069|…	36	no	MF
mitochondrion targeting sequence binding	GO:0030943	0.0208292	0.24124	--	2	ENSOARG00000011163	1	--	0	ENSOARG00000011163	1	no	MF
androgen receptor activity	GO:0004882	0.0208292	0.24124	--	2	ENSOARG00000010071	1	--	0	ENSOARG00000010071	1	no	MF
IMP dehydrogenase activity	GO:0003938	0.0208292	0.24124	--	2	ENSOARG00000015447	1	--	0	ENSOARG00000015447	1	no	MF
cGMP-inhibited cyclic-nucleotide phosphodiesterase activity	GO:0004119	0.0208292	0.24124	--	2	ENSOARG00000020451	1	--	0	ENSOARG00000020451	1	no	MF
nickel cation binding	GO:0016151	0.0208292	0.24124	--	2	ENSOARG00000014276	1	--	0	ENSOARG00000014276	1	no	MF
dihydroceramidase activity	GO:0071633	0.0208292	0.24124	--	2	ENSOARG00000014252	1	--	0	ENSOARG00000014252	1	no	MF
tubulin deacetylase activity	GO:0042903	0.0208292	0.24124	--	2	ENSOARG00000011812	1	--	0	ENSOARG00000011812	1	no	MF
cyclin-dependent protein serine/threonine kinase activator activity	GO:0061575	0.0208292	0.24124	--	2	ENSOARG00000003292	1	--	0	ENSOARG00000003292	1	no	MF
tumor necrosis factor binding	GO:0043120	0.0208292	0.24124	--	2	ENSOARG00000025177	1	ENSOARG00000025177	1	--	0	no	MF
morphogenesis of an epithelium	GO:0002009	0.0431011	0.24592	--	243	ENSOARG00000013909|ENSOARG00000005790|ENSOARG00000019963|ENSOARG00000010071|ENSOARG00000019441|ENSOARG00000006435	6	ENSOARG00000013909|ENSOARG00000019963|ENSOARG00000019441|ENSOARG00000005790	4	ENSOARG00000010071|ENSOARG00000006435	2	no	BP
positive regulation of phosphorus metabolic process	GO:0010562	0.0431188	0.24592	--	802	ENSOARG00000017488|ENSOARG00000001851|ENSOARG00000011185|ENSOARG00000003199|ENSOARG00000017559|ENSOARG00000008343|ENSOARG00000006281|ENSOARG00000010071|ENSOARG00000017490|ENSOARG00000003292|ENSOARG00000011631|ENSOARG00000018416|ENSOARG00000000798|ENSOARG00000004827	14	ENSOARG00000017488|ENSOARG00000000798|ENSOARG00000017559|ENSOARG00000008343	4	ENSOARG00000011185|ENSOARG00000006281|ENSOARG00000011631|ENSOARG00000017490|ENSOARG00000003292|ENSOARG00000010071|ENSOARG00000003199|ENSOARG00000004827|ENSOARG00000018416|ENSOARG00000001851	10	no	BP
positive regulation of phosphate metabolic process	GO:0045937	0.0431188	0.24592	--	802	ENSOARG00000017488|ENSOARG00000001851|ENSOARG00000011185|ENSOARG00000003199|ENSOARG00000017559|ENSOARG00000008343|ENSOARG00000006281|ENSOARG00000010071|ENSOARG00000017490|ENSOARG00000003292|ENSOARG00000011631|ENSOARG00000018416|ENSOARG00000000798|ENSOARG00000004827	14	ENSOARG00000017488|ENSOARG00000000798|ENSOARG00000017559|ENSOARG00000008343	4	ENSOARG00000011185|ENSOARG00000006281|ENSOARG00000011631|ENSOARG00000017490|ENSOARG00000003292|ENSOARG00000010071|ENSOARG00000003199|ENSOARG00000004827|ENSOARG00000018416|ENSOARG00000001851	10	no	BP
response to lipid	GO:0033993	0.0432949	0.246413	--	511	ENSOARG00000015955|ENSOARG00000025177|ENSOARG00000008343|ENSOARG00000006281|ENSOARG00000014252|ENSOARG00000010071|ENSOARG00000010521|ENSOARG00000010499|ENSOARG00000010574|ENSOARG00000009868	10	ENSOARG00000008343|ENSOARG00000025177	2	ENSOARG00000006281|ENSOARG00000010521|ENSOARG00000010071|ENSOARG00000015955|ENSOARG00000014252|ENSOARG00000009868|ENSOARG00000010499|ENSOARG00000010574	8	no	BP
tissue regeneration	GO:0042246	0.0440541	0.248931	--	32	ENSOARG00000019963|ENSOARG00000003543	2	ENSOARG00000019963	1	ENSOARG00000003543	1	no	BP
regulation of meiotic cell cycle	GO:0051445	0.0440541	0.248931	--	32	ENSOARG00000020451|ENSOARG00000013980	2	ENSOARG00000013980	1	ENSOARG00000020451	1	no	BP
positive regulation of cyclin-dependent protein kinase activity	GO:1904031	0.0440541	0.248931	--	32	ENSOARG00000003292|ENSOARG00000017488	2	ENSOARG00000017488	1	ENSOARG00000003292	1	no	BP
regulation of cytokine biosynthetic process	GO:0042035	0.0440994	0.248931	--	75	ENSOARG00000000552|ENSOARG00000016470|ENSOARG00000000538	3	ENSOARG00000016470|ENSOARG00000000552|ENSOARG00000000538	3	--	0	no	BP
cyclin-dependent protein serine/threonine kinase regulator activity	GO:0016538	0.0219594	0.249788	GO:0003751|GO:0003752|GO:0003753	22	ENSOARG00000003292|ENSOARG00000017488	2	ENSOARG00000017488	1	ENSOARG00000003292	1	no	MF
positive regulation of phosphorylation	GO:0042327	0.0444707	0.250198	--	731	ENSOARG00000017488|ENSOARG00000001851|ENSOARG00000011185|ENSOARG00000003199|ENSOARG00000017559|ENSOARG00000008343|ENSOARG00000006281|ENSOARG00000010071|ENSOARG00000017490|ENSOARG00000003292|ENSOARG00000011631|ENSOARG00000018416|ENSOARG00000000798	13	ENSOARG00000017488|ENSOARG00000000798|ENSOARG00000017559|ENSOARG00000008343	4	ENSOARG00000011185|ENSOARG00000006281|ENSOARG00000011631|ENSOARG00000017490|ENSOARG00000003292|ENSOARG00000010071|ENSOARG00000003199|ENSOARG00000018416|ENSOARG00000001851	9	no	BP
negative regulation of cellular macromolecule biosynthetic process	GO:2000113	0.0451347	0.250198	--	1114	ENSOARG00000012996|ENSOARG00000017488|ENSOARG00000015622|ENSOARG00000011812|ENSOARG00000003126|ENSOARG00000015955|ENSOARG00000014252|ENSOARG00000017771|ENSOARG00000019679|ENSOARG00000010071|ENSOARG00000008860|ENSOARG00000003966|ENSOARG00000010734|ENSOARG00000013723|ENSOARG00000006100|ENSOARG00000011631|ENSOARG00000006421|ENSOARG00000006106	18	ENSOARG00000017488|ENSOARG00000012996|ENSOARG00000006100|ENSOARG00000003966|ENSOARG00000017771	5	ENSOARG00000006106|ENSOARG00000015622|ENSOARG00000006421|ENSOARG00000011631|ENSOARG00000010071|ENSOARG00000015955|ENSOARG00000010734|ENSOARG00000008860|ENSOARG00000003126|ENSOARG00000014252|ENSOARG00000013723|ENSOARG00000019679|ENSOARG00000011812	13	no	BP
cellular response to oxygen-containing compound	GO:1901701	0.0452189	0.250198	--	515	ENSOARG00000019441|ENSOARG00000010144|ENSOARG00000015955|ENSOARG00000006281|ENSOARG00000016470|ENSOARG00000010521|ENSOARG00000011812|ENSOARG00000010573|ENSOARG00000020451|ENSOARG00000010499	10	ENSOARG00000016470|ENSOARG00000010573|ENSOARG00000010144|ENSOARG00000019441	4	ENSOARG00000006281|ENSOARG00000010521|ENSOARG00000015955|ENSOARG00000020451|ENSOARG00000010499|ENSOARG00000011812	6	no	BP
behavior	GO:0007610	0.0452467	0.250198	GO:0044708	445	ENSOARG00000010799|ENSOARG00000009380|ENSOARG00000017490|ENSOARG00000013928|ENSOARG00000014276|ENSOARG00000013414|ENSOARG00000006100|ENSOARG00000000375|ENSOARG00000004827	9	ENSOARG00000000375|ENSOARG00000006100	2	ENSOARG00000017490|ENSOARG00000013414|ENSOARG00000014276|ENSOARG00000009380|ENSOARG00000004827|ENSOARG00000010799|ENSOARG00000013928	7	no	BP
macromolecule biosynthetic process	GO:0009059	0.045268	0.250198	GO:0043284	3102	ENSOARG00000010190|ENSOARG00000015955|ENSOARG00000018508|ENSOARG00000016470|ENSOARG00000015622|ENSOARG00000013723|ENSOARG00000019035|ENSOARG00000003640|ENSOARG00000019038|ENSOARG00000006421|ENSOARG00000012996|ENSOARG00000003333|ENSOARG00000018018|ENSOARG00000019700|ENSOARG00000010071|ENSOARG00000010582|ENSOARG00000003966|ENSOARG00000011812|ENSOARG00000004345|ENSOARG00000013155|ENSOARG00000010734|…	42	ENSOARG00000017488|ENSOARG00000013155|ENSOARG00000010573|ENSOARG00000003720|ENSOARG00000016394|ENSOARG00000017771|ENSOARG00000010539|ENSOARG00000019700|ENSOARG00000003640|ENSOARG00000007035|ENSOARG00000003966|ENSOARG00000017813|ENSOARG00000012996|ENSOARG00000016470|ENSOARG00000010144	15	ENSOARG00000013768|ENSOARG00000015955|ENSOARG00000018508|ENSOARG00000019679|ENSOARG00000018018|ENSOARG00000015622|ENSOARG00000012432|ENSOARG00000006106|ENSOARG00000019035|ENSOARG00000014314|ENSOARG00000010071|ENSOARG00000019038|ENSOARG00000010734|ENSOARG00000000065|ENSOARG00000018101|ENSOARG00000010006|ENSOARG00000011812|ENSOARG00000010582|ENSOARG00000006421|ENSOARG00000004345|ENSOARG00000013353|…	27	no	BP
protein transport	GO:0015031	0.0454597	0.250198	GO:0015831	1115	ENSOARG00000010948|ENSOARG00000016433|ENSOARG00000019997|ENSOARG00000011163|ENSOARG00000000840|ENSOARG00000010321|ENSOARG00000011406|ENSOARG00000000552|ENSOARG00000011645|ENSOARG00000019441|ENSOARG00000020554|ENSOARG00000011812|ENSOARG00000013909|ENSOARG00000005101|ENSOARG00000006100|ENSOARG00000004896|ENSOARG00000017018|ENSOARG00000004351	18	ENSOARG00000004896|ENSOARG00000016433|ENSOARG00000006100|ENSOARG00000000840|ENSOARG00000013909|ENSOARG00000000552|ENSOARG00000011645|ENSOARG00000010948|ENSOARG00000019441	9	ENSOARG00000004351|ENSOARG00000005101|ENSOARG00000011163|ENSOARG00000010321|ENSOARG00000011406|ENSOARG00000017018|ENSOARG00000019997|ENSOARG00000011812|ENSOARG00000020554	9	no	BP
epithelial cell proliferation	GO:0050673	0.0455695	0.250198	--	76	ENSOARG00000017488|ENSOARG00000006281|ENSOARG00000010071	3	ENSOARG00000017488	1	ENSOARG00000010071|ENSOARG00000006281	2	no	BP
mitochondrial membrane organization	GO:0007006	0.0455695	0.250198	--	76	ENSOARG00000011163|ENSOARG00000006281|ENSOARG00000006195	3	--	0	ENSOARG00000006195|ENSOARG00000011163|ENSOARG00000006281	3	no	BP
regulation of cell division	GO:0051302	0.0457293	0.250198	--	128	ENSOARG00000003586|ENSOARG00000017490|ENSOARG00000001851|ENSOARG00000010071	4	ENSOARG00000003586	1	ENSOARG00000001851|ENSOARG00000010071|ENSOARG00000017490	3	no	BP
regulation of carbohydrate metabolic process	GO:0006109	0.0457293	0.250198	--	128	ENSOARG00000013723|ENSOARG00000013082|ENSOARG00000006281|ENSOARG00000018166	4	ENSOARG00000013082	1	ENSOARG00000018166|ENSOARG00000006281|ENSOARG00000013723	3	no	BP
regulation of vasculature development	GO:1901342	0.0462936	0.250198	--	186	ENSOARG00000017490|ENSOARG00000000747|ENSOARG00000001851|ENSOARG00000016470|ENSOARG00000019441	5	ENSOARG00000016470|ENSOARG00000019441	2	ENSOARG00000001851|ENSOARG00000000747|ENSOARG00000017490	3	no	BP
gland development	GO:0048732	0.0462936	0.250198	--	186	ENSOARG00000010582|ENSOARG00000006100|ENSOARG00000017488|ENSOARG00000010734|ENSOARG00000010071	5	ENSOARG00000017488|ENSOARG00000006100	2	ENSOARG00000010582|ENSOARG00000010071|ENSOARG00000010734	3	no	BP
negative regulation of reactive oxygen species metabolic process	GO:2000378	0.0465803	0.250198	--	33	ENSOARG00000019686|ENSOARG00000011812	2	ENSOARG00000019686	1	ENSOARG00000011812	1	no	BP
regulation of carbohydrate catabolic process	GO:0043470	0.0465803	0.250198	--	33	ENSOARG00000013723|ENSOARG00000013082	2	ENSOARG00000013082	1	ENSOARG00000013723	1	no	BP
extrinsic apoptotic signaling pathway via death domain receptors	GO:0008625	0.0465803	0.250198	--	33	ENSOARG00000025177|ENSOARG00000006281	2	ENSOARG00000025177	1	ENSOARG00000006281	1	no	BP
cellular response to nerve growth factor stimulus	GO:1990090	0.0465803	0.250198	--	33	ENSOARG00000019686|ENSOARG00000007950	2	ENSOARG00000007950|ENSOARG00000019686	2	--	0	no	BP
[truncated: 3,171 more rows]

## Sheet: Table S10
Table S10 The differentially expressed lncRNAs targeted genes GO enrichment analyses between SP21 and LP21
Term_name	Accession	p-value	FDR	Alt_id	Background_Count	DE_Gene	DE_Count	Up_Gene	Up_Count	Down_Gene	Down_Count	Result
[truncated: 4,153 more rows]

## Sheet: Table S11
Table S11 The differentially expressed lncRNAs targeted genes GO enrichment analyses between SP21 and LP42
Term_name	Accession	p-value	FDR	Alt_id	Background_Count	DE_Gene	DE_Count	Up_Gene	Up_Count	Down_Gene	Down_Count	Result
[truncated: 6,347 more rows]

## Sheet: Table S12
Table S12 The differentially expressed mRNAs GO enrichment analyses between SP21 and LP7
Term_name	Accession	p-value	FDR	Alt_id	Background_Count	DE_Gene	DE_Count	Up_Gene	Up_Count	Down_Gene	Down_Count	Result
[truncated: 3,238 more rows]

## Sheet: Table S13
Table S13 The differentially expressed mRNAs GO enrichment analyses between SP21 and LP21
[truncated: 3,529 more rows]

## Sheet: Table S14
Table S14 The differentially expressed mRNAs GO enrichment analyses between SP21 and LP42
[truncated: 4,011 more rows]

## Sheet: Table S15
Table S15 KEGG enrichment analyses of lncRNAs between SP21 and LP7
[truncated: 213 more rows]

[truncated: 8 more sheets: Table S16, Table S17, Table S18, Table S19, Table S20, Table S21, Table S22, Table S23]
